# Supplementary material for: Functional and genomic characterization of LCN2-deficient PC-3 cells reveals insights into prostate cancer progression
Source: Front Mol Biosci. 2026 Apr 20;13:1730948. doi: 10.3389/fmolb.2026.1730948 (PMC13136868; doi:10.3389/fmolb.2026.1730948)
Supplement: Supplementary file 3 [file Table7.xlsx]

## Sheet: merged_abundances
Supplementary Table 7: PC-3 mRNA expression as evaluated by NGS
transcript_id	transcript_length	effective_length	estimated_counts	TPM	gene_id	gene_name	gene_description
ENST00000646664.1	1812	1623.06	21123.3	6917.89	ENSG00000075624.17	ACTB	actin beta [Source:HGNC Symbol;Acc:HGNC:132]
ENST00000620041.5	830	641.09	7325.78	6074.1	ENSG00000167996.16	FTH1	ferritin heavy chain 1 [Source:HGNC Symbol;Acc:HGNC:3976]
ENST00000361739.1	684	495.319	5542.99	5948.47	ENSG00000198712.1	MT-CO2	mitochondrially encoded cytochrome c oxidase II [Source:HGNC Symbol;Acc:HGNC:7421]
ENST00000361624.2	1542	1353.06	12328	4843.08	ENSG00000198804.2	MT-CO1	mitochondrially encoded cytochrome c oxidase I [Source:HGNC Symbol;Acc:HGNC:7419]
ENST00000245185.6	401	218.154	1935	4714.81	ENSG00000125148.7	MT2A	metallothionein 2A [Source:HGNC Symbol;Acc:HGNC:7406]
ENST00000233143.6	461	275.145	2318	4478.14	ENSG00000034510.6	TMSB10	thymosin beta 10 [Source:HGNC Symbol;Acc:HGNC:11879]
ENST00000361851.1	207	61.7153	441	3798.33	ENSG00000228253.1	MT-ATP8	mitochondrially encoded ATP synthase membrane subunit 8 [Source:HGNC Symbol;Acc:HGNC:7415]
ENST00000361335.1	297	126.491	875	3677.02	ENSG00000212907.2	MT-ND4L	mitochondrially encoded NADH:ubiquinone oxidoreductase core subunit 4L [Source:HGNC Symbol;Acc:HGNC:7460]
ENST00000321153.9	462	276.094	1686.84	3247.61	ENSG00000177600.9	RPLP2	ribosomal protein lateral stalk subunit P2 [Source:HGNC Symbol;Acc:HGNC:10377]
ENST00000530019.5	550	362.08	2173.73	3191.15	ENSG00000167996.16	FTH1	ferritin heavy chain 1 [Source:HGNC Symbol;Acc:HGNC:3976]
ENST00000229239.10	1285	1096.06	6531.88	3167.76	ENSG00000111640.15	GAPDH	glyceraldehyde-3-phosphate dehydrogenase [Source:HGNC Symbol;Acc:HGNC:4141]
ENST00000361453.3	1042	853.056	4491.79	2798.91	ENSG00000198763.3	MT-ND2	mitochondrially encoded NADH:ubiquinone oxidoreductase core subunit 2 [Source:HGNC Symbol;Acc:HGNC:7456]
ENST00000372360.9	534	346.226	1822.11	2797.45	ENSG00000138326.21	RPS24	ribosomal protein S24 [Source:HGNC Symbol;Acc:HGNC:10411]
ENST00000361381.2	1378	1189.06	6163	2755.09	ENSG00000198886.2	MT-ND4	mitochondrially encoded NADH:ubiquinone oxidoreductase core subunit 4 [Source:HGNC Symbol;Acc:HGNC:7459]
ENST00000234590.10	1781	1592.06	8076.29	2696.5	ENSG00000074800.16	ENO1	enolase 1 [Source:HGNC Symbol;Acc:HGNC:3350]
ENST00000368719.9	434	249.308	1248.22	2661.33	ENSG00000197956.10	S100A6	S100 calcium binding protein A6 [Source:HGNC Symbol;Acc:HGNC:10496]
ENST00000287038.8	498	310.972	1427.58	2440.19	ENSG00000156482.11	RPL30	ribosomal protein L30 [Source:HGNC Symbol;Acc:HGNC:10333]
ENST00000456586.5	401	218.154	991.621	2416.18	ENSG00000197756.10	RPL37A	ribosomal protein L37a [Source:HGNC Symbol;Acc:HGNC:10348]
ENST00000361227.2	346	168.099	751	2374.77	ENSG00000198840.2	MT-ND3	mitochondrially encoded NADH:ubiquinone oxidoreductase core subunit 3 [Source:HGNC Symbol;Acc:HGNC:7458]
ENST00000270625.7	573	384.737	1689.95	2334.84	ENSG00000142534.7	RPS11	ribosomal protein S11 [Source:HGNC Symbol;Acc:HGNC:10384]
ENST00000361390.2	956	767.056	3328.68	2306.7	ENSG00000198888.2	MT-ND1	mitochondrially encoded NADH:ubiquinone oxidoreductase core subunit 1 [Source:HGNC Symbol;Acc:HGNC:7455]
ENST00000678508.1	1778	1589.06	6838.65	2287.59	ENSG00000156508.19	EEF1A1	eukaryotic translation elongation factor 1 alpha 1 [Source:HGNC Symbol;Acc:HGNC:3189]
ENST00000651669.1	352	173.419	666.101	2041.69	ENSG00000177954.14	RPS27	ribosomal protein S27 [Source:HGNC Symbol;Acc:HGNC:10416]
ENST00000318607.10	2861	2672.06	9781.99	1945.93	ENSG00000070756.17	PABPC1	poly(A) binding protein cytoplasmic 1 [Source:HGNC Symbol;Acc:HGNC:8554]
ENST00000361899.2	681	492.319	1767.97	1908.87	ENSG00000198899.2	MT-ATP6	mitochondrially encoded ATP synthase membrane subunit 6 [Source:HGNC Symbol;Acc:HGNC:7414]
ENST00000225655.6	807	618.09	2195.05	1887.72	ENSG00000108518.8	PFN1	profilin 1 [Source:HGNC Symbol;Acc:HGNC:8881]
ENST00000417088.2	334	157.614	539.081	1818.05	ENSG00000233927.5	RPS28	ribosomal protein S28 [Source:HGNC Symbol;Acc:HGNC:10418]
ENST00000613865.5	634	445.467	1503.9	1794.53	ENSG00000138326.21	RPS24	ribosomal protein S24 [Source:HGNC Symbol;Acc:HGNC:10411]
ENST00000369167.3	492	305.072	1006.68	1754.02	ENSG00000203814.7	H2BC18	H2B clustered histone 18 [Source:HGNC Symbol;Acc:HGNC:24700]
ENST00000336023.9	1627	1438.06	4697.95	1736.52	ENSG00000123416.15	TUBA1B	tubulin alpha 1b [Source:HGNC Symbol;Acc:HGNC:18809]
ENST00000224237.9	1868	1679.06	5483.53	1735.97	ENSG00000026025.16	VIM	vimentin [Source:HGNC Symbol;Acc:HGNC:12692]
ENST00000395761.4	1174	985.056	3216.31	1735.57	ENSG00000163739.5	CXCL1	C-X-C motif chemokine ligand 1 [Source:HGNC Symbol;Acc:HGNC:4602]
ENST00000356950.2	495	308.058	1000.1	1725.67	ENSG00000197903.8	H2BC12	H2B clustered histone 12 [Source:HGNC Symbol;Acc:HGNC:13954]
ENST00000515896.1	152	32.2158	101	1666.48	ENSG00000251705.1	RNA5-8SP6	RNA, 5.8S ribosomal pseudogene 6 [Source:HGNC Symbol;Acc:HGNC:41960]
ENST00000473748.1	210	63.5367	199.035	1665.14	ENSG00000227097.5	RPS28P7	ribosomal protein S28 pseudogene 7 [Source:HGNC Symbol;Acc:HGNC:35787]
ENST00000222247.10	634	445.467	1394.25	1663.69	ENSG00000105640.13	RPL18A	ribosomal protein L18a [Source:HGNC Symbol;Acc:HGNC:10311]
ENST00000316448.10	1901	1712.06	5251.75	1630.54	ENSG00000179218.15	CALR	calreticulin [Source:HGNC Symbol;Acc:HGNC:1455]
ENST00000579512.3	396	213.406	637.04	1586.74	ENSG00000270276.3	H4C15	H4 clustered histone 15 [Source:HGNC Symbol;Acc:HGNC:29607]
ENST00000578186.3	396	213.406	637.04	1586.74	ENSG00000270882.3	H4C14	H4 clustered histone 14 [Source:HGNC Symbol;Acc:HGNC:4794]
ENST00000362079.2	784	595.118	1776	1586.3	ENSG00000198938.2	MT-CO3	mitochondrially encoded cytochrome c oxidase III [Source:HGNC Symbol;Acc:HGNC:7422]
ENST00000501597.3	469	282.887	833.986	1567.09	ENSG00000229117.9	RPL41	ribosomal protein L41 [Source:HGNC Symbol;Acc:HGNC:10354]
ENST00000262584.7	1041	852.056	2481.59	1548.13	ENSG00000161016.18	RPL8	ribosomal protein L8 [Source:HGNC Symbol;Acc:HGNC:10368]
ENST00000308162.10	1245	1056.06	2974.47	1497.16	ENSG00000172757.13	CFL1	cofilin 1 [Source:HGNC Symbol;Acc:HGNC:1874]
ENST00000451311.7	622	433.588	1213.8	1488.04	ENSG00000205542.11	TMSB4X	thymosin beta 4 X-linked [Source:HGNC Symbol;Acc:HGNC:11881]
ENST00000371646.10	2555	2366.06	6550.89	1471.71	ENSG00000096384.20	HSP90AB1	heat shock protein 90 alpha family class B member 1 [Source:HGNC Symbol;Acc:HGNC:5258]
ENST00000215909.10	528	340.273	923.94	1443.32	ENSG00000100097.12	LGALS1	galectin 1 [Source:HGNC Symbol;Acc:HGNC:6561]
ENST00000216281.13	3228	3039.06	8059.01	1409.58	ENSG00000080824.19	HSP90AA1	heat shock protein 90 alpha family class A member 1 [Source:HGNC Symbol;Acc:HGNC:5253]
ENST00000607355.3	534	346.226	916.931	1407.74	ENSG00000288859.1	H2AC19	H2A clustered histone 19 [Source:HGNC Symbol;Acc:HGNC:29668]
ENST00000331825.11	871	682.09	1777	1384.82	ENSG00000087086.15	FTL	ferritin light chain [Source:HGNC Symbol;Acc:HGNC:3999]
ENST00000392514.9	1105	916.056	2364.95	1372.29	ENSG00000089157.16	RPLP0	ribosomal protein lateral stalk subunit P0 [Source:HGNC Symbol;Acc:HGNC:10371]
ENST00000296930.10	1320	1131.06	2884.36	1355.54	ENSG00000181163.14	NPM1	nucleophosmin 1 [Source:HGNC Symbol;Acc:HGNC:7910]
ENST00000327741.9	1929	1740.06	4428.71	1352.89	ENSG00000205426.11	KRT81	keratin 81 [Source:HGNC Symbol;Acc:HGNC:6458]
ENST00000512805.6	1140	951.056	2418.08	1351.48	ENSG00000204628.12	RACK1	receptor for activated C kinase 1 [Source:HGNC Symbol;Acc:HGNC:4399]
ENST00000329251.5	1446	1257.06	3190.92	1349.3	ENSG00000254772.10	EEF1G	eukaryotic translation elongation factor 1 gamma [Source:HGNC Symbol;Acc:HGNC:3213]
ENST00000504562.1	505	317.681	790.845	1323.26	ENSG00000145592.14	RPL37	ribosomal protein L37 [Source:HGNC Symbol;Acc:HGNC:10347]
ENST00000361436.10	634	445.467	1108.67	1322.92	ENSG00000197958.13	RPL12	ribosomal protein L12 [Source:HGNC Symbol;Acc:HGNC:10302]
ENST00000339647.6	2193	2004.06	4841.57	1284.17	ENSG00000150991.16	UBC	ubiquitin C [Source:HGNC Symbol;Acc:HGNC:12468]
ENST00000335181.10	2305	2116.06	5087.33	1277.94	ENSG00000067225.21	PKM	pyruvate kinase M1/2 [Source:HGNC Symbol;Acc:HGNC:9021]
ENST00000621411.3	511	323.578	777	1276.4	ENSG00000286522.2	H3C2	H3 clustered histone 2 [Source:HGNC Symbol;Acc:HGNC:4776]
ENST00000558815.5	616	427.588	1026.62	1276.23	ENSG00000108107.15	RPL28	ribosomal protein L28 [Source:HGNC Symbol;Acc:HGNC:10330]
ENST00000403683.2	518	330.428	786.552	1265.31	ENSG00000203852.4	H3C15	H3 clustered histone 15 [Source:HGNC Symbol;Acc:HGNC:20505]
ENST00000271638.3	563	374.894	892	1264.75	ENSG00000163191.6	S100A11	S100 calcium binding protein A11 [Source:HGNC Symbol;Acc:HGNC:10488]
ENST00000343986.9	358	178.746	416.096	1237.38	ENSG00000171858.18	RPS21	ribosomal protein S21 [Source:HGNC Symbol;Acc:HGNC:10409]
ENST00000327892.13	2515	2326.06	5414.69	1237.37	ENSG00000196230.14	TUBB	tubulin beta class I [Source:HGNC Symbol;Acc:HGNC:20778]
ENST00000479563.5	794	605.118	1399.3	1229.19	ENSG00000188846.14	RPL14	ribosomal protein L14 [Source:HGNC Symbol;Acc:HGNC:10305]
ENST00000400137.9	1514	1325.06	3059.17	1227.2	ENSG00000088832.18	FKBP1A	FKBP prolyl isomerase 1A [Source:HGNC Symbol;Acc:HGNC:3711]
ENST00000294189.11	754	565.198	1282.19	1205.87	ENSG00000162244.12	RPL29	ribosomal protein L29 [Source:HGNC Symbol;Acc:HGNC:10331]
ENST00000361681.2	525	337.335	760	1197.56	ENSG00000198695.2	MT-ND6	mitochondrially encoded NADH:ubiquinone oxidoreductase core subunit 6 [Source:HGNC Symbol;Acc:HGNC:7462]
ENST00000311487.9	1920	1731.06	3874.04	1189.6	ENSG00000137309.21	HMGA1	high mobility group AT-hook 1 [Source:HGNC Symbol;Acc:HGNC:5010]
ENST00000245458.11	295	124.841	278.731	1186.8	ENSG00000213741.11	RPS29	ribosomal protein S29 [Source:HGNC Symbol;Acc:HGNC:10419]
ENST00000396466.5	762	573.172	1275.61	1182.99	ENSG00000147604.14	RPL7	ribosomal protein L7 [Source:HGNC Symbol;Acc:HGNC:10363]
ENST00000430157.6	572	383.737	844.998	1170.49	ENSG00000221983.8	UBA52	ubiquitin A-52 residue ribosomal protein fusion product 1 [Source:HGNC Symbol;Acc:HGNC:12458]
ENST00000291568.7	588	399.665	872.291	1160.14	ENSG00000160213.10	CSTB	cystatin B [Source:HGNC Symbol;Acc:HGNC:2482]
ENST00000391857.9	1127	938.056	2039.94	1155.94	ENSG00000142541.18	RPL13A	ribosomal protein L13a [Source:HGNC Symbol;Acc:HGNC:10304]
ENST00000534624.6	2264	2075.06	4494.1	1151.22	ENSG00000109971.14	HSPA8	heat shock protein family A (Hsp70) member 8 [Source:HGNC Symbol;Acc:HGNC:5241]
ENST00000409115.8	1215	1026.06	2202.76	1141.15	ENSG00000187514.17	PTMA	prothymosin alpha [Source:HGNC Symbol;Acc:HGNC:9623]
ENST00000304218.6	787	598.118	1283	1140.21	ENSG00000168298.7	H1-4	H1.4 linker histone, cluster member [Source:HGNC Symbol;Acc:HGNC:4718]
ENST00000439590.6	431	246.459	526.24	1134.98	ENSG00000172809.13	RPL38	ribosomal protein L38 [Source:HGNC Symbol;Acc:HGNC:10349]
ENST00000202773.14	921	732.09	1540.14	1118.26	ENSG00000089009.16	RPL6	ribosomal protein L6 [Source:HGNC Symbol;Acc:HGNC:10362]
ENST00000273550.12	1203	1014.06	2132.22	1117.68	ENSG00000167996.16	FTH1	ferritin heavy chain 1 [Source:HGNC Symbol;Acc:HGNC:3976]
ENST00000512737.6	690	501.296	1049.53	1112.87	ENSG00000243678.12	NME2	NME/NM23 nucleoside diphosphate kinase 2 [Source:HGNC Symbol;Acc:HGNC:7850]
ENST00000592588.7	501	313.871	656.857	1112.41	ENSG00000115268.10	RPS15	ribosomal protein S15 [Source:HGNC Symbol;Acc:HGNC:10388]
ENST00000270792.10	751	562.198	1161.82	1098.49	ENSG00000142669.15	SH3BGRL3	SH3 domain binding glutamate rich protein like 3 [Source:HGNC Symbol;Acc:HGNC:15568]
ENST00000361567.2	1812	1623.06	3328	1089.92	ENSG00000198786.2	MT-ND5	mitochondrially encoded NADH:ubiquinone oxidoreductase core subunit 5 [Source:HGNC Symbol;Acc:HGNC:7461]
ENST00000377777.6	486	299.211	611.305	1085.99	ENSG00000158373.9	H2BC5	H2B clustered histone 5 [Source:HGNC Symbol;Acc:HGNC:4747]
ENST00000525634.6	527	339.273	690.146	1081.28	ENSG00000110700.7	RPS13	ribosomal protein S13 [Source:HGNC Symbol;Acc:HGNC:10386]
ENST00000225430.9	737	548.223	1107.99	1074.3	ENSG00000108298.12	RPL19	ribosomal protein L19 [Source:HGNC Symbol;Acc:HGNC:10312]
ENST00000355968.10	818	629.09	1268.35	1071.7	ENSG00000196262.15	PPIA	peptidylprolyl isomerase A [Source:HGNC Symbol;Acc:HGNC:9253]
ENST00000529163.5	556	367.996	732.34	1057.83	ENSG00000161016.18	RPL8	ribosomal protein L8 [Source:HGNC Symbol;Acc:HGNC:10368]
ENST00000377727.2	409	225.644	446.35	1051.47	ENSG00000158406.6	H4C8	H4 clustered histone 8 [Source:HGNC Symbol;Acc:HGNC:4788]
ENST00000471152.1	471	284.808	562.181	1049.23	ENSG00000234851.4	RPL23AP42	ribosomal protein L23a pseudogene 42 [Source:HGNC Symbol;Acc:HGNC:35942]
ENST00000196551.8	741	552.198	1084.71	1044.15	ENSG00000083845.9	RPS5	ribosomal protein S5 [Source:HGNC Symbol;Acc:HGNC:10426]
ENST00000615164.3	412	228.453	441	1026.1	ENSG00000276966.3	H4C5	H4 clustered histone 5 [Source:HGNC Symbol;Acc:HGNC:4790]
ENST00000343677.4	731	542.223	1042	1021.49	ENSG00000187837.4	H1-2	H1.2 linker histone, cluster member [Source:HGNC Symbol;Acc:HGNC:4716]
ENST00000451562.5	544	356.113	679.724	1014.59	ENSG00000196262.15	PPIA	peptidylprolyl isomerase A [Source:HGNC Symbol;Acc:HGNC:9253]
ENST00000361789.2	1141	952.056	1816	1013.91	ENSG00000198727.2	MT-CYB	mitochondrially encoded cytochrome b [Source:HGNC Symbol;Acc:HGNC:7427]
ENST00000707468.1	1919	1730.06	3270.9	1004.97	ENSG00000291420.1	ACTG1	actin gamma 1 [Source:HGNC Symbol;Acc:HGNC:144]
ENST00000573283.7	1919	1730.06	3270.9	1004.97	ENSG00000184009.13	ACTG1	actin gamma 1 [Source:HGNC Symbol;Acc:HGNC:144]
ENST00000504293.5	576	387.719	730.688	1001.76	ENSG00000186468.13	RPS23	ribosomal protein S23 [Source:HGNC Symbol;Acc:HGNC:10410]
ENST00000394077.8	560	371.928	692.945	990.345	ENSG00000114391.14	RPL24	ribosomal protein L24 [Source:HGNC Symbol;Acc:HGNC:10325]
ENST00000471204.5	524	336.367	625.301	988.15	ENSG00000116251.11	RPL22	ribosomal protein L22 [Source:HGNC Symbol;Acc:HGNC:10315]
ENST00000510231.1	177	44.2432	82	985.176	ENSG00000249072.1
ENST00000406022.6	748	559.198	1029.41	978.521	ENSG00000147403.18	RPL10	ribosomal protein L10 [Source:HGNC Symbol;Acc:HGNC:10298]
ENST00000643777.4	1486	1297.06	2381.78	976.089	ENSG00000149925.22	ALDOA	aldolase, fructose-bisphosphate A [Source:HGNC Symbol;Acc:HGNC:414]
ENST00000309311.7	3158	2969.06	5431.03	972.323	ENSG00000167658.16	EEF2	eukaryotic translation elongation factor 2 [Source:HGNC Symbol;Acc:HGNC:3214]
ENST00000368097.9	1375	1186.06	2159.26	967.713	ENSG00000158710.15	TAGLN2	transgelin 2 [Source:HGNC Symbol;Acc:HGNC:11554]
ENST00000439602.7	549	361.097	654.486	963.437	ENSG00000231500.7	RPS18	ribosomal protein S18 [Source:HGNC Symbol;Acc:HGNC:10401]
ENST00000301821.11	1140	951.056	1713.05	957.437	ENSG00000168028.15	RPSA	ribosomal protein SA [Source:HGNC Symbol;Acc:HGNC:6502]
ENST00000243924.4	551	363.047	648	948.766	ENSG00000124102.5	PI3	peptidase inhibitor 3 [Source:HGNC Symbol;Acc:HGNC:8947]
ENST00000361575.4	390	207.783	370.527	947.887	ENSG00000198918.8	RPL39	ribosomal protein L39 [Source:HGNC Symbol;Acc:HGNC:10350]
ENST00000507160.5	549	361.097	642.639	945.997	ENSG00000164265.9	SCGB3A2	secretoglobin family 3A member 2 [Source:HGNC Symbol;Acc:HGNC:18391]
ENST00000436473.5	657	468.341	830.088	942.125	ENSG00000147403.18	RPL10	ribosomal protein L10 [Source:HGNC Symbol;Acc:HGNC:10298]
ENST00000302278.8	3735	3546.06	6263.16	938.846	ENSG00000150093.20	ITGB1	integrin subunit beta 1 [Source:HGNC Symbol;Acc:HGNC:6153]
ENST00000339995.11	3794	3605.06	6342.13	935.125	ENSG00000110321.19	EIF4G2	eukaryotic translation initiation factor 4 gamma 2 [Source:HGNC Symbol;Acc:HGNC:3297]
ENST00000009589.8	519	331.412	575.433	922.938	ENSG00000008988.11	RPS20	ribosomal protein S20 [Source:HGNC Symbol;Acc:HGNC:10405]
ENST00000512493.5	443	257.825	445.385	918.243	ENSG00000186468.13	RPS23	ribosomal protein S23 [Source:HGNC Symbol;Acc:HGNC:10410]
ENST00000302182.8	933	744.056	1280.37	914.694	ENSG00000170315.14	UBB	ubiquitin B [Source:HGNC Symbol;Acc:HGNC:12463]
ENST00000529639.6	506	318.637	546.166	911.118	ENSG00000149806.11	FAU	FAU ubiquitin like and ribosomal protein S30 fusion [Source:HGNC Symbol;Acc:HGNC:3597]
ENST00000531413.5	636	447.467	761.295	904.354	ENSG00000172757.13	CFL1	cofilin 1 [Source:HGNC Symbol;Acc:HGNC:1874]
ENST00000319248.13	945	756.056	1277.66	898.273	ENSG00000117450.15	PRDX1	peroxiredoxin 1 [Source:HGNC Symbol;Acc:HGNC:9352]
ENST00000495333.6	1849	1660.06	2791.85	893.954	ENSG00000156508.19	EEF1A1	eukaryotic translation elongation factor 1 alpha 1 [Source:HGNC Symbol;Acc:HGNC:3189]
ENST00000230050.4	503	315.799	530.15	892.35	ENSG00000112306.8	RPS12	ribosomal protein S12 [Source:HGNC Symbol;Acc:HGNC:10385]
ENST00000251453.8	631	442.487	740.725	889.821	ENSG00000105193.9	RPS16	ribosomal protein S16 [Source:HGNC Symbol;Acc:HGNC:10396]
ENST00000374550.8	660	471.341	788.091	888.767	ENSG00000142676.14	RPL11	ribosomal protein L11 [Source:HGNC Symbol;Acc:HGNC:10301]
ENST00000436427.1	1524	1335.06	2206.39	878.474	ENSG00000065978.19	YBX1	Y-box binding protein 1 [Source:HGNC Symbol;Acc:HGNC:8014]
ENST00000458500.5	585	396.683	650.654	871.873	ENSG00000147403.18	RPL10	ribosomal protein L10 [Source:HGNC Symbol;Acc:HGNC:10298]
ENST00000396651.8	778	589.145	958.68	864.963	ENSG00000142937.12	RPS8	ribosomal protein S8 [Source:HGNC Symbol;Acc:HGNC:10441]
ENST00000221975.6	500	312.914	507.302	861.762	ENSG00000105372.8	RPS19	ribosomal protein S19 [Source:HGNC Symbol;Acc:HGNC:10402]
ENST00000300527.9	3445	3256.06	5265.51	859.597	ENSG00000142173.17	COL6A2	collagen type VI alpha 2 chain [Source:HGNC Symbol;Acc:HGNC:2212]
ENST00000368811.8	671	482.319	777.926	857.334	ENSG00000197747.9	S100A10	S100 calcium binding protein A10 [Source:HGNC Symbol;Acc:HGNC:10487]
ENST00000678515.1	1842	1653.06	2632.99	846.659	ENSG00000156508.19	EEF1A1	eukaryotic translation elongation factor 1 alpha 1 [Source:HGNC Symbol;Acc:HGNC:3189]
ENST00000459748.1	321	146.63	227.937	826.298	ENSG00000244398.1	RPL36AP37	ribosomal protein L36a pseudogene 37 [Source:HGNC Symbol;Acc:HGNC:36969]
ENST00000541790.4	489	302.128	466	819.864	ENSG00000273802.3	H2BC8	H2B clustered histone 8 [Source:HGNC Symbol;Acc:HGNC:4746]
ENST00000215754.8	557	368.962	568.709	819.322	ENSG00000240972.2	MIF	macrophage migration inhibitory factor [Source:HGNC Symbol;Acc:HGNC:7097]
ENST00000312562.7	1702	1513.06	2329.74	818.461	ENSG00000175592.9	FOSL1	FOS like 1, AP-1 transcription factor subunit [Source:HGNC Symbol;Acc:HGNC:13718]
ENST00000567815.5	712	523.273	803.604	816.32	ENSG00000167526.14	RPL13	ribosomal protein L13 [Source:HGNC Symbol;Acc:HGNC:10303]
ENST00000314133.4	494	307.058	457	791.12	ENSG00000176340.4	COX8A	cytochrome c oxidase subunit 8A [Source:HGNC Symbol;Acc:HGNC:2294]
ENST00000451270.7	1554	1365.06	2028.68	789.969	ENSG00000182718.18	ANXA2	annexin A2 [Source:HGNC Symbol;Acc:HGNC:537]
ENST00000263341.7	1507	1318.06	1957.31	789.353	ENSG00000125538.12	IL1B	interleukin 1 beta [Source:HGNC Symbol;Acc:HGNC:5992]
ENST00000445125.2	1848	1659.06	2461	788.491	ENSG00000225840.2
ENST00000273223.10	567	378.824	550.94	773.06	ENSG00000144713.13	RPL32	ribosomal protein L32 [Source:HGNC Symbol;Acc:HGNC:10336]
ENST00000584577.5	344	166.332	240.455	768.428	ENSG00000172809.13	RPL38	ribosomal protein L38 [Source:HGNC Symbol;Acc:HGNC:10349]
ENST00000521466.5	592	403.665	570.423	751.143	ENSG00000164587.13	RPS14	ribosomal protein S14 [Source:HGNC Symbol;Acc:HGNC:10387]
ENST00000647841.1	488	301.156	422.538	745.798	ENSG00000182774.13	RPS17	ribosomal protein S17 [Source:HGNC Symbol;Acc:HGNC:10397]
ENST00000508493.1	553	365.03	509.98	742.628	ENSG00000145592.14	RPL37	ribosomal protein L37 [Source:HGNC Symbol;Acc:HGNC:10347]
ENST00000648437.1	588	399.665	552.46	734.77	ENSG00000124614.17	RPS10	ribosomal protein S10 [Source:HGNC Symbol;Acc:HGNC:10383]
ENST00000272102.10	1840	1651.06	2281.64	734.568	ENSG00000143761.17	ARF1	ADP ribosylation factor 1 [Source:HGNC Symbol;Acc:HGNC:652]
ENST00000436146.2	605	416.608	569.681	726.86	ENSG00000174748.22	RPL15	ribosomal protein L15 [Source:HGNC Symbol;Acc:HGNC:10306]
ENST00000347512.8	607	418.608	557.693	708.165	ENSG00000130255.13	RPL36	ribosomal protein L36 [Source:HGNC Symbol;Acc:HGNC:13631]
ENST00000549920.6	643	454.405	599.386	701.149	ENSG00000063177.13	RPL18	ribosomal protein L18 [Source:HGNC Symbol;Acc:HGNC:10310]
ENST00000421017.6	1444	1255.06	1648.29	698.098	ENSG00000182718.18	ANXA2	annexin A2 [Source:HGNC Symbol;Acc:HGNC:537]
ENST00000293831.13	1758	1569.06	2050.36	694.604	ENSG00000161960.16	EIF4A1	eukaryotic translation initiation factor 4A1 [Source:HGNC Symbol;Acc:HGNC:3282]
ENST00000322203.7	718	529.273	675.614	678.525	ENSG00000198755.11	RPL10A	ribosomal protein L10a [Source:HGNC Symbol;Acc:HGNC:10299]
ENST00000361866.8	4203	4014.06	5110.78	676.784	ENSG00000142156.16	COL6A1	collagen type VI alpha 1 chain [Source:HGNC Symbol;Acc:HGNC:2211]
ENST00000709241.1	625	436.548	548.724	668.141	ENSG00000291931.1	RPS2	ribosomal protein S2 [Source:HGNC Symbol;Acc:HGNC:10404]
ENST00000533186.5	625	436.548	548.724	668.141	ENSG00000140988.16	RPS2	ribosomal protein S2 [Source:HGNC Symbol;Acc:HGNC:10404]
ENST00000457131.1	555	366.996	461.072	667.811	ENSG00000144713.13	RPL32	ribosomal protein L32 [Source:HGNC Symbol;Acc:HGNC:10336]
ENST00000396984.2	460	274.196	335.637	650.661	ENSG00000180596.9	H2BC4	H2B clustered histone 4 [Source:HGNC Symbol;Acc:HGNC:4757]
ENST00000534180.1	983	794.056	971.127	650.087	ENSG00000167996.16	FTH1	ferritin heavy chain 1 [Source:HGNC Symbol;Acc:HGNC:3976]
ENST00000611927.2	387	204.967	250	648.339	ENSG00000273542.2	H4C12	H4 clustered histone 12 [Source:HGNC Symbol;Acc:HGNC:4784]
ENST00000331817.6	1625	1436.06	1742.14	644.85	ENSG00000135480.17	KRT7	keratin 7 [Source:HGNC Symbol;Acc:HGNC:6445]
ENST00000586270.5	468	281.939	340.878	642.673	ENSG00000132475.10	H3-3B	H3.3 histone B [Source:HGNC Symbol;Acc:HGNC:4765]
ENST00000372764.4	2343	2154.06	2601.65	642.005	ENSG00000122861.16	PLAU	plasminogen activator, urokinase [Source:HGNC Symbol;Acc:HGNC:9052]
ENST00000356476.3	503	315.799	377.106	634.746	ENSG00000197409.8	H3C4	H3 clustered histone 4 [Source:HGNC Symbol;Acc:HGNC:4767]
ENST00000612966.3	486	299.211	357	634.216	ENSG00000287080.2	H3C3	H3 clustered histone 3 [Source:HGNC Symbol;Acc:HGNC:4768]
ENST00000532872.5	737	548.223	653.295	633.43	ENSG00000149273.15	RPS3	ribosomal protein S3 [Source:HGNC Symbol;Acc:HGNC:10420]
ENST00000260379.11	1174	985.056	1172.69	632.801	ENSG00000137818.12	RPLP1	ribosomal protein lateral stalk subunit P1 [Source:HGNC Symbol;Acc:HGNC:10372]
ENST00000353245.7	2829	2640.06	3124.84	629.16	ENSG00000164924.18	YWHAZ	tyrosine 3-monooxygenase/tryptophan 5-monooxygenase activation protein zeta [Source:HGNC Symbol;Acc:HGNC:12855]
ENST00000358739.5	495	308.058	362.006	624.64	ENSG00000196747.5	H2AC13	H2A clustered histone 13 [Source:HGNC Symbol;Acc:HGNC:4725]
ENST00000628770.2	483	296.349	347.133	622.643	ENSG00000280831.3	RPS25	ribosomal protein S25 [Source:HGNC Symbol;Acc:HGNC:10413]
ENST00000527673.2	483	296.349	347.133	622.643	ENSG00000118181.11	RPS25	ribosomal protein S25 [Source:HGNC Symbol;Acc:HGNC:10413]
ENST00000379060.8	764	575.145	673.453	622.409	ENSG00000133112.17	TPT1	tumor protein, translationally-controlled 1 [Source:HGNC Symbol;Acc:HGNC:12022]
ENST00000262428.5	1842	1653.06	1930.56	620.786	ENSG00000103187.8	COTL1	coactosin like F-actin binding protein 1 [Source:HGNC Symbol;Acc:HGNC:18304]
ENST00000373970.4	1805	1616.06	1875.87	617.01	ENSG00000107984.10	DKK1	dickkopf WNT signaling pathway inhibitor 1 [Source:HGNC Symbol;Acc:HGNC:2891]
ENST00000348462.6	452	266.509	307.114	612.539	ENSG00000136942.15	RPL35	ribosomal protein L35 [Source:HGNC Symbol;Acc:HGNC:10344]
ENST00000272317.11	785	596.118	684.901	610.72	ENSG00000143947.15	RPS27A	ribosomal protein S27a [Source:HGNC Symbol;Acc:HGNC:10417]
ENST00000227507.3	4238	4049.06	4596.18	603.379	ENSG00000110092.4	CCND1	cyclin D1 [Source:HGNC Symbol;Acc:HGNC:1582]
ENST00000248553.7	777	588.145	652.093	589.347	ENSG00000106211.10	HSPB1	heat shock protein family B (small) member 1 [Source:HGNC Symbol;Acc:HGNC:5246]
ENST00000193403.10	3779	3590.06	3971.36	588.01	ENSG00000072110.16	ACTN1	actinin alpha 1 [Source:HGNC Symbol;Acc:HGNC:163]
ENST00000311549.11	566	377.842	414.793	583.536	ENSG00000122026.11	RPL21	ribosomal protein L21 [Source:HGNC Symbol;Acc:HGNC:10313]
ENST00000310118.9	2913	2724.06	2960.77	577.743	ENSG00000175166.17	PSMD2	proteasome 26S subunit ubiquitin receptor, non-ATPase 2 [Source:HGNC Symbol;Acc:HGNC:9559]
ENST00000689318.1	3135	2946.06	3194.38	576.357	ENSG00000133026.14	MYH10	myosin heavy chain 10 [Source:HGNC Symbol;Acc:HGNC:7568]
ENST00000370321.8	1028	839.056	903.624	572.457	ENSG00000122406.14	RPL5	ribosomal protein L5 [Source:HGNC Symbol;Acc:HGNC:10360]
ENST00000303910.5	517	329.443	352	567.949	ENSG00000277075.3	H2AC8	H2A clustered histone 8 [Source:HGNC Symbol;Acc:HGNC:4724]
ENST00000388968.8	2245	2056.06	2196.82	567.946	ENSG00000144381.18	HSPD1	heat shock protein family D (Hsp60) member 1 [Source:HGNC Symbol;Acc:HGNC:5261]
ENST00000559463.5	852	663.09	696.716	558.508	ENSG00000108107.15	RPL28	ribosomal protein L28 [Source:HGNC Symbol;Acc:HGNC:10330]
ENST00000396705.10	1351	1162.06	1213.87	555.253	ENSG00000111669.15	TPI1	triosephosphate isomerase 1 [Source:HGNC Symbol;Acc:HGNC:12009]
ENST00000247655.4	629	440.508	459.831	554.87	ENSG00000127184.13	COX7C	cytochrome c oxidase subunit 7C [Source:HGNC Symbol;Acc:HGNC:2292]
ENST00000435330.5	445	259.777	271.17	554.866	ENSG00000147604.14	RPL7	ribosomal protein L7 [Source:HGNC Symbol;Acc:HGNC:10363]
ENST00000648839.1	528	340.273	355.014	554.58	ENSG00000161970.15	RPL26	ribosomal protein L26 [Source:HGNC Symbol;Acc:HGNC:10327]
ENST00000329841.10	3469	3280.06	3418.53	553.994	ENSG00000184254.17	ALDH1A3	aldehyde dehydrogenase 1 family member A3 [Source:HGNC Symbol;Acc:HGNC:409]
ENST00000322028.5	876	687.09	715.085	553.21	ENSG00000177700.6	POLR2L	RNA polymerase II, I and III subunit L [Source:HGNC Symbol;Acc:HGNC:9199]
ENST00000621112.2	468	281.939	292	550.522	ENSG00000273703.2	H2BC14	H2B clustered histone 14 [Source:HGNC Symbol;Acc:HGNC:4750]
ENST00000361566.7	1390	1201.06	1236.39	547.193	ENSG00000171345.13	KRT19	keratin 19 [Source:HGNC Symbol;Acc:HGNC:6436]
ENST00000620047.5	446	260.704	268.198	546.833	ENSG00000196262.15	PPIA	peptidylprolyl isomerase A [Source:HGNC Symbol;Acc:HGNC:9253]
ENST00000685041.1	486	299.211	304.68	541.268	ENSG00000278828.2	H3C10	H3 clustered histone 10 [Source:HGNC Symbol;Acc:HGNC:4775]
ENST00000352983.7	1233	1044.06	1057.6	538.448	ENSG00000147604.14	RPL7	ribosomal protein L7 [Source:HGNC Symbol;Acc:HGNC:10363]
ENST00000262030.8	1759	1570.06	1588.63	537.841	ENSG00000110955.9	ATP5F1B	ATP synthase F1 subunit beta [Source:HGNC Symbol;Acc:HGNC:830]
ENST00000332211.11	1512	1323.06	1331.57	534.972	ENSG00000165637.14	VDAC2	voltage dependent anion channel 2 [Source:HGNC Symbol;Acc:HGNC:12672]
ENST00000526668.5	717	528.273	526.019	529.286	ENSG00000161016.18	RPL8	ribosomal protein L8 [Source:HGNC Symbol;Acc:HGNC:10368]
ENST00000526457.3	11632	11443.1	11364.9	527.922	ENSG00000154237.13	LRRK1	leucine rich repeat kinase 1 [Source:HGNC Symbol;Acc:HGNC:18608]
ENST00000269593.5	2205	2016.06	1991	524.947	ENSG00000141753.7	IGFBP4	insulin like growth factor binding protein 4 [Source:HGNC Symbol;Acc:HGNC:5473]
ENST00000370179.8	827	638.09	629.971	524.789	ENSG00000125534.10	PPDPF	pancreatic progenitor cell differentiation and proliferation factor [Source:HGNC Symbol;Acc:HGNC:16142]
ENST00000331483.9	2437	2248.06	2208.73	522.254	ENSG00000185624.16	P4HB	prolyl 4-hydroxylase subunit beta [Source:HGNC Symbol;Acc:HGNC:8548]
ENST00000236671.7	2055	1866.06	1828.41	520.829	ENSG00000117984.15	CTSD	cathepsin D [Source:HGNC Symbol;Acc:HGNC:2529]
ENST00000456793.2	442	256.873	248.513	514.253	ENSG00000228474.6	OST4	oligosaccharyltransferase complex subunit 4, non-catalytic [Source:HGNC Symbol;Acc:HGNC:32483]
ENST00000616182.2	467	280.965	271.336	513.336	ENSG00000274641.2	H2BC17	H2B clustered histone 17 [Source:HGNC Symbol;Acc:HGNC:4758]
ENST00000369856.8	8240	8051.06	7765.4	512.693	ENSG00000196924.19	FLNA	filamin A [Source:HGNC Symbol;Acc:HGNC:3754]
ENST00000418115.6	1805	1616.06	1556.63	512.008	ENSG00000067560.14	RHOA	ras homolog family member A [Source:HGNC Symbol;Acc:HGNC:667]
ENST00000340857.4	2204	2015.06	1937	510.962	ENSG00000189060.6	H1-0	H1.0 linker histone [Source:HGNC Symbol;Acc:HGNC:4714]
ENST00000535090.5	657	468.341	445.327	505.433	ENSG00000132341.12	RAN	RAN, member RAS oncogene family [Source:HGNC Symbol;Acc:HGNC:9846]
ENST00000504320.5	440	254.968	242.341	505.229	ENSG00000164265.9	SCGB3A2	secretoglobin family 3A member 2 [Source:HGNC Symbol;Acc:HGNC:18391]
ENST00000673204.1	1922	1733.06	1646.98	505.151	ENSG00000288299.1	LDHA	lactate dehydrogenase A [Source:HGNC Symbol;Acc:HGNC:6535]
ENST00000379412.9	1922	1733.06	1646.98	505.151	ENSG00000134333.15	LDHA	lactate dehydrogenase A [Source:HGNC Symbol;Acc:HGNC:6535]
ENST00000368706.9	1172	983.056	934.189	505.13	ENSG00000188643.11	S100A16	S100 calcium binding protein A16 [Source:HGNC Symbol;Acc:HGNC:20441]
ENST00000416167.7	5580	5391.06	5120.03	504.83	ENSG00000167244.22	IGF2	insulin like growth factor 2 [Source:HGNC Symbol;Acc:HGNC:5466]
ENST00000524851.5	866	677.09	639.872	502.335	ENSG00000149273.15	RPS3	ribosomal protein S3 [Source:HGNC Symbol;Acc:HGNC:10420]
ENST00000648006.3	943	754.056	709.716	500.296	ENSG00000166710.23	B2M	beta-2-microglobulin [Source:HGNC Symbol;Acc:HGNC:914]
ENST00000388835.4	1413	1224.06	1150.18	499.472	ENSG00000111057.11	KRT18	keratin 18 [Source:HGNC Symbol;Acc:HGNC:6430]
ENST00000317881.9	1307	1118.06	1040.8	494.824	ENSG00000005022.6	SLC25A5	solute carrier family 25 member 5 [Source:HGNC Symbol;Acc:HGNC:10991]
ENST00000340385.6	1690	1501.06	1397.3	494.812	ENSG00000117592.9	PRDX6	peroxiredoxin 6 [Source:HGNC Symbol;Acc:HGNC:16753]
ENST00000394935.7	580	391.701	361.685	490.819	ENSG00000198242.14	RPL23A	ribosomal protein L23a [Source:HGNC Symbol;Acc:HGNC:10317]
ENST00000366815.10	1070	881.056	806.959	486.849	ENSG00000163041.13	H3-3A	H3.3 histone A [Source:HGNC Symbol;Acc:HGNC:4764]
ENST00000448864.6	553	365.03	332.556	484.265	ENSG00000182899.17	RPL35A	ribosomal protein L35a [Source:HGNC Symbol;Acc:HGNC:10345]
ENST00000409614.1	582	393.701	357.272	482.369	ENSG00000140264.22	SERF2	small EDRK-rich factor 2 [Source:HGNC Symbol;Acc:HGNC:10757]
ENST00000488500.2	1825	1636.06	1481.28	481.265	ENSG00000156508.19	EEF1A1	eukaryotic translation elongation factor 1 alpha 1 [Source:HGNC Symbol;Acc:HGNC:3189]
ENST00000457309.2	3007	2818.06	2543.71	479.804	ENSG00000164924.18	YWHAZ	tyrosine 3-monooxygenase/tryptophan 5-monooxygenase activation protein zeta [Source:HGNC Symbol;Acc:HGNC:12855]
ENST00000295688.8	1977	1788.06	1612.67	479.414	ENSG00000163468.15	CCT3	chaperonin containing TCP1 subunit 3 [Source:HGNC Symbol;Acc:HGNC:1616]
ENST00000320031.13	4889	4700.06	4227	478.053	ENSG00000005884.18	ITGA3	integrin subunit alpha 3 [Source:HGNC Symbol;Acc:HGNC:6139]
ENST00000229379.3	537	349.162	313.826	477.759	ENSG00000111775.3	COX6A1	cytochrome c oxidase subunit 6A1 [Source:HGNC Symbol;Acc:HGNC:2277]
ENST00000377745.5	388	205.88	185	477.644	ENSG00000278705.3	H4C2	H4 clustered histone 2 [Source:HGNC Symbol;Acc:HGNC:4789]
ENST00000376327.6	1103	914.056	817.427	475.36	ENSG00000102007.11	PLP2	proteolipid protein 2 [Source:HGNC Symbol;Acc:HGNC:9087]
ENST00000580261.6	614	425.588	379.876	474.46	ENSG00000265681.8	RPL17	ribosomal protein L17 [Source:HGNC Symbol;Acc:HGNC:10307]
ENST00000053867.8	2130	1941.06	1724.21	472.169	ENSG00000030582.19	GRN	granulin precursor [Source:HGNC Symbol;Acc:HGNC:4601]
ENST00000295006.6	3366	3177.06	2762.72	462.23	ENSG00000162909.18	CAPN2	calpain 2 [Source:HGNC Symbol;Acc:HGNC:1479]
ENST00000301587.9	609	420.608	364.654	460.841	ENSG00000167863.12	ATP5PD	ATP synthase peripheral stalk subunit d [Source:HGNC Symbol;Acc:HGNC:845]
ENST00000332220.10	776	587.145	505.98	458.072	ENSG00000065978.19	YBX1	Y-box binding protein 1 [Source:HGNC Symbol;Acc:HGNC:8014]
ENST00000587171.1	586	397.665	341.043	455.868	ENSG00000132475.10	H3-3B	H3.3 histone B [Source:HGNC Symbol;Acc:HGNC:4765]
ENST00000331380.4	494	307.058	260.957	451.746	ENSG00000184260.6	H2AC20	H2A clustered histone 20 [Source:HGNC Symbol;Acc:HGNC:4738]
ENST00000225972.8	2880	2691.06	2278.6	450.081	ENSG00000108829.10	LRRC59	leucine rich repeat containing 59 [Source:HGNC Symbol;Acc:HGNC:28817]
ENST00000340384.5	1563	1374.06	1158.99	448.355	ENSG00000188229.6	TUBB4B	tubulin beta 4B class IVb [Source:HGNC Symbol;Acc:HGNC:20771]
ENST00000244534.7	776	587.145	495	448.132	ENSG00000124575.7	H1-3	H1.3 linker histone, cluster member [Source:HGNC Symbol;Acc:HGNC:4717]
ENST00000356530.6	473	286.742	241	446.758	ENSG00000277224.3	H2BC7	H2B clustered histone 7 [Source:HGNC Symbol;Acc:HGNC:4752]
ENST00000561775.5	1396	1207.06	1011.51	445.439	ENSG00000174444.15	RPL4	ribosomal protein L4 [Source:HGNC Symbol;Acc:HGNC:10353]
ENST00000316084.10	1474	1285.06	1069.09	442.222	ENSG00000198034.11	RPS4X	ribosomal protein S4 X-linked [Source:HGNC Symbol;Acc:HGNC:10424]
ENST00000612898.2	542	354.129	294.346	441.818	ENSG00000233822.6	H2BC15	H2B clustered histone 15 [Source:HGNC Symbol;Acc:HGNC:4749]
ENST00000630979.3	887	698.09	579.004	440.876	ENSG00000280858.3	RPL7A	ribosomal protein L7a [Source:HGNC Symbol;Acc:HGNC:10364]
ENST00000323345.11	887	698.09	579.004	440.876	ENSG00000148303.17	RPL7A	ribosomal protein L7a [Source:HGNC Symbol;Acc:HGNC:10364]
ENST00000569438.2	565	376.859	308.913	435.716	ENSG00000174444.15	RPL4	ribosomal protein L4 [Source:HGNC Symbol;Acc:HGNC:10353]
ENST00000693095.1	456	270.335	221.177	434.895	ENSG00000196890.5	H2BC26	H2B clustered histone 26 [Source:HGNC Symbol;Acc:HGNC:20514]
ENST00000300026.4	893	704.09	570.834	430.951	ENSG00000166794.6	PPIB	peptidylprolyl isomerase B [Source:HGNC Symbol;Acc:HGNC:9255]
ENST00000361441.5	2644	2455.06	1983.67	429.49	ENSG00000244509.4	APOBEC3C	apolipoprotein B mRNA editing enzyme catalytic subunit 3C [Source:HGNC Symbol;Acc:HGNC:17353]
ENST00000225174.8	2196	2007.06	1619.8	428.99	ENSG00000108179.14	PPIF	peptidylprolyl isomerase F [Source:HGNC Symbol;Acc:HGNC:9259]
ENST00000216146.9	1296	1107.06	886.415	425.612	ENSG00000100316.16	RPL3	ribosomal protein L3 [Source:HGNC Symbol;Acc:HGNC:10332]
ENST00000297258.11	676	487.319	389.57	424.932	ENSG00000164687.11	FABP5	fatty acid binding protein 5 [Source:HGNC Symbol;Acc:HGNC:3560]
ENST00000296129.6	5963	5774.06	4605.73	423.998	ENSG00000163814.8	CDCP1	CUB domain containing protein 1 [Source:HGNC Symbol;Acc:HGNC:24357]
ENST00000330459.8	1977	1788.06	1425.43	423.753	ENSG00000182481.10	KPNA2	karyopherin subunit alpha 2 [Source:HGNC Symbol;Acc:HGNC:6395]
ENST00000359611.4	487	300.156	239	423.251	ENSG00000278677.2	H2AC17	H2A clustered histone 17 [Source:HGNC Symbol;Acc:HGNC:4735]
ENST00000618052.2	494	307.058	244	422.392	ENSG00000277775.2	H3C7	H3 clustered histone 7 [Source:HGNC Symbol;Acc:HGNC:4773]
ENST00000383564.8	2671	2482.06	1970.95	422.096	ENSG00000183311.16	TUBB	tubulin beta class I [Source:HGNC Symbol;Acc:HGNC:20778]
ENST00000335895.12	897	708.09	561.076	421.192	ENSG00000145741.17	BTF3	basic transcription factor 3 [Source:HGNC Symbol;Acc:HGNC:1125]
ENST00000360270.7	3960	3771.06	2982.78	420.441	ENSG00000147065.18	MSN	moesin [Source:HGNC Symbol;Acc:HGNC:7373]
ENST00000334828.6	1802	1613.06	1252.43	412.716	ENSG00000171314.9	PGAM1	phosphoglycerate mutase 1 [Source:HGNC Symbol;Acc:HGNC:8888]
ENST00000399808.5	611	422.608	325.831	409.828	ENSG00000142089.17	IFITM3	interferon induced transmembrane protein 3 [Source:HGNC Symbol;Acc:HGNC:5414]
ENST00000383560.4	1244	1055.06	808.57	407.37	ENSG00000206478.5	IER3	immediate early response 3 [Source:HGNC Symbol;Acc:HGNC:5392]
ENST00000330752.12	1294	1105.06	842.36	405.191	ENSG00000135486.19	HNRNPA1	heterogeneous nuclear ribonucleoprotein A1 [Source:HGNC Symbol;Acc:HGNC:5031]
ENST00000541364.5	1695	1506.06	1137.95	401.632	ENSG00000167553.17	TUBA1C	tubulin alpha 1c [Source:HGNC Symbol;Acc:HGNC:20768]
ENST00000299767.10	2782	2593.06	1956.66	401.098	ENSG00000166598.16	HSP90B1	heat shock protein 90 beta family member 1 [Source:HGNC Symbol;Acc:HGNC:12028]
ENST00000541679.7	572	383.737	288.601	399.77	ENSG00000132341.12	RAN	RAN, member RAS oncogene family [Source:HGNC Symbol;Acc:HGNC:9846]
ENST00000644362.1	2405	2216.06	1666.27	399.679	ENSG00000102144.15	PGK1	phosphoglycerate kinase 1 [Source:HGNC Symbol;Acc:HGNC:8896]
ENST00000597451.5	514	326.488	244.758	398.489	ENSG00000221983.8	UBA52	ubiquitin A-52 residue ribosomal protein fusion product 1 [Source:HGNC Symbol;Acc:HGNC:12458]
ENST00000233893.10	557	368.962	276.075	397.733	ENSG00000115541.11	HSPE1	heat shock protein family E (Hsp10) member 1 [Source:HGNC Symbol;Acc:HGNC:5269]
ENST00000317610.11	2333	2144.06	1600.79	396.867	ENSG00000115310.19	RTN4	reticulon 4 [Source:HGNC Symbol;Acc:HGNC:14085]
ENST00000398606.10	741	552.198	408.737	393.456	ENSG00000084207.18	GSTP1	glutathione S-transferase pi 1 [Source:HGNC Symbol;Acc:HGNC:4638]
ENST00000238081.8	2196	2007.06	1474.9	390.615	ENSG00000134308.14	YWHAQ	tyrosine 3-monooxygenase/tryptophan 5-monooxygenase activation protein theta [Source:HGNC Symbol;Acc:HGNC:12854]
ENST00000309318.8	989	800.056	586.01	389.342	ENSG00000173457.11	PPP1R14B	protein phosphatase 1 regulatory inhibitor subunit 14B [Source:HGNC Symbol;Acc:HGNC:9057]
ENST00000564138.6	8666	8477.06	6190.24	388.159	ENSG00000197943.12	PLCG2	phospholipase C gamma 2 [Source:HGNC Symbol;Acc:HGNC:9066]
ENST00000375784.8	1199	1010.06	736.557	387.621	ENSG00000213719.8	CLIC1	chloride intracellular channel 1 [Source:HGNC Symbol;Acc:HGNC:2062]
ENST00000333151.5	476	289.688	210.994	387.156	ENSG00000276368.2	H2AC14	H2A clustered histone 14 [Source:HGNC Symbol;Acc:HGNC:4727]
ENST00000245857.9	588	399.665	290.222	385.995	ENSG00000125691.14	RPL23	ribosomal protein L23 [Source:HGNC Symbol;Acc:HGNC:10316]
ENST00000380749.10	1271	1082.06	784.417	385.34	ENSG00000205581.11	HMGN1	high mobility group nucleosome binding domain 1 [Source:HGNC Symbol;Acc:HGNC:4984]
ENST00000485827.1	348	169.872	122.482	383.263	ENSG00000196656.8
ENST00000342669.8	515	327.458	234.641	380.886	ENSG00000125743.11	SNRPD2	small nuclear ribonucleoprotein D2 polypeptide [Source:HGNC Symbol;Acc:HGNC:11159]
ENST00000359193.4	493	306.058	219	380.353	ENSG00000196787.4	H2AC11	H2A clustered histone 11 [Source:HGNC Symbol;Acc:HGNC:4737]
ENST00000272542.8	3297	3108.06	2214.52	378.737	ENSG00000144136.11	SLC20A1	solute carrier family 20 member 1 [Source:HGNC Symbol;Acc:HGNC:10946]
ENST00000566827.5	2395	2206.06	1570.14	378.329	ENSG00000140937.14	CDH11	cadherin 11 [Source:HGNC Symbol;Acc:HGNC:1750]
ENST00000376957.7	1260	1071.06	761.895	378.12	ENSG00000116649.10	SRM	spermidine synthase [Source:HGNC Symbol;Acc:HGNC:11296]
ENST00000649813.2	488	301.156	213.984	377.691	ENSG00000126267.11	COX6B1	cytochrome c oxidase subunit 6B1 [Source:HGNC Symbol;Acc:HGNC:2280]
ENST00000562025.1	569	380.789	270.534	377.645	ENSG00000140650.13	PMM2	phosphomannomutase 2 [Source:HGNC Symbol;Acc:HGNC:9115]
ENST00000225308.12	1607	1418.06	1007.1	377.506	ENSG00000013306.16	SLC25A39	solute carrier family 25 member 39 [Source:HGNC Symbol;Acc:HGNC:24279]
ENST00000435983.5	620	431.588	305.29	376.001	ENSG00000144713.13	RPL32	ribosomal protein L32 [Source:HGNC Symbol;Acc:HGNC:10336]
ENST00000330188.13	2108	1919.06	1351.86	374.448	ENSG00000143549.22	TPM3	tropomyosin 3 [Source:HGNC Symbol;Acc:HGNC:12012]
ENST00000619466.3	462	276.094	194	373.5	ENSG00000275713.3	H2BC9	H2B clustered histone 9 [Source:HGNC Symbol;Acc:HGNC:4755]
ENST00000549183.1	696	507.296	356.248	373.282	ENSG00000167553.17	TUBA1C	tubulin alpha 1c [Source:HGNC Symbol;Acc:HGNC:20768]
ENST00000377401.4	451	265.509	186.448	373.272	ENSG00000185130.6	H2BC13	H2B clustered histone 13 [Source:HGNC Symbol;Acc:HGNC:4748]
ENST00000360110.9	5012	4823.06	3367.4	371.124	ENSG00000072274.14	TFRC	transferrin receptor [Source:HGNC Symbol;Acc:HGNC:11763]
ENST00000331666.11	2910	2721.06	1898.68	370.904	ENSG00000184110.15	EIF3C	eukaryotic translation initiation factor 3 subunit C [Source:HGNC Symbol;Acc:HGNC:3279]
ENST00000276689.8	691	502.296	350.295	370.698	ENSG00000147684.10	NDUFB9	NADH:ubiquinone oxidoreductase subunit B9 [Source:HGNC Symbol;Acc:HGNC:7704]
ENST00000296511.10	1638	1449.06	1009.76	370.406	ENSG00000164111.15	ANXA5	annexin A5 [Source:HGNC Symbol;Acc:HGNC:543]
ENST00000377803.4	405	221.896	154	368.908	ENSG00000197061.5	H4C3	H4 clustered histone 3 [Source:HGNC Symbol;Acc:HGNC:4787]
ENST00000290299.7	756	567.198	392.518	367.85	ENSG00000241837.7	ATP5PO	ATP synthase peripheral stalk subunit OSCP [Source:HGNC Symbol;Acc:HGNC:850]
ENST00000418623.1	410	226.613	156.503	367.1	ENSG00000213178.3	RPL22P1	ribosomal protein L22 pseudogene 1 [Source:HGNC Symbol;Acc:HGNC:17998]
ENST00000436428.3	677	488.319	333.5	363.027	ENSG00000215183.5	MSMP	microseminoprotein, prostate associated [Source:HGNC Symbol;Acc:HGNC:29663]
ENST00000467957.1	770	581.145	396.509	362.672	ENSG00000065978.19	YBX1	Y-box binding protein 1 [Source:HGNC Symbol;Acc:HGNC:8014]
ENST00000305218.9	2140	1951.06	1327.32	361.619	ENSG00000168439.17	STIP1	stress induced phosphoprotein 1 [Source:HGNC Symbol;Acc:HGNC:11387]
ENST00000353555.9	1598	1409.06	955.63	360.502	ENSG00000172270.22	BSG	basigin (Ok blood group) [Source:HGNC Symbol;Acc:HGNC:1116]
ENST00000357325.10	2309	2120.06	1437.8	360.493	ENSG00000143321.19	HDGF	heparin binding growth factor [Source:HGNC Symbol;Acc:HGNC:4856]
ENST00000290541.7	918	729.09	493.297	359.645	ENSG00000159377.11	PSMB4	proteasome 20S subunit beta 4 [Source:HGNC Symbol;Acc:HGNC:9541]
ENST00000377791.4	519	331.412	224.208	359.608	ENSG00000180573.10	H2AC6	H2A clustered histone 6 [Source:HGNC Symbol;Acc:HGNC:4733]
ENST00000382361.8	2784	2595.06	1753.7	359.216	ENSG00000075618.18	FSCN1	fascin actin-bundling protein 1 [Source:HGNC Symbol;Acc:HGNC:11148]
ENST00000296417.6	866	677.09	454.595	356.882	ENSG00000164032.12	H2AZ1	H2A.Z variant histone 1 [Source:HGNC Symbol;Acc:HGNC:4741]
ENST00000301522.3	925	736.056	492.946	355.987	ENSG00000167815.12	PRDX2	peroxiredoxin 2 [Source:HGNC Symbol;Acc:HGNC:9353]
ENST00000309579.7	364	184.089	122.569	353.915	ENSG00000173915.16	ATP5MK	ATP synthase membrane subunit k [Source:HGNC Symbol;Acc:HGNC:30889]
ENST00000211998.10	5497	5308.06	3511.6	351.655	ENSG00000035403.18	VCL	vinculin [Source:HGNC Symbol;Acc:HGNC:12665]
ENST00000509409.5	1248	1059.06	698.88	350.776	ENSG00000143549.22	TPM3	tropomyosin 3 [Source:HGNC Symbol;Acc:HGNC:12012]
ENST00000401609.5	1289	1100.06	725.623	350.625	ENSG00000100316.16	RPL3	ribosomal protein L3 [Source:HGNC Symbol;Acc:HGNC:10332]
ENST00000373626.4	594	405.665	267.173	350.084	ENSG00000198034.11	RPS4X	ribosomal protein S4 X-linked [Source:HGNC Symbol;Acc:HGNC:10424]
ENST00000673259.1	1264	1075.06	706.764	349.454	ENSG00000288145.1	EIF5A	eukaryotic translation initiation factor 5A [Source:HGNC Symbol;Acc:HGNC:3300]
ENST00000336458.13	1264	1075.06	706.764	349.454	ENSG00000132507.18	EIF5A	eukaryotic translation initiation factor 5A [Source:HGNC Symbol;Acc:HGNC:3300]
ENST00000592727.3	726	537.248	349.08	345.38	ENSG00000104904.12	OAZ1	ornithine decarboxylase antizyme 1 [Source:HGNC Symbol;Acc:HGNC:8095]
ENST00000370873.9	962	773.056	494.569	340.066	ENSG00000101182.15	PSMA7	proteasome 20S subunit alpha 7 [Source:HGNC Symbol;Acc:HGNC:9536]
ENST00000692008.1	1784	1595.06	1020.15	339.964	ENSG00000170421.13	KRT8	keratin 8 [Source:HGNC Symbol;Acc:HGNC:6446]
ENST00000253452.8	763	574.145	365.976	338.826	ENSG00000131143.10	COX4I1	cytochrome c oxidase subunit 4I1 [Source:HGNC Symbol;Acc:HGNC:2265]
ENST00000680032.1	2231	2042.06	1297.08	337.633	ENSG00000044574.9	HSPA5	heat shock protein family A (Hsp70) member 5 [Source:HGNC Symbol;Acc:HGNC:5238]
ENST00000596731.7	619	430.588	271.47	335.125	ENSG00000105583.11	WDR83OS	WD repeat domain 83 opposite strand [Source:HGNC Symbol;Acc:HGNC:30203]
ENST00000374517.6	737	548.223	343.827	333.372	ENSG00000136810.13	TXN	thioredoxin [Source:HGNC Symbol;Acc:HGNC:12435]
ENST00000361427.6	1940	1751.06	1096.25	332.779	ENSG00000198830.12	HMGN2	high mobility group nucleosomal binding domain 2 [Source:HGNC Symbol;Acc:HGNC:4986]
ENST00000270142.11	895	706.09	441.147	332.101	ENSG00000142168.15	SOD1	superoxide dismutase 1 [Source:HGNC Symbol;Acc:HGNC:11179]
ENST00000376925.8	793	604.118	376.676	331.43	ENSG00000101439.9	CST3	cystatin C [Source:HGNC Symbol;Acc:HGNC:2475]
ENST00000552361.1	623	434.568	270.515	330.887	ENSG00000197728.11	RPS26	ribosomal protein S26 [Source:HGNC Symbol;Acc:HGNC:10414]
ENST00000601492.5	342	164.556	102.435	330.887	ENSG00000105372.8	RPS19	ribosomal protein S19 [Source:HGNC Symbol;Acc:HGNC:10402]
ENST00000272298.12	1210	1021.06	633.759	329.929	ENSG00000143933.20	CALM2	calmodulin 2 [Source:HGNC Symbol;Acc:HGNC:1445]
ENST00000292807.9	1931	1742.06	1075.16	328.063	ENSG00000161203.14	AP2M1	adaptor related protein complex 2 subunit mu 1 [Source:HGNC Symbol;Acc:HGNC:564]
ENST00000272227.8	2279	2090.06	1288.12	327.6	ENSG00000143870.13	PDIA6	protein disulfide isomerase family A member 6 [Source:HGNC Symbol;Acc:HGNC:30168]
ENST00000203407.6	1595	1406.06	860.274	325.222	ENSG00000010256.11	UQCRC1	ubiquinol-cytochrome c reductase core protein 1 [Source:HGNC Symbol;Acc:HGNC:12585]
ENST00000358432.8	3946	3757.06	2292.06	324.283	ENSG00000142627.13	EPHA2	EPH receptor A2 [Source:HGNC Symbol;Acc:HGNC:3386]
ENST00000391976.6	4489	4300.06	2609.52	322.577	ENSG00000115677.18	HDLBP	high density lipoprotein binding protein [Source:HGNC Symbol;Acc:HGNC:4857]
ENST00000586895.6	407	223.781	135.661	322.239	ENSG00000198258.11	UBL5	ubiquitin like 5 [Source:HGNC Symbol;Acc:HGNC:13736]
ENST00000689152.1	1885	1696.06	1025.66	321.447	ENSG00000167004.14	PDIA3	protein disulfide isomerase family A member 3 [Source:HGNC Symbol;Acc:HGNC:4606]
ENST00000452606.2	631	442.487	265.278	318.674	ENSG00000144713.13	RPL32	ribosomal protein L32 [Source:HGNC Symbol;Acc:HGNC:10336]
ENST00000633925.1	1447	1258.06	753	318.157	ENSG00000282017.1		ENSP00000488809
ENST00000395422.4	797	608.118	363.231	317.498	ENSG00000106153.13	CHCHD2	coiled-coil-helix-coiled-coil-helix domain containing 2 [Source:HGNC Symbol;Acc:HGNC:21645]
ENST00000242577.11	663	474.319	283.206	317.379	ENSG00000088986.11	DYNLL1	dynein light chain LC8-type 1 [Source:HGNC Symbol;Acc:HGNC:15476]
ENST00000315377.4	863	674.09	401.715	316.772	ENSG00000137154.13	RPS6	ribosomal protein S6 [Source:HGNC Symbol;Acc:HGNC:10429]
ENST00000488546.6	1407	1218.06	723.489	315.727	ENSG00000087460.29	GNAS	GNAS complex locus [Source:HGNC Symbol;Acc:HGNC:4392]
ENST00000319006.8	1199	1010.06	599.496	315.491	ENSG00000177156.11	TALDO1	transaldolase 1 [Source:HGNC Symbol;Acc:HGNC:11559]
ENST00000470017.1	859	670.09	397.341	315.194	ENSG00000117592.9	PRDX6	peroxiredoxin 6 [Source:HGNC Symbol;Acc:HGNC:16753]
ENST00000304312.5	303	131.34	77.7604	314.708	ENSG00000169020.10	ATP5ME	ATP synthase membrane subunit e [Source:HGNC Symbol;Acc:HGNC:846]
ENST00000476752.1	544	356.113	210.7	314.502	ENSG00000107984.10	DKK1	dickkopf WNT signaling pathway inhibitor 1 [Source:HGNC Symbol;Acc:HGNC:2891]
ENST00000338338.10	753	564.198	333.683	314.376	ENSG00000175756.14	AURKAIP1	aurora kinase A interacting protein 1 [Source:HGNC Symbol;Acc:HGNC:24114]
ENST00000359462.9	1814	1625.06	953.543	311.902	ENSG00000197111.16	PCBP2	poly(rC) binding protein 2 [Source:HGNC Symbol;Acc:HGNC:8648]
ENST00000222005.7	1618	1429.06	837.026	311.341	ENSG00000105401.9	CDC37	cell division cycle 37, HSP90 cochaperone [Source:HGNC Symbol;Acc:HGNC:1735]
ENST00000491291.1	702	513.296	298.347	308.959	ENSG00000102144.15	PGK1	phosphoglycerate kinase 1 [Source:HGNC Symbol;Acc:HGNC:8896]
ENST00000678703.1	1731	1542.06	887.811	306.032	ENSG00000156508.19	EEF1A1	eukaryotic translation elongation factor 1 alpha 1 [Source:HGNC Symbol;Acc:HGNC:3189]
ENST00000253108.9	1103	914.056	525.723	305.725	ENSG00000130811.12	EIF3G	eukaryotic translation initiation factor 3 subunit G [Source:HGNC Symbol;Acc:HGNC:3274]
ENST00000582078.2	182	46.9846	27	305.46	ENSG00000266179.2
ENST00000360079.8	2122	1933.06	1108.64	304.854	ENSG00000196419.13	XRCC6	X-ray repair cross complementing 6 [Source:HGNC Symbol;Acc:HGNC:4055]
ENST00000263645.10	1482	1293.06	741.032	304.625	ENSG00000110651.13	CD81	CD81 molecule [Source:HGNC Symbol;Acc:HGNC:1701]
ENST00000341049.7	2456	2267.06	1298.25	304.399	ENSG00000105974.13	CAV1	caveolin 1 [Source:HGNC Symbol;Acc:HGNC:1527]
ENST00000184266.3	651	462.384	264.505	304.073	ENSG00000065518.8	NDUFB4	NADH:ubiquinone oxidoreductase subunit B4 [Source:HGNC Symbol;Acc:HGNC:7699]
ENST00000678246.1	2674	2485.06	1418.23	303.358	ENSG00000115053.17	NCL	nucleolin [Source:HGNC Symbol;Acc:HGNC:7667]
ENST00000361891.9	1852	1663.06	944.043	301.739	ENSG00000143621.17	ILF2	interleukin enhancer binding factor 2 [Source:HGNC Symbol;Acc:HGNC:6037]
ENST00000250498.9	684	495.319	280.301	300.806	ENSG00000129562.11	DAD1	defender against cell death 1 [Source:HGNC Symbol;Acc:HGNC:2664]
ENST00000356455.9	777	588.145	332.436	300.448	ENSG00000175063.17	UBE2C	ubiquitin conjugating enzyme E2 C [Source:HGNC Symbol;Acc:HGNC:15937]
ENST00000330938.8	2600	2411.06	1362.35	300.351	ENSG00000183255.12	PTTG1IP	PTTG1 interacting protein [Source:HGNC Symbol;Acc:HGNC:13524]
ENST00000303577.7	1727	1538.06	868	299.981	ENSG00000169564.7	PCBP1	poly(rC) binding protein 1 [Source:HGNC Symbol;Acc:HGNC:8647]
ENST00000550697.6	708	519.273	292.954	299.882	ENSG00000092841.19	MYL6	myosin light chain 6 [Source:HGNC Symbol;Acc:HGNC:7587]
ENST00000393196.8	890	701.09	395.229	299.655	ENSG00000239672.8	NME1	NME/NM23 nucleoside diphosphate kinase 1 [Source:HGNC Symbol;Acc:HGNC:7849]
ENST00000269321.12	1837	1648.06	927.858	299.265	ENSG00000141522.12	ARHGDIA	Rho GDP dissociation inhibitor alpha [Source:HGNC Symbol;Acc:HGNC:678]
ENST00000600659.3	1330	1141.06	641.047	298.627	ENSG00000233927.5	RPS28	ribosomal protein S28 [Source:HGNC Symbol;Acc:HGNC:10418]
ENST00000217182.6	1773	1584.06	888.54	298.162	ENSG00000101210.14	EEF1A2	eukaryotic translation elongation factor 1 alpha 2 [Source:HGNC Symbol;Acc:HGNC:3192]
ENST00000339812.3	480	293.567	164.669	298.162	ENSG00000124635.9	H2BC11	H2B clustered histone 11 [Source:HGNC Symbol;Acc:HGNC:4761]
ENST00000253788.12	505	317.681	178.014	297.858	ENSG00000131469.15	RPL27	ribosomal protein L27 [Source:HGNC Symbol;Acc:HGNC:10328]
ENST00000482069.5	539	351.129	195.687	296.238	ENSG00000138326.21	RPS24	ribosomal protein S24 [Source:HGNC Symbol;Acc:HGNC:10411]
ENST00000617569.2	402	219.061	122	296.033	ENSG00000278637.2	H4C1	H4 clustered histone 1 [Source:HGNC Symbol;Acc:HGNC:4781]
ENST00000357903.7	3543	3354.06	1865.54	295.652	ENSG00000142192.22	APP	amyloid beta precursor protein [Source:HGNC Symbol;Acc:HGNC:620]
ENST00000558131.1	444	258.813	142.7	293.079	ENSG00000108107.15	RPL28	ribosomal protein L28 [Source:HGNC Symbol;Acc:HGNC:10330]
ENST00000378609.9	3163	2974.06	1632.51	291.778	ENSG00000078369.19	GNB1	G protein subunit beta 1 [Source:HGNC Symbol;Acc:HGNC:4396]
ENST00000368010.4	598	409.665	224.722	291.584	ENSG00000143256.5	PFDN2	prefoldin subunit 2 [Source:HGNC Symbol;Acc:HGNC:8867]
ENST00000483630.6	432	247.447	135.686	291.473	ENSG00000269713.9	NBPF9	NBPF member 9 [Source:HGNC Symbol;Acc:HGNC:31991]
ENST00000438607.2	561	372.911	204.332	291.258	ENSG00000232112.3	TMA7	translation machinery associated 7 homolog [Source:HGNC Symbol;Acc:HGNC:26932]
ENST00000353703.9	3020	2831.06	1550.39	291.098	ENSG00000166913.13	YWHAB	tyrosine 3-monooxygenase/tryptophan 5-monooxygenase activation protein beta [Source:HGNC Symbol;Acc:HGNC:12849]
ENST00000313601.11	2219	2030.06	1107.52	289.995	ENSG00000114353.17	GNAI2	G protein subunit alpha i2 [Source:HGNC Symbol;Acc:HGNC:4385]
ENST00000552296.6	1342	1153.06	628.972	289.953	ENSG00000197111.16	PCBP2	poly(rC) binding protein 2 [Source:HGNC Symbol;Acc:HGNC:8648]
ENST00000378024.9	18761	18572.1	10098.1	289.019	ENSG00000124942.14	AHNAK	AHNAK nucleoprotein [Source:HGNC Symbol;Acc:HGNC:347]
ENST00000341712.8	3846	3657.06	1983.49	288.3	ENSG00000133030.22	MPRIP	myosin phosphatase Rho interacting protein [Source:HGNC Symbol;Acc:HGNC:30321]
ENST00000614891.5	2826	2637.06	1423.99	287.034	ENSG00000147676.14	MAL2	mal, T cell differentiation protein 2 [Source:HGNC Symbol;Acc:HGNC:13634]
ENST00000295598.10	3670	3481.06	1875.3	286.356	ENSG00000163399.16	ATP1A1	ATPase Na+/K+ transporting subunit alpha 1 [Source:HGNC Symbol;Acc:HGNC:799]
ENST00000437293.5	701	512.296	274.889	285.222	ENSG00000164924.18	YWHAZ	tyrosine 3-monooxygenase/tryptophan 5-monooxygenase activation protein zeta [Source:HGNC Symbol;Acc:HGNC:12855]
ENST00000299299.4	787	598.118	320.77	285.071	ENSG00000166228.9	PCBD1	pterin-4 alpha-carbinolamine dehydratase 1 [Source:HGNC Symbol;Acc:HGNC:8646]
ENST00000303436.11	1596	1407.06	752.109	284.129	ENSG00000168374.11	ARF4	ADP ribosylation factor 4 [Source:HGNC Symbol;Acc:HGNC:655]
ENST00000326739.9	1651	1462.06	780.332	283.701	ENSG00000178035.13	IMPDH2	inosine monophosphate dehydrogenase 2 [Source:HGNC Symbol;Acc:HGNC:6053]
ENST00000313468.10	737	548.223	292.51	283.615	ENSG00000110717.13	NDUFS8	NADH:ubiquinone oxidoreductase core subunit S8 [Source:HGNC Symbol;Acc:HGNC:7715]
ENST00000284971.8	526	338.32	180.506	283.603	ENSG00000154723.13	ATP5PF	ATP synthase peripheral stalk subunit F6 [Source:HGNC Symbol;Acc:HGNC:847]
ENST00000291386.4	1284	1095.06	583.539	283.257	ENSG00000160075.12	SSU72	SSU72 homolog, RNA polymerase II CTD phosphatase [Source:HGNC Symbol;Acc:HGNC:25016]
ENST00000447654.5	2159	1970.06	1048.97	283.029	ENSG00000137309.21	HMGA1	high mobility group AT-hook 1 [Source:HGNC Symbol;Acc:HGNC:5010]
ENST00000318911.5	1191	1002.06	532.445	282.442	ENSG00000179091.5	CYC1	cytochrome c1 [Source:HGNC Symbol;Acc:HGNC:2579]
ENST00000305366.8	1555	1366.06	724.13	281.77	ENSG00000169908.12	TM4SF1	transmembrane 4 L six family member 1 [Source:HGNC Symbol;Acc:HGNC:11853]
ENST00000358344.8	1770	1581.06	837.569	281.592	ENSG00000197451.12	HNRNPAB	heterogeneous nuclear ribonucleoprotein A/B [Source:HGNC Symbol;Acc:HGNC:5034]
ENST00000312515.7	822	633.09	334.763	281.072	ENSG00000175550.8	DRAP1	DR1 associated protein 1 [Source:HGNC Symbol;Acc:HGNC:3019]
ENST00000478214.1	716	527.273	278.476	280.736	ENSG00000137309.21	HMGA1	high mobility group AT-hook 1 [Source:HGNC Symbol;Acc:HGNC:5010]
ENST00000264335.13	2052	1863.06	981.187	279.945	ENSG00000108953.17	YWHAE	tyrosine 3-monooxygenase/tryptophan 5-monooxygenase activation protein epsilon [Source:HGNC Symbol;Acc:HGNC:12851]
ENST00000709238.1	945	756.056	397.904	279.75	ENSG00000291931.1	RPS2	ribosomal protein S2 [Source:HGNC Symbol;Acc:HGNC:10404]
ENST00000343262.9	945	756.056	397.904	279.75	ENSG00000140988.16	RPS2	ribosomal protein S2 [Source:HGNC Symbol;Acc:HGNC:10404]
ENST00000230895.11	2301	2112.06	1111.5	279.738	ENSG00000112977.16	DAP	death associated protein [Source:HGNC Symbol;Acc:HGNC:2672]
ENST00000396210.8	925	736.056	386.908	279.411	ENSG00000008394.13	MGST1	microsomal glutathione S-transferase 1 [Source:HGNC Symbol;Acc:HGNC:7061]
ENST00000295682.6	523	335.367	175.951	278.881	ENSG00000163463.13	KRTCAP2	keratinocyte associated protein 2 [Source:HGNC Symbol;Acc:HGNC:28942]
ENST00000218388.9	769	580.145	303.785	278.34	ENSG00000102265.12	TIMP1	TIMP metallopeptidase inhibitor 1 [Source:HGNC Symbol;Acc:HGNC:11820]
ENST00000377459.3	457	271.259	142	278.26	ENSG00000274997.2	H2AC12	H2A clustered histone 12 [Source:HGNC Symbol;Acc:HGNC:13671]
ENST00000394485.5	404	220.968	115.541	277.941	ENSG00000187193.9	MT1X	metallothionein 1X [Source:HGNC Symbol;Acc:HGNC:7405]
ENST00000311672.10	537	349.162	182.262	277.47	ENSG00000173660.12	UQCRH	ubiquinol-cytochrome c reductase hinge protein [Source:HGNC Symbol;Acc:HGNC:12590]
ENST00000522934.5	562	373.911	194.786	276.908	ENSG00000164919.11	COX6C	cytochrome c oxidase subunit 6C [Source:HGNC Symbol;Acc:HGNC:2285]
ENST00000234111.9	2476	2287.06	1186.94	275.867	ENSG00000115758.14	ODC1	ornithine decarboxylase 1 [Source:HGNC Symbol;Acc:HGNC:8109]
ENST00000481647.5	576	387.719	201.208	275.852	ENSG00000189159.16	JPT1	Jupiter microtubule associated homolog 1 [Source:HGNC Symbol;Acc:HGNC:14569]
ENST00000314523.7	809	620.09	319.456	273.844	ENSG00000188612.12	SUMO2	small ubiquitin like modifier 2 [Source:HGNC Symbol;Acc:HGNC:11125]
ENST00000226317.10	1537	1348.06	692.531	273.072	ENSG00000124875.10	CXCL6	C-X-C motif chemokine ligand 6 [Source:HGNC Symbol;Acc:HGNC:10643]
ENST00000357790.5	445	259.777	133.417	272.997	ENSG00000137818.12	RPLP1	ribosomal protein lateral stalk subunit P1 [Source:HGNC Symbol;Acc:HGNC:10372]
ENST00000544844.6	812	623.09	319.136	272.252	ENSG00000173113.7	TRMT112	tRNA methyltransferase activator subunit 11-2 [Source:HGNC Symbol;Acc:HGNC:26940]
ENST00000591776.5	797	608.118	309.006	270.1	ENSG00000173812.11	EIF1	eukaryotic translation initiation factor 1 [Source:HGNC Symbol;Acc:HGNC:3249]
ENST00000262056.14	3856	3667.06	1858.89	269.453	ENSG00000063046.18	EIF4B	eukaryotic translation initiation factor 4B [Source:HGNC Symbol;Acc:HGNC:3285]
ENST00000282050.6	1945	1756.06	889.394	269.217	ENSG00000152234.16	ATP5F1A	ATP synthase F1 subunit alpha [Source:HGNC Symbol;Acc:HGNC:823]
ENST00000258091.10	1847	1658.06	838.397	268.78	ENSG00000135624.17	CCT7	chaperonin containing TCP1 subunit 7 [Source:HGNC Symbol;Acc:HGNC:1622]
ENST00000374694.3	4050	3861.06	1952	268.732	ENSG00000177283.8	FZD8	frizzled class receptor 8 [Source:HGNC Symbol;Acc:HGNC:4046]
ENST00000366794.10	3978	3789.06	1902.54	266.9	ENSG00000143799.14	PARP1	poly(ADP-ribose) polymerase 1 [Source:HGNC Symbol;Acc:HGNC:270]
ENST00000600880.5	425	240.777	120.744	266.561	ENSG00000197756.10	RPL37A	ribosomal protein L37a [Source:HGNC Symbol;Acc:HGNC:10348]
ENST00000217426.7	2150	1961.06	982.01	266.178	ENSG00000101444.13	AHCY	adenosylhomocysteinase [Source:HGNC Symbol;Acc:HGNC:343]
ENST00000372921.10	2443	2254.06	1126.84	265.733	ENSG00000138279.16	ANXA7	annexin A7 [Source:HGNC Symbol;Acc:HGNC:545]
ENST00000298289.7	676	487.319	242.986	265.042	ENSG00000165502.7	RPL36AL	ribosomal protein L36a like [Source:HGNC Symbol;Acc:HGNC:10346]
ENST00000377811.4	586	397.665	197.971	264.625	ENSG00000147123.12	NDUFB11	NADH:ubiquinone oxidoreductase subunit B11 [Source:HGNC Symbol;Acc:HGNC:20372]
ENST00000392132.7	3379	3190.06	1586.54	264.362	ENSG00000079246.16	XRCC5	X-ray repair cross complementing 5 [Source:HGNC Symbol;Acc:HGNC:12833]
ENST00000422318.7	1877	1688.06	838.78	264.124	ENSG00000168268.11	NT5DC2	5'-nucleotidase domain containing 2 [Source:HGNC Symbol;Acc:HGNC:25717]
ENST00000394936.8	2748	2559.06	1267.29	263.234	ENSG00000197746.15	PSAP	prosaposin [Source:HGNC Symbol;Acc:HGNC:9498]
ENST00000373232.8	1292	1103.06	543.095	261.713	ENSG00000180817.12	PPA1	inorganic pyrophosphatase 1 [Source:HGNC Symbol;Acc:HGNC:9226]
ENST00000503026.5	1933	1744.06	852.838	259.928	ENSG00000150753.12	CCT5	chaperonin containing TCP1 subunit 5 [Source:HGNC Symbol;Acc:HGNC:1618]
ENST00000265447.8	2526	2337.06	1139.82	259.247	ENSG00000122359.18	ANXA11	annexin A11 [Source:HGNC Symbol;Acc:HGNC:535]
ENST00000356638.8	3835	3646.06	1774.77	258.742	ENSG00000089597.18	GANAB	glucosidase II alpha subunit [Source:HGNC Symbol;Acc:HGNC:4138]
ENST00000339438.10	4006	3817.06	1854.72	258.284	ENSG00000009307.17	CSDE1	cold shock domain containing E1 [Source:HGNC Symbol;Acc:HGNC:29905]
ENST00000278412.7	2831	2642.06	1283.1	258.146	ENSG00000149136.9	SSRP1	structure specific recognition protein 1 [Source:HGNC Symbol;Acc:HGNC:11327]
ENST00000394332.5	625	436.548	211.243	257.216	ENSG00000125691.14	RPL23	ribosomal protein L23 [Source:HGNC Symbol;Acc:HGNC:10316]
ENST00000312175.7	731	542.223	261.599	256.451	ENSG00000175334.8	BANF1	BAF nuclear assembly factor 1 [Source:HGNC Symbol;Acc:HGNC:17397]
ENST00000353999.6	2503	2314.06	1113.14	255.695	ENSG00000106682.16	EIF4H	eukaryotic translation initiation factor 4H [Source:HGNC Symbol;Acc:HGNC:12741]
ENST00000242465.4	1217	1028.06	494	255.421	ENSG00000122862.5	SRGN	serglycin [Source:HGNC Symbol;Acc:HGNC:9361]
ENST00000329421.8	1546	1357.06	650	254.602	ENSG00000175130.7	MARCKSL1	MARCKS like 1 [Source:HGNC Symbol;Acc:HGNC:7142]
ENST00000709520.1	507	319.637	152.843	254.177	ENSG00000291996.1	NOP10	NOP10 ribonucleoprotein [Source:HGNC Symbol;Acc:HGNC:14378]
ENST00000328848.6	507	319.637	152.843	254.177	ENSG00000182117.7	NOP10	NOP10 ribonucleoprotein [Source:HGNC Symbol;Acc:HGNC:14378]
ENST00000262982.3	3550	3361.06	1606.04	253.997	ENSG00000124207.17	CSE1L	chromosome segregation 1 like [Source:HGNC Symbol;Acc:HGNC:2431]
ENST00000437146.1	423	238.844	113.735	253.121	ENSG00000078369.19	GNB1	G protein subunit beta 1 [Source:HGNC Symbol;Acc:HGNC:4396]
ENST00000345046.12	1284	1095.06	519.079	251.967	ENSG00000185825.17	BCAP31	B cell receptor associated protein 31 [Source:HGNC Symbol;Acc:HGNC:16695]
ENST00000409226.5	2455	2266.06	1074.14	251.964	ENSG00000082153.18	BZW1	basic leucine zipper and W2 domains 1 [Source:HGNC Symbol;Acc:HGNC:18380]
ENST00000275603.9	2584	2395.06	1132.92	251.437	ENSG00000146731.11	CCT6A	chaperonin containing TCP1 subunit 6A [Source:HGNC Symbol;Acc:HGNC:1620]
ENST00000326840.11	6128	5939.06	2804.19	250.978	ENSG00000057019.16	DCBLD2	discoidin, CUB and LCCL domain containing 2 [Source:HGNC Symbol;Acc:HGNC:24627]
ENST00000224073.6	662	473.319	222.898	250.322	ENSG00000107223.13	EDF1	endothelial differentiation related factor 1 [Source:HGNC Symbol;Acc:HGNC:3164]
ENST00000427177.6	3733	3544.06	1668.43	250.239	ENSG00000184640.20	SEPTIN9	septin 9 [Source:HGNC Symbol;Acc:HGNC:7323]
ENST00000645079.1	566	377.842	177.864	250.222	ENSG00000174748.22	RPL15	ribosomal protein L15 [Source:HGNC Symbol;Acc:HGNC:10306]
ENST00000699836.1	1889	1700.06	799.93	250.112	ENSG00000115758.14	ODC1	ornithine decarboxylase 1 [Source:HGNC Symbol;Acc:HGNC:8109]
ENST00000372969.8	495	308.058	144.882	249.993	ENSG00000168653.11	NDUFS5	NADH:ubiquinone oxidoreductase subunit S5 [Source:HGNC Symbol;Acc:HGNC:7712]
ENST00000330398.9	1093	904.056	424.79	249.762	ENSG00000185883.12	ATP6V0C	ATPase H+ transporting V0 subunit c [Source:HGNC Symbol;Acc:HGNC:855]
ENST00000237500.10	1163	974.056	457.386	249.601	ENSG00000118680.14	MYL12B	myosin light chain 12B [Source:HGNC Symbol;Acc:HGNC:29827]
ENST00000276682.8	2041	1852.06	869.391	249.521	ENSG00000147677.12	EIF3H	eukaryotic translation initiation factor 3 subunit H [Source:HGNC Symbol;Acc:HGNC:3273]
ENST00000677389.1	2029	1840.06	863.41	249.421	ENSG00000160789.24	LMNA	lamin A/C [Source:HGNC Symbol;Acc:HGNC:6636]
ENST00000519934.5	2184	1995.06	935.61	249.279	ENSG00000147649.10	MTDH	metadherin [Source:HGNC Symbol;Acc:HGNC:29608]
ENST00000672804.1	576	387.719	181.727	249.143	ENSG00000288299.1	LDHA	lactate dehydrogenase A [Source:HGNC Symbol;Acc:HGNC:6535]
ENST00000543445.5	576	387.719	181.727	249.143	ENSG00000134333.15	LDHA	lactate dehydrogenase A [Source:HGNC Symbol;Acc:HGNC:6535]
ENST00000331128.6	497	310.001	145.111	248.819	ENSG00000184270.6	H2AC21	H2A clustered histone 21 [Source:HGNC Symbol;Acc:HGNC:20508]
ENST00000322030.13	2927	2738.06	1281.31	248.747	ENSG00000119335.18	SET	SET nuclear proto-oncogene [Source:HGNC Symbol;Acc:HGNC:10760]
ENST00000262942.10	1582	1393.06	651.308	248.522	ENSG00000241685.10	ARPC1A	actin related protein 2/3 complex subunit 1A [Source:HGNC Symbol;Acc:HGNC:703]
ENST00000645674.2	732	543.223	253.001	247.566	ENSG00000171863.15	RPS7	ribosomal protein S7 [Source:HGNC Symbol;Acc:HGNC:10440]
ENST00000401473.7	1887	1698.06	790.301	247.393	ENSG00000137309.21	HMGA1	high mobility group AT-hook 1 [Source:HGNC Symbol;Acc:HGNC:5010]
ENST00000667293.2	1465	1276.06	592.542	246.829	ENSG00000087460.29	GNAS	GNAS complex locus [Source:HGNC Symbol;Acc:HGNC:4392]
ENST00000514057.1	681	492.319	228.025	246.197
ENST00000360001.12	1933	1744.06	800.676	244.03	ENSG00000078808.20	SDF4	stromal cell derived factor 4 [Source:HGNC Symbol;Acc:HGNC:24188]
ENST00000594806.5	861	672.09	306.772	242.625	ENSG00000130726.12	TRIM28	tripartite motif containing 28 [Source:HGNC Symbol;Acc:HGNC:16384]
ENST00000314222.5	920	731.09	333	242.114	ENSG00000181649.8	PHLDA2	pleckstrin homology like domain family A member 2 [Source:HGNC Symbol;Acc:HGNC:12385]
ENST00000381395.5	4527	4338.06	1968.63	241.221	ENSG00000167244.22	IGF2	insulin like growth factor 2 [Source:HGNC Symbol;Acc:HGNC:5466]
ENST00000258739.9	2786	2597.06	1176.43	240.786	ENSG00000136240.10	KDELR2	KDEL endoplasmic reticulum protein retention receptor 2 [Source:HGNC Symbol;Acc:HGNC:6305]
ENST00000265462.9	860	671.09	303.226	240.177	ENSG00000126432.14	PRDX5	peroxiredoxin 5 [Source:HGNC Symbol;Acc:HGNC:9355]
ENST00000311481.11	1901	1712.06	772.917	239.972	ENSG00000174903.16	RAB1B	RAB1B, member RAS oncogene family [Source:HGNC Symbol;Acc:HGNC:18370]
ENST00000525085.1	495	308.058	138.578	239.115	ENSG00000151366.13	NDUFC2	NADH:ubiquinone oxidoreductase subunit C2 [Source:HGNC Symbol;Acc:HGNC:7706]
ENST00000652332.1	2767	2578.06	1154.87	238.116	ENSG00000155660.11	PDIA4	protein disulfide isomerase family A member 4 [Source:HGNC Symbol;Acc:HGNC:30167]
ENST00000263168.4	2358	2169.06	970.864	237.922	ENSG00000116489.13	CAPZA1	capping actin protein of muscle Z-line subunit alpha 1 [Source:HGNC Symbol;Acc:HGNC:1488]
ENST00000710954.1	2191	2002.06	894.275	237.433	ENSG00000163430.13	FSTL1	follistatin like 1 [Source:HGNC Symbol;Acc:HGNC:3972]
ENST00000277480.7	820	631.09	281.197	236.846	ENSG00000148346.12	LCN2	lipocalin 2 [Source:HGNC Symbol;Acc:HGNC:6526]
ENST00000216181.11	7451	7262.06	3228.37	236.304	ENSG00000100345.23	MYH9	myosin heavy chain 9 [Source:HGNC Symbol;Acc:HGNC:7579]
ENST00000581874.1	517	329.443	146.31	236.07	ENSG00000189159.16	JPT1	Jupiter microtubule associated homolog 1 [Source:HGNC Symbol;Acc:HGNC:14569]
ENST00000376745.9	1421	1232.06	544.99	235.128	ENSG00000172531.16	PPP1CA	protein phosphatase 1 catalytic subunit alpha [Source:HGNC Symbol;Acc:HGNC:9281]
ENST00000474024.5	1853	1664.06	733.502	234.304	ENSG00000125868.16	DSTN	destrin, actin depolymerizing factor [Source:HGNC Symbol;Acc:HGNC:15750]
ENST00000357156.7	662	473.319	208.429	234.072	ENSG00000125971.18	DYNLRB1	dynein light chain roadblock-type 1 [Source:HGNC Symbol;Acc:HGNC:15468]
ENST00000361475.7	4970	4781.06	2103.92	233.911	ENSG00000198959.12	TGM2	transglutaminase 2 [Source:HGNC Symbol;Acc:HGNC:11778]
ENST00000629983.2	799	610.118	268.37	233.812	ENSG00000126247.11	CAPNS1	calpain small subunit 1 [Source:HGNC Symbol;Acc:HGNC:1481]
ENST00000374867.7	5640	5451.06	2396.27	233.669	ENSG00000099250.18	NRP1	neuropilin 1 [Source:HGNC Symbol;Acc:HGNC:8004]
ENST00000323851.13	3025	2836.06	1246.36	233.601	ENSG00000104419.17	NDRG1	N-myc downstream regulated 1 [Source:HGNC Symbol;Acc:HGNC:7679]
ENST00000253039.9	3457	3268.06	1431.54	232.842	ENSG00000130741.11	EIF2S3	eukaryotic translation initiation factor 2 subunit gamma [Source:HGNC Symbol;Acc:HGNC:3267]
ENST00000332859.11	1740	1551.06	677.956	232.338	ENSG00000184900.16	SUMO3	small ubiquitin like modifier 3 [Source:HGNC Symbol;Acc:HGNC:11124]
ENST00000672996.1	1310	1121.06	484.381	229.671	ENSG00000288299.1	LDHA	lactate dehydrogenase A [Source:HGNC Symbol;Acc:HGNC:6535]
ENST00000430553.6	1310	1121.06	484.381	229.671	ENSG00000134333.15	LDHA	lactate dehydrogenase A [Source:HGNC Symbol;Acc:HGNC:6535]
ENST00000593646.6	603	414.627	178.837	229.27	ENSG00000219200.12	RNASEK	ribonuclease K [Source:HGNC Symbol;Acc:HGNC:33911]
ENST00000315717.10	1410	1221.06	526.212	229.072	ENSG00000163466.16	ARPC2	actin related protein 2/3 complex subunit 2 [Source:HGNC Symbol;Acc:HGNC:705]
ENST00000262033.11	1898	1709.06	733.268	228.062	ENSG00000110958.16	PTGES3	prostaglandin E synthase 3 [Source:HGNC Symbol;Acc:HGNC:16049]
ENST00000394349.9	632	443.467	189.831	227.537	ENSG00000135390.21	ATP5MC2	ATP synthase membrane subunit c locus 2 [Source:HGNC Symbol;Acc:HGNC:842]
ENST00000348035.9	2309	2120.06	905.926	227.139	ENSG00000136238.20	RAC1	Rac family small GTPase 1 [Source:HGNC Symbol;Acc:HGNC:9801]
ENST00000593254.1	894	705.09	299.093	225.48	ENSG00000132475.10	H3-3B	H3.3 histone B [Source:HGNC Symbol;Acc:HGNC:4765]
ENST00000323274.15	1613	1424.06	603.404	225.231	ENSG00000176890.16	TYMS	thymidylate synthetase [Source:HGNC Symbol;Acc:HGNC:12441]
ENST00000369155.4	2224	2035.06	860.776	224.833	ENSG00000184678.11	H2BC21	H2B clustered histone 21 [Source:HGNC Symbol;Acc:HGNC:4760]
ENST00000310837.8	1120	931.056	393.076	224.413	ENSG00000173812.11	EIF1	eukaryotic translation initiation factor 1 [Source:HGNC Symbol;Acc:HGNC:3249]
ENST00000602300.5	1291	1102.06	464.695	224.135	ENSG00000152795.18	HNRNPDL	heterogeneous nuclear ribonucleoprotein D like [Source:HGNC Symbol;Acc:HGNC:5037]
ENST00000321265.10	1792	1603.06	675.934	224.131	ENSG00000090273.14	NUDC	nuclear distribution C, dynein complex regulator [Source:HGNC Symbol;Acc:HGNC:8045]
ENST00000337004.8	2366	2177.06	915.663	223.569	ENSG00000156471.13	PTDSS1	phosphatidylserine synthase 1 [Source:HGNC Symbol;Acc:HGNC:9587]
ENST00000297338.7	3660	3471.06	1458.28	223.319	ENSG00000164754.16	RAD21	RAD21 cohesin complex component [Source:HGNC Symbol;Acc:HGNC:9811]
ENST00000374450.8	1069	880.056	368.75	222.724	ENSG00000242372.9	EIF6	eukaryotic translation initiation factor 6 [Source:HGNC Symbol;Acc:HGNC:6159]
ENST00000260641.10	3783	3594.06	1504.48	222.509	ENSG00000138071.15	ACTR2	actin related protein 2 [Source:HGNC Symbol;Acc:HGNC:169]
ENST00000265112.8	2672	2483.06	1039.22	222.468	ENSG00000113407.14	TARS1	threonyl-tRNA synthetase 1 [Source:HGNC Symbol;Acc:HGNC:11572]
ENST00000338825.5	827	638.09	266	221.588	ENSG00000187840.5	EIF4EBP1	eukaryotic translation initiation factor 4E binding protein 1 [Source:HGNC Symbol;Acc:HGNC:3288]
ENST00000593863.5	526	338.32	141.025	221.572	ENSG00000105372.8	RPS19	ribosomal protein S19 [Source:HGNC Symbol;Acc:HGNC:10402]
ENST00000341023.2	510	322.593	134.402	221.461	ENSG00000196866.3	H2AC7	H2A clustered histone 7 [Source:HGNC Symbol;Acc:HGNC:4729]
ENST00000593274.1	491	304.086	126.619	221.334	ENSG00000104979.9	C19orf53	chromosome 19 open reading frame 53 [Source:HGNC Symbol;Acc:HGNC:24991]
ENST00000301634.12	1431	1242.06	515.279	220.52	ENSG00000167900.12	TK1	thymidine kinase 1 [Source:HGNC Symbol;Acc:HGNC:11830]
ENST00000507754.9	521	333.367	138.23	220.408	ENSG00000186010.19	NDUFA13	NADH:ubiquinone oxidoreductase subunit A13 [Source:HGNC Symbol;Acc:HGNC:17194]
ENST00000528157.7	909	720.09	298.367	220.248	ENSG00000145050.19	MANF	mesencephalic astrocyte derived neurotrophic factor [Source:HGNC Symbol;Acc:HGNC:15461]
ENST00000262213.7	3056	2867.06	1187.51	220.165	ENSG00000067167.8	TRAM1	translocation associated membrane protein 1 [Source:HGNC Symbol;Acc:HGNC:20568]
ENST00000361611.11	1044	855.056	353.59	219.812	ENSG00000100804.19	PSMB5	proteasome 20S subunit beta 5 [Source:HGNC Symbol;Acc:HGNC:9542]
ENST00000537981.5	2532	2343.06	964.73	218.862	ENSG00000133318.14	RTN3	reticulon 3 [Source:HGNC Symbol;Acc:HGNC:10469]
ENST00000611653.4	793	604.118	247.251	217.551	ENSG00000167468.20	GPX4	glutathione peroxidase 4 [Source:HGNC Symbol;Acc:HGNC:4556]
ENST00000360787.8	1724	1535.06	626.866	217.068	ENSG00000122566.22	HNRNPA2B1	heterogeneous nuclear ribonucleoprotein A2/B1 [Source:HGNC Symbol;Acc:HGNC:5033]
ENST00000284811.12	683	494.319	201.43	216.603	ENSG00000154582.18	ELOC	elongin C [Source:HGNC Symbol;Acc:HGNC:11617]
ENST00000678376.1	712	523.273	212.313	215.672	ENSG00000196531.14	NACA	nascent polypeptide associated complex subunit alpha [Source:HGNC Symbol;Acc:HGNC:7629]
ENST00000228825.12	946	757.056	307.143	215.655	ENSG00000111229.16	ARPC3	actin related protein 2/3 complex subunit 3 [Source:HGNC Symbol;Acc:HGNC:706]
ENST00000613854.2	508	320.623	130	215.524	ENSG00000275714.2	H3C1	H3 clustered histone 1 [Source:HGNC Symbol;Acc:HGNC:4766]
ENST00000251047.6	4824	4635.06	1877.89	215.358	ENSG00000074695.6	LMAN1	lectin, mannose binding 1 [Source:HGNC Symbol;Acc:HGNC:6631]
ENST00000528499.5	2530	2341.06	945.106	214.593	ENSG00000084234.18	APLP2	amyloid beta precursor like protein 2 [Source:HGNC Symbol;Acc:HGNC:598]
ENST00000639938.1	4207	4018.06	1619	214.179	ENSG00000283777.2	CANX	calnexin [Source:HGNC Symbol;Acc:HGNC:1473]
ENST00000566198.1	1199	1010.06	406.549	213.951	ENSG00000065054.14	NHERF2	NHERF family PDZ scaffold protein 2 [Source:HGNC Symbol;Acc:HGNC:11076]
ENST00000391851.8	1393	1204.06	483.657	213.519	ENSG00000126457.22	PRMT1	protein arginine methyltransferase 1 [Source:HGNC Symbol;Acc:HGNC:5187]
ENST00000370990.5	1621	1432.06	574.894	213.39	ENSG00000142864.15	SERBP1	SERPINE1 mRNA binding protein 1 [Source:HGNC Symbol;Acc:HGNC:17860]
ENST00000578238.2	490	303.086	121.661	213.369	ENSG00000188612.12	SUMO2	small ubiquitin like modifier 2 [Source:HGNC Symbol;Acc:HGNC:11125]
ENST00000322428.10	1715	1526.06	612.434	213.322	ENSG00000179632.10	MAF1	MAF1 homolog, negative regulator of RNA polymerase III [Source:HGNC Symbol;Acc:HGNC:24966]
ENST00000267115.10	2837	2648.06	1060.67	212.911	ENSG00000139644.13	TMBIM6	transmembrane BAX inhibitor motif containing 6 [Source:HGNC Symbol;Acc:HGNC:11723]
ENST00000674920.3	1419	1230.06	492.46	212.81	ENSG00000128272.18	ATF4	activating transcription factor 4 [Source:HGNC Symbol;Acc:HGNC:786]
ENST00000518068.5	2744	2555.06	1022.5	212.721	ENSG00000198363.18	ASPH	aspartate beta-hydroxylase [Source:HGNC Symbol;Acc:HGNC:757]
ENST00000261313.3	1431	1242.06	497	212.697	ENSG00000089220.5	PEBP1	phosphatidylethanolamine binding protein 1 [Source:HGNC Symbol;Acc:HGNC:8630]
ENST00000530109.5	533	345.226	138.124	212.674	ENSG00000104529.19	EEF1D	eukaryotic translation elongation factor 1 delta [Source:HGNC Symbol;Acc:HGNC:3211]
ENST00000217652.8	958	769.056	307.477	212.52	ENSG00000101608.13	MYL12A	myosin light chain 12A [Source:HGNC Symbol;Acc:HGNC:16701]
ENST00000345254.9	4445	4256.06	1699.95	212.312	ENSG00000176986.16	SEC24C	SEC24 homolog C, COPII coat complex component [Source:HGNC Symbol;Acc:HGNC:10705]
ENST00000304786.12	1481	1292.06	515.848	212.22	ENSG00000143742.14	SRP9	signal recognition particle 9 [Source:HGNC Symbol;Acc:HGNC:11304]
ENST00000372967.3	544	356.113	142.118	212.133	ENSG00000168653.11	NDUFS5	NADH:ubiquinone oxidoreductase subunit S5 [Source:HGNC Symbol;Acc:HGNC:7712]
ENST00000367324.8	5326	5137.06	2041.2	211.211	ENSG00000081277.13	PKP1	plakophilin 1 [Source:HGNC Symbol;Acc:HGNC:9023]
ENST00000676690.1	2446	2257.06	893.121	210.336	ENSG00000115053.17	NCL	nucleolin [Source:HGNC Symbol;Acc:HGNC:7667]
ENST00000524698.5	1933	1744.06	682.043	207.873	ENSG00000198431.18	TXNRD1	thioredoxin reductase 1 [Source:HGNC Symbol;Acc:HGNC:12437]
ENST00000216962.9	4116	3927.06	1528.61	206.908	ENSG00000100994.12	PYGB	glycogen phosphorylase B [Source:HGNC Symbol;Acc:HGNC:9723]
ENST00000242784.5	879	690.09	268.406	206.744	ENSG00000123144.11	TRIR	telomerase RNA component interacting RNase [Source:HGNC Symbol;Acc:HGNC:28424]
ENST00000253003.7	1379	1190.06	462.836	206.731	ENSG00000130706.13	ADRM1	ADRM1 26S proteasome ubiquitin receptor [Source:HGNC Symbol;Acc:HGNC:15759]
ENST00000229390.8	1152	963.056	374.319	206.603	ENSG00000111786.10	SRSF9	serine and arginine rich splicing factor 9 [Source:HGNC Symbol;Acc:HGNC:10791]
ENST00000540627.5	2989	2800.06	1086.52	206.261	ENSG00000108424.11	KPNB1	karyopherin subunit beta 1 [Source:HGNC Symbol;Acc:HGNC:6400]
ENST00000270221.11	649	460.384	178.381	205.956	ENSG00000142227.11	EMP3	epithelial membrane protein 3 [Source:HGNC Symbol;Acc:HGNC:3335]
ENST00000312579.4	963	774.056	299	205.327	ENSG00000175602.4	CCDC85B	coiled-coil domain containing 85B [Source:HGNC Symbol;Acc:HGNC:24926]
ENST00000518406.5	595	406.665	156.988	205.199	ENSG00000156467.10	UQCRB	ubiquinol-cytochrome c reductase binding protein [Source:HGNC Symbol;Acc:HGNC:12582]
ENST00000367208.1	355	176.076	67.9468	205.124	ENSG00000182004.13	SNRPE	small nuclear ribonucleoprotein polypeptide E [Source:HGNC Symbol;Acc:HGNC:11161]
ENST00000370645.9	806	617.09	237.478	204.561	ENSG00000174021.12	GNG5	G protein subunit gamma 5 [Source:HGNC Symbol;Acc:HGNC:4408]
ENST00000359426.7	3602	3413.06	1309.15	203.888	ENSG00000156515.25	HK1	hexokinase 1 [Source:HGNC Symbol;Acc:HGNC:4922]
ENST00000549338.5	1285	1096.06	420.212	203.789	ENSG00000075415.15	SLC25A3	solute carrier family 25 member 3 [Source:HGNC Symbol;Acc:HGNC:10989]
ENST00000318008.11	3910	3721.06	1423.01	203.276	ENSG00000002834.19	LASP1	LIM and SH3 protein 1 [Source:HGNC Symbol;Acc:HGNC:6513]
ENST00000367142.5	6399	6210.06	2371.53	202.993	ENSG00000069275.13	NUCKS1	nuclear casein kinase and cyclin dependent kinase substrate 1 [Source:HGNC Symbol;Acc:HGNC:29923]
ENST00000367029.5	876	687.09	262	202.691	ENSG00000123689.6	G0S2	G0/G1 switch 2 [Source:HGNC Symbol;Acc:HGNC:30229]
ENST00000371085.8	1854	1665.06	634.734	202.633	ENSG00000087460.29	GNAS	GNAS complex locus [Source:HGNC Symbol;Acc:HGNC:4392]
ENST00000521009.5	456	270.335	103	202.527	ENSG00000094755.17	GABRP	gamma-aminobutyric acid type A receptor subunit pi [Source:HGNC Symbol;Acc:HGNC:4089]
ENST00000296255.8	2284	2095.06	796.799	202.162	ENSG00000163902.12	RPN1	ribophorin I [Source:HGNC Symbol;Acc:HGNC:10381]
ENST00000254810.8	2705	2516.06	956.467	202.067	ENSG00000132475.10	H3-3B	H3.3 histone B [Source:HGNC Symbol;Acc:HGNC:4765]
ENST00000274787.3	654	465.341	176.803	201.959	ENSG00000146066.3	HIGD2A	HIG1 hypoxia inducible domain family member 2A [Source:HGNC Symbol;Acc:HGNC:28311]
ENST00000256854.10	2762	2573.06	974.144	201.243	ENSG00000134440.12	NARS1	asparaginyl-tRNA synthetase 1 [Source:HGNC Symbol;Acc:HGNC:7643]
ENST00000381342.7	1082	893.056	337.925	201.135	ENSG00000125835.20	SNRPB	small nuclear ribonucleoprotein polypeptides B and B1 [Source:HGNC Symbol;Acc:HGNC:11153]
ENST00000244520.10	806	617.09	233.169	200.849	ENSG00000124562.10	SNRPC	small nuclear ribonucleoprotein polypeptide C [Source:HGNC Symbol;Acc:HGNC:11157]
ENST00000590049.5	592	403.665	152.304	200.557	ENSG00000126247.11	CAPNS1	calpain small subunit 1 [Source:HGNC Symbol;Acc:HGNC:1481]
ENST00000703709.1	2304	2115.06	795.333	199.882	ENSG00000078369.19	GNB1	G protein subunit beta 1 [Source:HGNC Symbol;Acc:HGNC:4396]
ENST00000395068.9	1858	1669.06	625.103	199.08	ENSG00000178719.17	GRINA	glutamate ionotropic receptor NMDA type subunit associated protein 1 [Source:HGNC Symbol;Acc:HGNC:4589]
ENST00000700707.1	6291	6102.06	2283.37	198.905	ENSG00000141367.13	CLTC	clathrin heavy chain [Source:HGNC Symbol;Acc:HGNC:2092]
ENST00000245206.10	2421	2232.06	835.093	198.873	ENSG00000125166.13	GOT2	glutamic-oxaloacetic transaminase 2 [Source:HGNC Symbol;Acc:HGNC:4433]
ENST00000322535.11	3272	3083.06	1151.62	198.552	ENSG00000087365.16	SF3B2	splicing factor 3b subunit 2 [Source:HGNC Symbol;Acc:HGNC:10769]
ENST00000354725.8	3448	3259.06	1217.27	198.537	ENSG00000197157.11	SND1	staphylococcal nuclease and tudor domain containing 1 [Source:HGNC Symbol;Acc:HGNC:30646]
ENST00000359995.10	1888	1699.06	634.138	198.391	ENSG00000161547.17	SRSF2	serine and arginine rich splicing factor 2 [Source:HGNC Symbol;Acc:HGNC:10783]
ENST00000557342.6	376	194.907	72.5621	197.892	ENSG00000119705.10	SLIRP	SRA stem-loop interacting RNA binding protein [Source:HGNC Symbol;Acc:HGNC:20495]
ENST00000325495.9	2477	2288.06	850.402	197.562	ENSG00000099783.13	HNRNPM	heterogeneous nuclear ribonucleoprotein M [Source:HGNC Symbol;Acc:HGNC:5046]
ENST00000453943.6	935	746.056	277.16	197.472	ENSG00000143774.18	GUK1	guanylate kinase 1 [Source:HGNC Symbol;Acc:HGNC:4693]
ENST00000379757.9	2938	2749.06	1020.86	197.392	ENSG00000239264.9	TXNDC5	thioredoxin domain containing 5 [Source:HGNC Symbol;Acc:HGNC:21073]
ENST00000297290.4	790	601.118	222.898	197.103	ENSG00000164713.10	BRI3	brain protein I3 [Source:HGNC Symbol;Acc:HGNC:1109]
ENST00000263398.11	4288	4099.06	1516.38	196.64	ENSG00000026508.21	CD44	CD44 molecule (Indian blood group) [Source:HGNC Symbol;Acc:HGNC:1681]
ENST00000503506.6	3930	3741.06	1383.45	196.57	ENSG00000198431.18	TXNRD1	thioredoxin reductase 1 [Source:HGNC Symbol;Acc:HGNC:12437]
ENST00000370086.8	608	419.608	154.963	196.305	ENSG00000180879.14	SSR4	signal sequence receptor subunit 4 [Source:HGNC Symbol;Acc:HGNC:11326]
ENST00000602624.7	1941	1752.06	646.662	196.19	ENSG00000244038.11	DDOST	dolichyl-diphosphooligosaccharide--protein glycosyltransferase non-catalytic subunit [Source:HGNC Symbol;Acc:HGNC:2728]
ENST00000373365.5	2016	1827.06	672.638	195.693	ENSG00000124767.7	GLO1	glyoxalase I [Source:HGNC Symbol;Acc:HGNC:4323]
ENST00000488803.1	879	690.09	253.877	195.553	ENSG00000240342.3	RPS2P5	ribosomal protein S2 pseudogene 5 [Source:HGNC Symbol;Acc:HGNC:31386]
ENST00000379751.5	2890	2701.06	989	194.63	ENSG00000125817.8	CENPB	centromere protein B [Source:HGNC Symbol;Acc:HGNC:1852]
ENST00000295702.9	1108	919.056	336.157	194.423	ENSG00000163479.14	SSR2	signal sequence receptor subunit 2 [Source:HGNC Symbol;Acc:HGNC:11324]
ENST00000395566.9	830	641.09	234.245	194.222	ENSG00000110492.17	MDK	midkine [Source:HGNC Symbol;Acc:HGNC:6972]
ENST00000217159.6	2716	2527.06	921.886	193.914	ENSG00000101187.16	SLCO4A1	solute carrier organic anion transporter family member 4A1 [Source:HGNC Symbol;Acc:HGNC:10953]
ENST00000397420.9	1545	1356.06	494.476	193.827	ENSG00000177697.19	CD151	CD151 molecule (Raph blood group) [Source:HGNC Symbol;Acc:HGNC:1630]
ENST00000375980.9	2422	2233.06	814.23	193.818	ENSG00000142634.13	EFHD2	EF-hand domain family member D2 [Source:HGNC Symbol;Acc:HGNC:28670]
ENST00000485310.1	562	373.911	136.242	193.682	ENSG00000170275.15	CRTAP	cartilage associated protein [Source:HGNC Symbol;Acc:HGNC:2379]
ENST00000348547.7	1302	1113.06	404.587	193.215	ENSG00000125991.21	ERGIC3	ERGIC and golgi 3 [Source:HGNC Symbol;Acc:HGNC:15927]
ENST00000274606.8	780	591.145	214.379	192.767	ENSG00000145912.10	NHP2	NHP2 ribonucleoprotein [Source:HGNC Symbol;Acc:HGNC:14377]
ENST00000538098.2	548	360.097	130.313	192.36	ENSG00000133316.16	WDR74	WD repeat domain 74 [Source:HGNC Symbol;Acc:HGNC:25529]
ENST00000572383.1	539	351.129	127.003	192.262	ENSG00000108518.8	PFN1	profilin 1 [Source:HGNC Symbol;Acc:HGNC:8881]
ENST00000248566.4	458	272.247	98.4273	192.176	ENSG00000127922.10	SEM1	SEM1 26S proteasome subunit [Source:HGNC Symbol;Acc:HGNC:10845]
ENST00000379440.9	2435	2246.06	809.639	191.61	ENSG00000171867.18	PRNP	prion protein [Source:HGNC Symbol;Acc:HGNC:9449]
ENST00000274137.10	518	330.428	119	191.433	ENSG00000145494.12	NDUFS6	NADH:ubiquinone oxidoreductase subunit S6 [Source:HGNC Symbol;Acc:HGNC:7713]
ENST00000358435.9	434	249.308	89.352	190.508	ENSG00000196683.12	TOMM7	translocase of outer mitochondrial membrane 7 [Source:HGNC Symbol;Acc:HGNC:21648]
ENST00000366560.4	1791	1602.06	573.932	190.427	ENSG00000091483.8	FH	fumarate hydratase [Source:HGNC Symbol;Acc:HGNC:3700]
ENST00000329276.10	1913	1724.06	616.856	190.186	ENSG00000101361.17	NOP56	NOP56 ribonucleoprotein [Source:HGNC Symbol;Acc:HGNC:15911]
ENST00000379143.10	1276	1087.06	388.876	190.154	ENSG00000132646.11	PCNA	proliferating cell nuclear antigen [Source:HGNC Symbol;Acc:HGNC:8729]
ENST00000646241.3	1858	1669.06	596.82	190.072	ENSG00000064601.21	CTSA	cathepsin A [Source:HGNC Symbol;Acc:HGNC:9251]
ENST00000216455.9	955	766.056	273.893	190.05	ENSG00000100567.13	PSMA3	proteasome 20S subunit alpha 3 [Source:HGNC Symbol;Acc:HGNC:9532]
ENST00000392367.4	780	591.145	210.862	189.605	ENSG00000132341.12	RAN	RAN, member RAS oncogene family [Source:HGNC Symbol;Acc:HGNC:9846]
ENST00000267205.7	2435	2246.06	799.639	189.243	ENSG00000139725.8	RHOF	ras homolog family member F, filopodia associated [Source:HGNC Symbol;Acc:HGNC:15703]
ENST00000404933.7	1703	1514.06	538.79	189.158	ENSG00000102172.16	SMS	spermine synthase [Source:HGNC Symbol;Acc:HGNC:11123]
ENST00000300403.11	3473	3284.06	1167.14	188.912	ENSG00000088325.16	TPX2	TPX2 microtubule nucleation factor [Source:HGNC Symbol;Acc:HGNC:1249]
ENST00000521481.5	721	532.248	189	188.753	ENSG00000094755.17	GABRP	gamma-aminobutyric acid type A receptor subunit pi [Source:HGNC Symbol;Acc:HGNC:4089]
ENST00000541272.1	582	393.701	139.415	188.23	ENSG00000150991.16	UBC	ubiquitin C [Source:HGNC Symbol;Acc:HGNC:12468]
ENST00000563390.5	525	337.335	119.401	188.145	ENSG00000134419.15	RPS15A	ribosomal protein S15a [Source:HGNC Symbol;Acc:HGNC:10389]
ENST00000398881.4	565	376.859	133.203	187.88	ENSG00000214736.8	TOMM6	translocase of outer mitochondrial membrane 6 [Source:HGNC Symbol;Acc:HGNC:34528]
ENST00000366923.8	4862	4673.06	1651.36	187.84	ENSG00000136628.18	EPRS1	glutamyl-prolyl-tRNA synthetase 1 [Source:HGNC Symbol;Acc:HGNC:3418]
ENST00000411836.1	588	399.665	140.968	187.487	ENSG00000232024.2	LSM12P1	LSM12 pseudogene 1 [Source:HGNC Symbol;Acc:HGNC:32453]
ENST00000315758.10	2170	1981.06	698.371	187.386	ENSG00000146701.12	MDH2	malate dehydrogenase 2 [Source:HGNC Symbol;Acc:HGNC:6971]
ENST00000531493.5	1200	1011.06	356.407	187.378	ENSG00000175592.9	FOSL1	FOS like 1, AP-1 transcription factor subunit [Source:HGNC Symbol;Acc:HGNC:13718]
ENST00000253023.8	1159	970.056	341.945	187.372	ENSG00000130725.8	UBE2M	ubiquitin conjugating enzyme E2 M [Source:HGNC Symbol;Acc:HGNC:12491]
ENST00000350669.5	1303	1114.06	392.573	187.309	ENSG00000111716.14	LDHB	lactate dehydrogenase B [Source:HGNC Symbol;Acc:HGNC:6541]
ENST00000673047.2	1303	1114.06	392.573	187.309	ENSG00000111716.14	LDHB	lactate dehydrogenase B [Source:HGNC Symbol;Acc:HGNC:6541]
ENST00000367742.7	10366	10177.1	3572.2	186.578	ENSG00000117523.18	PRRC2C	proline rich coiled-coil 2C [Source:HGNC Symbol;Acc:HGNC:24903]
ENST00000424649.6	3683	3494.06	1225.11	186.376	ENSG00000089159.17	PXN	paxillin [Source:HGNC Symbol;Acc:HGNC:9718]
ENST00000306107.9	4701	4512.06	1581.8	186.347	ENSG00000170017.12	ALCAM	activated leukocyte cell adhesion molecule [Source:HGNC Symbol;Acc:HGNC:400]
ENST00000530167.2	1592	1403.06	490.961	186.002	ENSG00000188486.4	H2AX	H2A.X variant histone [Source:HGNC Symbol;Acc:HGNC:4739]
ENST00000356082.9	4014	3825.06	1336.78	185.768	ENSG00000196878.15	LAMB3	laminin subunit beta 3 [Source:HGNC Symbol;Acc:HGNC:6490]
ENST00000374379.9	4253	4064.06	1418.45	185.524	ENSG00000169504.15	CLIC4	chloride intracellular channel 4 [Source:HGNC Symbol;Acc:HGNC:13518]
ENST00000530758.2	1150	961.056	335	185.286	ENSG00000254999.4	BRK1	BRICK1 subunit of SCAR/WAVE actin nucleating complex [Source:HGNC Symbol;Acc:HGNC:23057]
ENST00000272462.3	2317	2128.06	737.767	184.282	ENSG00000144063.4	MALL	mal, T cell differentiation protein like [Source:HGNC Symbol;Acc:HGNC:6818]
ENST00000456292.5	357	177.822	61.5895	184.105	ENSG00000071082.11	RPL31	ribosomal protein L31 [Source:HGNC Symbol;Acc:HGNC:10334]
ENST00000608083.5	1403	1214.06	420.364	184.049	ENSG00000097021.21	ACOT7	acyl-CoA thioesterase 7 [Source:HGNC Symbol;Acc:HGNC:24157]
ENST00000646974.2	2598	2409.06	830.433	183.233	ENSG00000167460.17	TPM4	tropomyosin 4 [Source:HGNC Symbol;Acc:HGNC:12013]
ENST00000390935.1	121	20.3257	7	183.062	ENSG00000212237.1	RNA5SP18	RNA, 5S ribosomal pseudogene 18 [Source:HGNC Symbol;Acc:HGNC:42586]
ENST00000377482.10	3097	2908.06	1000.42	182.864	ENSG00000116285.13	ERRFI1	ERBB receptor feedback inhibitor 1 [Source:HGNC Symbol;Acc:HGNC:18185]
ENST00000409764.5	799	610.118	209.446	182.475	ENSG00000172115.9	CYCS	cytochrome c, somatic [Source:HGNC Symbol;Acc:HGNC:19986]
ENST00000242776.9	1498	1309.06	449.201	182.402	ENSG00000123136.15	DDX39A	DExD-box helicase 39A [Source:HGNC Symbol;Acc:HGNC:17821]
ENST00000301764.12	4245	4056.06	1391.52	182.361	ENSG00000167986.15	DDB1	damage specific DNA binding protein 1 [Source:HGNC Symbol;Acc:HGNC:2717]
ENST00000215567.10	1139	950.056	325.535	182.136	ENSG00000099797.15	TECR	trans-2,3-enoyl-CoA reductase [Source:HGNC Symbol;Acc:HGNC:4551]
ENST00000632555.1	751	562.198	192.59	182.092	ENSG00000265241.8	RBM8A	RNA binding motif protein 8A [Source:HGNC Symbol;Acc:HGNC:9905]
ENST00000339276.6	1308	1119.06	383	181.925	ENSG00000175793.12	SFN	stratifin [Source:HGNC Symbol;Acc:HGNC:10773]
ENST00000493278.1	589	400.665	137.049	181.82	ENSG00000128595.17	CALU	calumenin [Source:HGNC Symbol;Acc:HGNC:1458]
ENST00000276079.13	2661	2472.06	844.681	181.627	ENSG00000147140.17	NONO	non-POU domain containing octamer binding [Source:HGNC Symbol;Acc:HGNC:7871]
ENST00000519030.6	1394	1205.06	411.093	181.334	ENSG00000104408.11	EIF3E	eukaryotic translation initiation factor 3 subunit E [Source:HGNC Symbol;Acc:HGNC:3277]
ENST00000488318.2	3831	3642.06	1239.59	180.917	ENSG00000163430.13	FSTL1	follistatin like 1 [Source:HGNC Symbol;Acc:HGNC:3972]
ENST00000227524.9	2337	2148.06	727.76	180.09	ENSG00000110107.9	PRPF19	pre-mRNA processing factor 19 [Source:HGNC Symbol;Acc:HGNC:17896]
ENST00000360718.5	2253	2064.06	699.2	180.064	ENSG00000161011.20	SQSTM1	sequestosome 1 [Source:HGNC Symbol;Acc:HGNC:11280]
ENST00000490882.5	8079	7890.06	2671.93	180.008	ENSG00000136068.16	FLNB	filamin B [Source:HGNC Symbol;Acc:HGNC:3755]
ENST00000256689.10	4795	4606.06	1555.12	179.466	ENSG00000134294.14	SLC38A2	solute carrier family 38 member 2 [Source:HGNC Symbol;Acc:HGNC:13448]
ENST00000262812.9	1131	942.056	317.29	179.03	ENSG00000105669.14	COPE	COPI coat complex subunit epsilon [Source:HGNC Symbol;Acc:HGNC:2234]
ENST00000463340.1	377	195.815	65.9328	178.979	ENSG00000122359.18	ANXA11	annexin A11 [Source:HGNC Symbol;Acc:HGNC:535]
ENST00000283179.14	3120	2931.06	985.288	178.684	ENSG00000153187.21	HNRNPU	heterogeneous nuclear ribonucleoprotein U [Source:HGNC Symbol;Acc:HGNC:5048]
ENST00000535589.3	1530	1341.06	450.771	178.672	ENSG00000115091.12	ACTR3	actin related protein 3 [Source:HGNC Symbol;Acc:HGNC:170]
ENST00000264202.8	1675	1486.06	498.902	178.454	ENSG00000077549.19	CAPZB	capping actin protein of muscle Z-line subunit beta [Source:HGNC Symbol;Acc:HGNC:1491]
ENST00000254108.12	1824	1635.06	548.828	178.423	ENSG00000089280.19	FUS	FUS RNA binding protein [Source:HGNC Symbol;Acc:HGNC:4010]
ENST00000519196.5	689	500.319	167.451	177.904	ENSG00000094755.17	GABRP	gamma-aminobutyric acid type A receptor subunit pi [Source:HGNC Symbol;Acc:HGNC:4089]
ENST00000314606.9	1811	1622.06	542.702	177.845	ENSG00000179115.11	FARSA	phenylalanyl-tRNA synthetase subunit alpha [Source:HGNC Symbol;Acc:HGNC:3592]
ENST00000677123.1	2096	1907.06	637.114	177.583	ENSG00000130175.10	PRKCSH	protein kinase C substrate 80K-H [Source:HGNC Symbol;Acc:HGNC:9411]
ENST00000535011.6	3210	3021.06	1007.61	177.288	ENSG00000128595.17	CALU	calumenin [Source:HGNC Symbol;Acc:HGNC:1458]
ENST00000357214.6	3740	3551.06	1184.28	177.274	ENSG00000116560.12	SFPQ	splicing factor proline and glutamine rich [Source:HGNC Symbol;Acc:HGNC:10774]
ENST00000329399.7	1431	1242.06	414.1	177.219	ENSG00000107438.9	PDLIM1	PDZ and LIM domain 1 [Source:HGNC Symbol;Acc:HGNC:2067]
ENST00000412770.7	3984	3795.06	1264.3	177.084	ENSG00000105063.19	PPP6R1	protein phosphatase 6 regulatory subunit 1 [Source:HGNC Symbol;Acc:HGNC:29195]
ENST00000581697.5	580	391.701	130.396	176.953	ENSG00000108654.16	DDX5	DEAD-box helicase 5 [Source:HGNC Symbol;Acc:HGNC:2746]
ENST00000372745.1	2320	2131.06	707.685	176.519	ENSG00000185009.13	AP3M1	adaptor related protein complex 3 subunit mu 1 [Source:HGNC Symbol;Acc:HGNC:569]
ENST00000441076.7	1866	1677.06	555.812	176.168	ENSG00000123562.18	MORF4L2	mortality factor 4 like 2 [Source:HGNC Symbol;Acc:HGNC:16849]
ENST00000375071.4	809	620.09	204.934	175.673	ENSG00000158825.6	CDA	cytidine deaminase [Source:HGNC Symbol;Acc:HGNC:1712]
ENST00000306434.8	2817	2628.06	865.337	175.024	ENSG00000168906.13	MAT2A	methionine adenosyltransferase 2A [Source:HGNC Symbol;Acc:HGNC:6904]
ENST00000395044.7	1807	1618.06	532.66	174.986	ENSG00000213585.11	VDAC1	voltage dependent anion channel 1 [Source:HGNC Symbol;Acc:HGNC:12669]
ENST00000330720.7	1550	1361.06	447.363	174.715	ENSG00000105438.9	KDELR1	KDEL endoplasmic reticulum protein retention receptor 1 [Source:HGNC Symbol;Acc:HGNC:6304]
ENST00000352433.10	715	526.273	172.803	174.537	ENSG00000164611.13	PTTG1	PTTG1 regulator of sister chromatid separation, securin [Source:HGNC Symbol;Acc:HGNC:9690]
ENST00000607821.1	91	12.1853	4	174.49	ENSG00000272134.1
ENST00000257857.9	1023	834.056	272.925	173.938	ENSG00000135404.12	CD63	CD63 molecule [Source:HGNC Symbol;Acc:HGNC:1692]
ENST00000563060.6	1550	1361.06	444.535	173.61	ENSG00000149925.22	ALDOA	aldolase, fructose-bisphosphate A [Source:HGNC Symbol;Acc:HGNC:414]
ENST00000355938.9	598	409.665	133.646	173.41	ENSG00000159199.14	ATP5MC1	ATP synthase membrane subunit c locus 1 [Source:HGNC Symbol;Acc:HGNC:841]
ENST00000600480.2	4276	4087.06	1332.32	173.278	ENSG00000088247.19	KHSRP	KH-type splicing regulatory protein [Source:HGNC Symbol;Acc:HGNC:6316]
ENST00000394440.8	2376	2187.06	712.766	173.234	ENSG00000115484.15	CCT4	chaperonin containing TCP1 subunit 4 [Source:HGNC Symbol;Acc:HGNC:1617]
ENST00000310955.11	1649	1460.06	475.793	173.219	ENSG00000117399.14	CDC20	cell division cycle 20 [Source:HGNC Symbol;Acc:HGNC:1723]
ENST00000300408.8	1834	1645.06	534.968	172.86	ENSG00000167085.14	PHB1	prohibitin 1 [Source:HGNC Symbol;Acc:HGNC:8912]
ENST00000372849.8	433	248.389	80.7407	172.785	ENSG00000241343.10	RPL36A	ribosomal protein L36a [Source:HGNC Symbol;Acc:HGNC:10359]
ENST00000707884.1	1854	1665.06	540.794	172.643	ENSG00000291533.1	CCT8	chaperonin containing TCP1 subunit 8 [Source:HGNC Symbol;Acc:HGNC:1623]
ENST00000286788.9	1854	1665.06	540.794	172.643	ENSG00000156261.13	CCT8	chaperonin containing TCP1 subunit 8 [Source:HGNC Symbol;Acc:HGNC:1623]
ENST00000352861.9	425	240.777	78.1526	172.534	ENSG00000132432.14	SEC61G	SEC61 translocon subunit gamma [Source:HGNC Symbol;Acc:HGNC:18277]
ENST00000389266.8	2437	2248.06	728.861	172.339	ENSG00000106105.15	GARS1	glycyl-tRNA synthetase 1 [Source:HGNC Symbol;Acc:HGNC:4162]
ENST00000225777.8	1495	1306.06	422.524	171.964	ENSG00000108639.8	SYNGR2	synaptogyrin 2 [Source:HGNC Symbol;Acc:HGNC:11499]
ENST00000597136.1	1552	1363.06	440.787	171.894	ENSG00000130726.12	TRIM28	tripartite motif containing 28 [Source:HGNC Symbol;Acc:HGNC:16384]
ENST00000307630.5	3705	3516.06	1136	171.739	ENSG00000170027.7	YWHAG	tyrosine 3-monooxygenase/tryptophan 5-monooxygenase activation protein gamma [Source:HGNC Symbol;Acc:HGNC:12852]
ENST00000640056.1	2045	1856.06	599.396	171.66	ENSG00000153187.21	HNRNPU	heterogeneous nuclear ribonucleoprotein U [Source:HGNC Symbol;Acc:HGNC:5048]
ENST00000382581.5	1574	1385.06	446.693	171.43	ENSG00000179010.16	MRFAP1	Morf4 family associated protein 1 [Source:HGNC Symbol;Acc:HGNC:24549]
ENST00000638177.1	345	167.212	53.8924	171.32	ENSG00000283777.2	CANX	calnexin [Source:HGNC Symbol;Acc:HGNC:1473]
ENST00000643069.2	616	427.588	137.792	171.296	ENSG00000285246.2	NEDD8	NEDD8 ubiquitin like modifier [Source:HGNC Symbol;Acc:HGNC:7732]
ENST00000250495.10	616	427.588	137.792	171.296	ENSG00000129559.13	NEDD8	NEDD8 ubiquitin like modifier [Source:HGNC Symbol;Acc:HGNC:7732]
ENST00000422567.6	948	759.056	244.412	171.157	ENSG00000224398.7	CSNK2B	casein kinase 2 beta [Source:HGNC Symbol;Acc:HGNC:2460]
ENST00000339083.12	1117	928.056	298.708	171.088	ENSG00000155366.17	RHOC	ras homolog family member C [Source:HGNC Symbol;Acc:HGNC:669]
ENST00000227525.8	2129	1940.06	624.217	171.028	ENSG00000110108.10	TMEM109	transmembrane protein 109 [Source:HGNC Symbol;Acc:HGNC:28771]
ENST00000378891.9	2926	2737.06	879.651	170.834	ENSG00000107404.21	DVL1	dishevelled segment polarity protein 1 [Source:HGNC Symbol;Acc:HGNC:3084]
ENST00000506273.1	431	246.459	79.1165	170.636	ENSG00000167085.14	PHB1	prohibitin 1 [Source:HGNC Symbol;Acc:HGNC:8912]
ENST00000550856.5	1003	814.056	261.098	170.489	ENSG00000089157.16	RPLP0	ribosomal protein lateral stalk subunit P0 [Source:HGNC Symbol;Acc:HGNC:10371]
ENST00000237654.9	2759	2570.06	823.832	170.389	ENSG00000118816.11	CCNI	cyclin I [Source:HGNC Symbol;Acc:HGNC:1595]
ENST00000327300.12	2713	2524.06	808.727	170.314	ENSG00000121774.18	KHDRBS1	KH RNA binding domain containing, signal transduction associated 1 [Source:HGNC Symbol;Acc:HGNC:18116]
ENST00000514888.5	3340	3151.06	1009.57	170.304	ENSG00000128050.9	PAICS	phosphoribosylaminoimidazole carboxylase and phosphoribosylaminoimidazolesuccinocarboxamide synthase [Source:HGNC Symbol;Acc:HGNC:8587]
ENST00000569669.6	2428	2239.06	717.236	170.272	ENSG00000261236.8	BOP1	BOP1 ribosomal biogenesis factor [Source:HGNC Symbol;Acc:HGNC:15519]
ENST00000332118.11	2986	2797.06	894.778	170.044	ENSG00000182934.12	SRPRA	SRP receptor subunit alpha [Source:HGNC Symbol;Acc:HGNC:11307]
ENST00000559249.5	704	515.296	164.778	169.977	ENSG00000100664.11	EIF5	eukaryotic translation initiation factor 5 [Source:HGNC Symbol;Acc:HGNC:3299]
ENST00000264144.5	5398	5209.06	1665	169.903	ENSG00000058085.15	LAMC2	laminin subunit gamma 2 [Source:HGNC Symbol;Acc:HGNC:6493]
ENST00000409194.5	795	606.118	193.319	169.536	ENSG00000154518.10	ATP5MC3	ATP synthase membrane subunit c locus 3 [Source:HGNC Symbol;Acc:HGNC:843]
ENST00000290158.9	6058	5869.06	1871.32	169.483	ENSG00000108424.11	KPNB1	karyopherin subunit beta 1 [Source:HGNC Symbol;Acc:HGNC:6400]
ENST00000339399.5	1483	1294.06	412.518	169.448	ENSG00000136938.9	ANP32B	acidic nuclear phosphoprotein 32 family member B [Source:HGNC Symbol;Acc:HGNC:16677]
ENST00000528164.1	561	372.911	118.294	168.618	ENSG00000151366.13	NDUFC2	NADH:ubiquinone oxidoreductase subunit C2 [Source:HGNC Symbol;Acc:HGNC:7706]
ENST00000337970.7	2186	1997.06	632.312	168.301	ENSG00000169813.17	HNRNPF	heterogeneous nuclear ribonucleoprotein F [Source:HGNC Symbol;Acc:HGNC:5039]
ENST00000395953.6	994	805.056	254.035	167.731	ENSG00000164924.18	YWHAZ	tyrosine 3-monooxygenase/tryptophan 5-monooxygenase activation protein zeta [Source:HGNC Symbol;Acc:HGNC:12855]
ENST00000423516.5	2075	1886.06	595.015	167.695	ENSG00000163931.17	TKT	transketolase [Source:HGNC Symbol;Acc:HGNC:11834]
ENST00000265044.7	4236	4047.06	1276.22	167.622	ENSG00000114850.7	SSR3	signal sequence receptor subunit 3 [Source:HGNC Symbol;Acc:HGNC:11325]
ENST00000522542.5	1394	1205.06	379.969	167.605	ENSG00000164924.18	YWHAZ	tyrosine 3-monooxygenase/tryptophan 5-monooxygenase activation protein zeta [Source:HGNC Symbol;Acc:HGNC:12855]
ENST00000309083.8	1162	973.056	306.771	167.58	ENSG00000159335.19	PTMS	parathymosin [Source:HGNC Symbol;Acc:HGNC:9629]
ENST00000321358.12	2979	2790.06	878.861	167.438	ENSG00000065978.19	YBX1	Y-box binding protein 1 [Source:HGNC Symbol;Acc:HGNC:8014]
ENST00000373238.5	3227	3038.06	956.159	167.294	ENSG00000079332.16	SAR1A	secretion associated Ras related GTPase 1A [Source:HGNC Symbol;Acc:HGNC:10534]
ENST00000566086.1	424	239.821	75.4266	167.179	ENSG00000184110.15	EIF3C	eukaryotic translation initiation factor 3 subunit C [Source:HGNC Symbol;Acc:HGNC:3279]
ENST00000344843.12	700	511.296	160.524	166.884	ENSG00000242485.6	MRPL20	mitochondrial ribosomal protein L20 [Source:HGNC Symbol;Acc:HGNC:14478]
ENST00000302445.8	1991	1802.06	564.378	166.475	ENSG00000065427.15	KARS1	lysyl-tRNA synthetase 1 [Source:HGNC Symbol;Acc:HGNC:6215]
ENST00000484600.6	582	393.701	123.275	166.439	ENSG00000130429.16	ARPC1B	actin related protein 2/3 complex subunit 1B [Source:HGNC Symbol;Acc:HGNC:704]
ENST00000257497.11	1401	1212.06	379.502	166.432	ENSG00000135046.14	ANXA1	annexin A1 [Source:HGNC Symbol;Acc:HGNC:533]
ENST00000529681.5	17911	17722.1	5541.83	166.221	ENSG00000117983.17	MUC5B	mucin 5B, oligomeric mucus/gel-forming [Source:HGNC Symbol;Acc:HGNC:7516]
ENST00000303887.10	2467	2278.06	710.546	165.796	ENSG00000166508.19	MCM7	minichromosome maintenance complex component 7 [Source:HGNC Symbol;Acc:HGNC:6950]
ENST00000227520.10	1851	1662.06	517.162	165.397	ENSG00000110104.13	CCDC86	coiled-coil domain containing 86 [Source:HGNC Symbol;Acc:HGNC:28359]
ENST00000412097.5	562	373.911	116.229	165.231	ENSG00000174748.22	RPL15	ribosomal protein L15 [Source:HGNC Symbol;Acc:HGNC:10306]
ENST00000375499.8	1015	826.056	256.735	165.205	ENSG00000117118.11	SDHB	succinate dehydrogenase complex iron sulfur subunit B [Source:HGNC Symbol;Acc:HGNC:10681]
ENST00000303204.9	1226	1037.06	322.05	165.07	ENSG00000169230.10	PRELID1	PRELI domain containing 1 [Source:HGNC Symbol;Acc:HGNC:30255]
ENST00000368884.8	1319	1130.06	350.609	164.918	ENSG00000159352.16	PSMD4	proteasome 26S subunit ubiquitin receptor, non-ATPase 4 [Source:HGNC Symbol;Acc:HGNC:9561]
ENST00000293406.8	2552	2363.06	731.346	164.511	ENSG00000161654.10	LSM12	LSM12 homolog [Source:HGNC Symbol;Acc:HGNC:26407]
ENST00000513799.5	772	583.145	180.266	164.317	ENSG00000184840.12	TMED9	transmembrane p24 trafficking protein 9 [Source:HGNC Symbol;Acc:HGNC:24878]
ENST00000622053.4	755	566.198	174.989	164.281	ENSG00000276849.6	TRBC2	T cell receptor beta constant 2 [Source:HGNC Symbol;Acc:HGNC:12157]
ENST00000299300.11	1916	1727.06	533.361	164.158	ENSG00000166226.13	CCT2	chaperonin containing TCP1 subunit 2 [Source:HGNC Symbol;Acc:HGNC:1615]
ENST00000307845.8	1749	1560.06	480.38	163.678	ENSG00000115756.13	HPCAL1	hippocalcin like 1 [Source:HGNC Symbol;Acc:HGNC:5145]
ENST00000518716.1	694	505.296	155.505	163.585	ENSG00000070756.17	PABPC1	poly(A) binding protein cytoplasmic 1 [Source:HGNC Symbol;Acc:HGNC:8554]
ENST00000396394.7	1195	1006.06	309.155	163.343	ENSG00000129084.18	PSMA1	proteasome 20S subunit alpha 1 [Source:HGNC Symbol;Acc:HGNC:9530]
ENST00000240100.7	5553	5364.06	1646.42	163.152	ENSG00000120875.9	DUSP4	dual specificity phosphatase 4 [Source:HGNC Symbol;Acc:HGNC:3070]
ENST00000355857.8	564	375.894	115.368	163.142	ENSG00000155368.18	DBI	diazepam binding inhibitor, acyl-CoA binding protein [Source:HGNC Symbol;Acc:HGNC:2690]
ENST00000583879.5	719	530.273	162.696	163.089	ENSG00000101558.14	VAPA	VAMP associated protein A [Source:HGNC Symbol;Acc:HGNC:12648]
ENST00000340958.4	1695	1506.06	461.645	162.934	ENSG00000189143.10	CLDN4	claudin 4 [Source:HGNC Symbol;Acc:HGNC:2046]
ENST00000372013.8	627	438.548	134.227	162.694	ENSG00000148671.14	ADIRF	adipogenesis regulatory factor [Source:HGNC Symbol;Acc:HGNC:24043]
ENST00000368954.10	2323	2134.06	651.892	162.374	ENSG00000143418.20	CERS2	ceramide synthase 2 [Source:HGNC Symbol;Acc:HGNC:14076]
ENST00000592957.1	546	358.113	108.79	161.479	ENSG00000141759.15	TXNL4A	thioredoxin like 4A [Source:HGNC Symbol;Acc:HGNC:30551]
ENST00000548470.1	1105	916.056	277.803	161.199	ENSG00000167553.17	TUBA1C	tubulin alpha 1c [Source:HGNC Symbol;Acc:HGNC:20768]
ENST00000346249.9	2310	2121.06	642.776	161.085	ENSG00000101150.18	TPD52L2	TPD52 like 2 [Source:HGNC Symbol;Acc:HGNC:12007]
ENST00000602866.5	1373	1184.06	358.419	160.903	ENSG00000165916.9	PSMC3	proteasome 26S subunit, ATPase 3 [Source:HGNC Symbol;Acc:HGNC:9549]
ENST00000393085.4	3782	3593.06	1085	160.514	ENSG00000105887.11	MTPN	myotrophin [Source:HGNC Symbol;Acc:HGNC:15667]
ENST00000505490.3	1097	908.056	274.206	160.513	ENSG00000183684.8	ALYREF	Aly/REF export factor [Source:HGNC Symbol;Acc:HGNC:19071]
ENST00000511472.5	369	188.523	56.8821	160.383	ENSG00000127184.13	COX7C	cytochrome c oxidase subunit 7C [Source:HGNC Symbol;Acc:HGNC:2292]
ENST00000354185.9	4664	4475.06	1349.09	160.247	ENSG00000165732.14	DDX21	DExD-box helicase 21 [Source:HGNC Symbol;Acc:HGNC:2744]
ENST00000340852.9	1606	1417.06	427.074	160.2	ENSG00000101294.19	HM13	histocompatibility minor 13 [Source:HGNC Symbol;Acc:HGNC:16435]
ENST00000429243.7	1105	916.056	275.948	160.122	ENSG00000205352.11	PRR13	proline rich 13 [Source:HGNC Symbol;Acc:HGNC:24528]
ENST00000216797.10	1559	1370.06	412.701	160.119	ENSG00000100906.12	NFKBIA	NFKB inhibitor alpha [Source:HGNC Symbol;Acc:HGNC:7797]
ENST00000597995.1	702	513.296	154.521	160.017	ENSG00000130726.12	TRIM28	tripartite motif containing 28 [Source:HGNC Symbol;Acc:HGNC:16384]
ENST00000373944.8	1857	1668.06	501.819	159.913	ENSG00000122952.17	ZWINT	ZW10 interacting kinetochore protein [Source:HGNC Symbol;Acc:HGNC:13195]
ENST00000243253.8	3568	3379.06	1016.33	159.877	ENSG00000058262.11	SEC61A1	SEC61 translocon subunit alpha 1 [Source:HGNC Symbol;Acc:HGNC:18276]
ENST00000619426.5	762	573.172	172.363	159.847	ENSG00000277791.5	PSMB3	proteasome 20S subunit beta 3 [Source:HGNC Symbol;Acc:HGNC:9540]
ENST00000249289.5	678	489.319	147.019	159.708	ENSG00000128524.5	ATP6V1F	ATPase H+ transporting V1 subunit F [Source:HGNC Symbol;Acc:HGNC:16832]
ENST00000341369.11	1212	1023.06	307.364	159.698	ENSG00000187514.17	PTMA	prothymosin alpha [Source:HGNC Symbol;Acc:HGNC:9623]
ENST00000380191.9	2297	2108.06	631.138	159.143	ENSG00000057608.17	GDI2	GDP dissociation inhibitor 2 [Source:HGNC Symbol;Acc:HGNC:4227]
ENST00000589737.5	1105	916.056	273.935	158.954	ENSG00000099817.12	POLR2E	RNA polymerase II, I and III subunit E [Source:HGNC Symbol;Acc:HGNC:9192]
ENST00000391971.7	3251	3062.06	914.849	158.812	ENSG00000168385.18	SEPTIN2	septin 2 [Source:HGNC Symbol;Acc:HGNC:7729]
ENST00000397421.5	1486	1297.06	386.742	158.493	ENSG00000177697.19	CD151	CD151 molecule (Raph blood group) [Source:HGNC Symbol;Acc:HGNC:1630]
ENST00000523131.1	567	378.824	112.653	158.07	ENSG00000164924.18	YWHAZ	tyrosine 3-monooxygenase/tryptophan 5-monooxygenase activation protein zeta [Source:HGNC Symbol;Acc:HGNC:12855]
ENST00000347617.10	1773	1584.06	470.787	157.979	ENSG00000137309.21	HMGA1	high mobility group AT-hook 1 [Source:HGNC Symbol;Acc:HGNC:5010]
ENST00000249071.11	1472	1283.06	380.237	157.527	ENSG00000128340.16	RAC2	Rac family small GTPase 2 [Source:HGNC Symbol;Acc:HGNC:9802]
ENST00000367600.5	2519	2330.06	689.619	157.322	ENSG00000116260.17	QSOX1	quiescin sulfhydryl oxidase 1 [Source:HGNC Symbol;Acc:HGNC:9756]
ENST00000350697.8	1359	1170.06	346.139	157.25	ENSG00000157020.18	SEC13	SEC13 homolog, nuclear pore and COPII coat complex component [Source:HGNC Symbol;Acc:HGNC:10697]
ENST00000307839.10	2155	1966.06	580.916	157.059	ENSG00000174748.22	RPL15	ribosomal protein L15 [Source:HGNC Symbol;Acc:HGNC:10306]
ENST00000537328.6	578	389.719	114.887	156.698	ENSG00000134825.16	TMEM258	transmembrane protein 258 [Source:HGNC Symbol;Acc:HGNC:1164]
ENST00000372813.4	1973	1784.06	525	156.422	ENSG00000025772.8	TOMM34	translocase of outer mitochondrial membrane 34 [Source:HGNC Symbol;Acc:HGNC:15746]
ENST00000313115.11	471	284.808	83.7512	156.31	ENSG00000177556.12	ATOX1	antioxidant 1 copper chaperone [Source:HGNC Symbol;Acc:HGNC:798]
ENST00000317534.6	667	478.319	140.571	156.216	ENSG00000062582.14	MRPS24	mitochondrial ribosomal protein S24 [Source:HGNC Symbol;Acc:HGNC:14510]
ENST00000521309.5	1399	1210.06	355.383	156.112	ENSG00000164924.18	YWHAZ	tyrosine 3-monooxygenase/tryptophan 5-monooxygenase activation protein zeta [Source:HGNC Symbol;Acc:HGNC:12855]
ENST00000419783.3	899	710.09	208.53	156.099	ENSG00000233276.9	GPX1	glutathione peroxidase 1 [Source:HGNC Symbol;Acc:HGNC:4553]
ENST00000372950.6	2295	2106.06	618.323	156.06	ENSG00000213551.7	DNAJC9	DnaJ heat shock protein family (Hsp40) member C9 [Source:HGNC Symbol;Acc:HGNC:19123]
ENST00000557016.6	791	602.118	176.611	155.913	ENSG00000100632.11	ERH	ERH mRNA splicing and mitosis factor [Source:HGNC Symbol;Acc:HGNC:3447]
ENST00000360384.9	2038	1849.06	541.763	155.742	ENSG00000165119.22	HNRNPK	heterogeneous nuclear ribonucleoprotein K [Source:HGNC Symbol;Acc:HGNC:5044]
ENST00000320676.11	2012	1823.06	534.073	155.721	ENSG00000147274.14	RBMX	RNA binding motif protein X-linked [Source:HGNC Symbol;Acc:HGNC:9910]
ENST00000507115.6	2120	1931.06	564.966	155.515	ENSG00000113013.16	HSPA9	heat shock protein family A (Hsp70) member 9 [Source:HGNC Symbol;Acc:HGNC:5244]
ENST00000291552.9	945	756.056	221.186	155.507	ENSG00000160201.12	U2AF1	U2 small nuclear RNA auxiliary factor 1 [Source:HGNC Symbol;Acc:HGNC:12453]
ENST00000311852.11	3701	3512.06	1023.67	154.934	ENSG00000157227.14	MMP14	matrix metallopeptidase 14 [Source:HGNC Symbol;Acc:HGNC:7160]
ENST00000234875.9	2061	1872.06	545.578	154.912	ENSG00000116251.11	RPL22	ribosomal protein L22 [Source:HGNC Symbol;Acc:HGNC:10315]
ENST00000535993.1	568	379.789	110.425	154.551	ENSG00000110092.4	CCND1	cyclin D1 [Source:HGNC Symbol;Acc:HGNC:1582]
ENST00000492380.1	843	654.09	190.154	154.53	ENSG00000138279.16	ANXA7	annexin A7 [Source:HGNC Symbol;Acc:HGNC:545]
ENST00000360840.9	1483	1294.06	376.178	154.521	ENSG00000116221.15	MRPL37	mitochondrial ribosomal protein L37 [Source:HGNC Symbol;Acc:HGNC:14034]
ENST00000531329.6	844	655.09	190.351	154.455	ENSG00000175390.15	EIF3F	eukaryotic translation initiation factor 3 subunit F [Source:HGNC Symbol;Acc:HGNC:3275]
ENST00000335007.10	2552	2363.06	686.068	154.326	ENSG00000186298.12	PPP1CC	protein phosphatase 1 catalytic subunit gamma [Source:HGNC Symbol;Acc:HGNC:9283]
ENST00000259457.8	984	795.056	230.811	154.314	ENSG00000136930.13	PSMB7	proteasome 20S subunit beta 7 [Source:HGNC Symbol;Acc:HGNC:9544]
ENST00000371674.8	2110	1921.06	557.571	154.279	ENSG00000244687.13	UBE2V1	ubiquitin conjugating enzyme E2 V1 [Source:HGNC Symbol;Acc:HGNC:12494]
ENST00000366672.5	4423	4234.06	1228.86	154.274	ENSG00000143641.10	GALNT2	polypeptide N-acetylgalactosaminyltransferase 2 [Source:HGNC Symbol;Acc:HGNC:4124]
ENST00000535923.6	1379	1190.06	344.861	154.036	ENSG00000215021.10	PHB2	prohibitin 2 [Source:HGNC Symbol;Acc:HGNC:30306]
ENST00000688720.1	3808	3619.06	1042.8	153.163	ENSG00000196562.16	SULF2	sulfatase 2 [Source:HGNC Symbol;Acc:HGNC:20392]
ENST00000374291.5	867	678.09	195.143	152.972	ENSG00000117632.23	STMN1	stathmin 1 [Source:HGNC Symbol;Acc:HGNC:6510]
ENST00000301464.4	947	758.056	217.899	152.792	ENSG00000167779.9	IGFBP6	insulin like growth factor binding protein 6 [Source:HGNC Symbol;Acc:HGNC:5475]
ENST00000680316.1	2646	2457.06	705.136	152.547	ENSG00000166598.16	HSP90B1	heat shock protein 90 beta family member 1 [Source:HGNC Symbol;Acc:HGNC:12028]
ENST00000216479.8	1337	1148.06	328.224	151.968	ENSG00000100591.8	AHSA1	activator of HSP90 ATPase activity 1 [Source:HGNC Symbol;Acc:HGNC:1189]
ENST00000534030.1	585	396.683	113.399	151.954	ENSG00000177700.6	POLR2L	RNA polymerase II, I and III subunit L [Source:HGNC Symbol;Acc:HGNC:9199]
ENST00000278422.9	1645	1456.06	415.772	151.783	ENSG00000213593.10	TMX2	thioredoxin related transmembrane protein 2 [Source:HGNC Symbol;Acc:HGNC:30739]
ENST00000322776.11	1560	1371.06	391.289	151.701	ENSG00000167792.13	NDUFV1	NADH:ubiquinone oxidoreductase core subunit V1 [Source:HGNC Symbol;Acc:HGNC:7716]
ENST00000362722.1	111	17.5201	5	151.698	ENSG00000199592.1	RNA5SP321	RNA, 5S ribosomal pseudogene 321 [Source:HGNC Symbol;Acc:HGNC:43221]
ENST00000335972.11	3572	3383.06	959.683	150.787	ENSG00000130985.17	UBA1	ubiquitin like modifier activating enzyme 1 [Source:HGNC Symbol;Acc:HGNC:12469]
ENST00000439274.6	2517	2328.06	659.239	150.52	ENSG00000142192.22	APP	amyloid beta precursor protein [Source:HGNC Symbol;Acc:HGNC:620]
ENST00000356948.11	3206	3017.06	854.095	150.477	ENSG00000011304.22	PTBP1	polypyrimidine tract binding protein 1 [Source:HGNC Symbol;Acc:HGNC:9583]
ENST00000217026.5	2668	2479.06	700.914	150.288	ENSG00000101057.16	MYBL2	MYB proto-oncogene like 2 [Source:HGNC Symbol;Acc:HGNC:7548]
ENST00000306125.12	2449	2260.06	635.09	149.37	ENSG00000172053.18	QARS1	glutaminyl-tRNA synthetase 1 [Source:HGNC Symbol;Acc:HGNC:9751]
ENST00000234677.7	1914	1725.06	484.587	149.319	ENSG00000031698.13	SARS1	seryl-tRNA synthetase 1 [Source:HGNC Symbol;Acc:HGNC:10537]
ENST00000556760.5	851	662.09	185.982	149.314	ENSG00000087302.9	RTRAF	RNA transcription, translation and transport factor [Source:HGNC Symbol;Acc:HGNC:23169]
ENST00000553542.5	877	688.09	193.163	149.219	ENSG00000198668.14	CALM1	calmodulin 1 [Source:HGNC Symbol;Acc:HGNC:1442]
ENST00000225603.9	2182	1993.06	559.36	149.183	ENSG00000108468.15	CBX1	chromobox 1 [Source:HGNC Symbol;Acc:HGNC:1551]
ENST00000310144.11	1331	1142.06	320.522	149.182	ENSG00000087191.14	PSMC5	proteasome 26S subunit, ATPase 5 [Source:HGNC Symbol;Acc:HGNC:9552]
ENST00000233025.11	1082	893.056	250.624	149.173	ENSG00000114902.14	SPCS1	signal peptidase complex subunit 1 [Source:HGNC Symbol;Acc:HGNC:23401]
ENST00000517844.5	604	415.608	116.258	148.691	ENSG00000120963.12	ZNF706	zinc finger protein 706 [Source:HGNC Symbol;Acc:HGNC:24992]
ENST00000426447.3	767	578.145	160.92	147.951	ENSG00000106244.13	PDAP1	PDGFA associated protein 1 [Source:HGNC Symbol;Acc:HGNC:14634]
ENST00000357332.8	1275	1086.06	302	147.809	ENSG00000198356.12	GET3	guided entry of tail-anchored proteins factor 3, ATPase [Source:HGNC Symbol;Acc:HGNC:752]
ENST00000360943.10	3084	2895.06	804.663	147.742	ENSG00000159202.18	UBE2Z	ubiquitin conjugating enzyme E2 Z [Source:HGNC Symbol;Acc:HGNC:25847]
ENST00000493373.5	624	435.568	120.895	147.537	ENSG00000116288.13	PARK7	Parkinsonism associated deglycase [Source:HGNC Symbol;Acc:HGNC:16369]
ENST00000332556.5	2701	2512.06	696.163	147.309	ENSG00000185896.11	LAMP1	lysosomal associated membrane protein 1 [Source:HGNC Symbol;Acc:HGNC:6499]
ENST00000322611.4	1807	1618.06	447.773	147.099	ENSG00000176788.9	BASP1	brain abundant membrane attached signal protein 1 [Source:HGNC Symbol;Acc:HGNC:957]
ENST00000271843.9	1273	1084.06	299.989	147.096	ENSG00000143543.15	JTB	jumping translocation breakpoint [Source:HGNC Symbol;Acc:HGNC:6201]
ENST00000373008.7	2743	2554.06	705.891	146.911	ENSG00000122884.13	P4HA1	prolyl 4-hydroxylase subunit alpha 1 [Source:HGNC Symbol;Acc:HGNC:8546]
ENST00000539310.5	3037	2848.06	787.022	146.888	ENSG00000102024.19	PLS3	plastin 3 [Source:HGNC Symbol;Acc:HGNC:9091]
ENST00000528969.5	568	379.789	104.904	146.823	ENSG00000152558.15	TMEM123	transmembrane protein 123 [Source:HGNC Symbol;Acc:HGNC:30138]
ENST00000367334.9	1529	1340.06	370.059	146.789	ENSG00000116857.17	TMEM9	transmembrane protein 9 [Source:HGNC Symbol;Acc:HGNC:18823]
ENST00000271628.9	1544	1355.06	373.67	146.581	ENSG00000143368.10	SF3B4	splicing factor 3b subunit 4 [Source:HGNC Symbol;Acc:HGNC:10771]
ENST00000270776.13	2268	2079.06	572.135	146.278	ENSG00000142657.21	PGD	phosphogluconate dehydrogenase [Source:HGNC Symbol;Acc:HGNC:8891]
ENST00000217402.3	1602	1413.06	388	145.955	ENSG00000101421.4	CHMP4B	charged multivesicular body protein 4B [Source:HGNC Symbol;Acc:HGNC:16171]
ENST00000328392.10	572	383.737	105.356	145.939	ENSG00000113558.19	SKP1	S-phase kinase associated protein 1 [Source:HGNC Symbol;Acc:HGNC:10899]
ENST00000703398.1	2229	2040.06	560.097	145.938	ENSG00000105568.19	PPP2R1A	protein phosphatase 2 scaffold subunit Aalpha [Source:HGNC Symbol;Acc:HGNC:9302]
ENST00000372919.8	2174	1985.06	544.692	145.856	ENSG00000138279.16	ANXA7	annexin A7 [Source:HGNC Symbol;Acc:HGNC:545]
ENST00000398136.7	3304	3115.06	853.5	145.641	ENSG00000152558.15	TMEM123	transmembrane protein 123 [Source:HGNC Symbol;Acc:HGNC:30138]
ENST00000376112.4	983	794.056	217.402	145.532	ENSG00000125968.9	ID1	inhibitor of DNA binding 1 [Source:HGNC Symbol;Acc:HGNC:5360]
ENST00000553630.1	1420	1231.06	336.588	145.334	ENSG00000198668.14	CALM1	calmodulin 1 [Source:HGNC Symbol;Acc:HGNC:1442]
ENST00000296026.4	1075	886.056	241.769	145.039	ENSG00000163734.4	CXCL3	C-X-C motif chemokine ligand 3 [Source:HGNC Symbol;Acc:HGNC:4604]
ENST00000296577.9	3887	3698.06	1008.55	144.968	ENSG00000164163.11	ABCE1	ATP binding cassette subfamily E member 1 [Source:HGNC Symbol;Acc:HGNC:69]
ENST00000375571.6	2562	2373.06	647	144.925	ENSG00000101367.9	MAPRE1	microtubule associated protein RP/EB family member 1 [Source:HGNC Symbol;Acc:HGNC:6890]
ENST00000292475.8	443	257.825	70.2902	144.916	ENSG00000241468.8	ATP5MF	ATP synthase membrane subunit f [Source:HGNC Symbol;Acc:HGNC:848]
ENST00000295770.4	4107	3918.06	1067.53	144.829	ENSG00000163527.10	STT3B	STT3 oligosaccharyltransferase complex catalytic subunit B [Source:HGNC Symbol;Acc:HGNC:30611]
ENST00000291527.3	492	305.072	83	144.618	ENSG00000160182.3	TFF1	trefoil factor 1 [Source:HGNC Symbol;Acc:HGNC:11755]
ENST00000300060.7	3662	3473.06	944.407	144.542	ENSG00000166825.15	ANPEP	alanyl aminopeptidase, membrane [Source:HGNC Symbol;Acc:HGNC:500]
ENST00000673083.1	1766	1577.06	427.66	144.144	ENSG00000288299.1	LDHA	lactate dehydrogenase A [Source:HGNC Symbol;Acc:HGNC:6535]
ENST00000396222.6	1766	1577.06	427.66	144.144	ENSG00000134333.15	LDHA	lactate dehydrogenase A [Source:HGNC Symbol;Acc:HGNC:6535]
ENST00000359282.9	1730	1541.06	417.128	143.879	ENSG00000197111.16	PCBP2	poly(rC) binding protein 2 [Source:HGNC Symbol;Acc:HGNC:8648]
ENST00000324366.13	2304	2115.06	572.067	143.771	ENSG00000100462.16	PRMT5	protein arginine methyltransferase 5 [Source:HGNC Symbol;Acc:HGNC:10894]
ENST00000634237.1	1633	1444.06	390.119	143.602	ENSG00000282947.2	HNRNPL	heterogeneous nuclear ribonucleoprotein L [Source:HGNC Symbol;Acc:HGNC:5045]
ENST00000600873.5	1633	1444.06	390.119	143.602	ENSG00000104824.18	HNRNPL	heterogeneous nuclear ribonucleoprotein L [Source:HGNC Symbol;Acc:HGNC:5045]
ENST00000569306.1	826	637.09	172.111	143.6	ENSG00000226792.8	C13orf42	chromosome 13 open reading frame 42 [Source:HGNC Symbol;Acc:HGNC:42693]
ENST00000445755.7	987	798.056	215.51	143.542	ENSG00000007080.11	CCDC124	coiled-coil domain containing 124 [Source:HGNC Symbol;Acc:HGNC:25171]
ENST00000371095.7	1931	1742.06	469.702	143.32	ENSG00000087460.29	GNAS	GNAS complex locus [Source:HGNC Symbol;Acc:HGNC:4392]
ENST00000394667.8	546	358.113	96.5106	143.252	ENSG00000109475.17	RPL34	ribosomal protein L34 [Source:HGNC Symbol;Acc:HGNC:10340]
ENST00000549259.5	690	501.296	135.089	143.242	ENSG00000196531.14	NACA	nascent polypeptide associated complex subunit alpha [Source:HGNC Symbol;Acc:HGNC:7629]
ENST00000514406.2	561	372.911	100.381	143.085	ENSG00000104327.7	CALB1	calbindin 1 [Source:HGNC Symbol;Acc:HGNC:1434]
ENST00000647444.2	3910	3721.06	1001.21	143.023	ENSG00000184007.22	PTP4A2	protein tyrosine phosphatase 4A2 [Source:HGNC Symbol;Acc:HGNC:9635]
ENST00000380394.9	1369	1180.06	317.244	142.902	ENSG00000137154.13	RPS6	ribosomal protein S6 [Source:HGNC Symbol;Acc:HGNC:10429]
ENST00000264028.5	3994	3805.06	1022.71	142.869	ENSG00000095139.15	ARCN1	archain 1 [Source:HGNC Symbol;Acc:HGNC:649]
ENST00000381406.8	5179	4990.06	1339.36	142.672	ENSG00000167244.22	IGF2	insulin like growth factor 2 [Source:HGNC Symbol;Acc:HGNC:5466]
ENST00000227266.10	1870	1681.06	450.51	142.452	ENSG00000109861.17	CTSC	cathepsin C [Source:HGNC Symbol;Acc:HGNC:2528]
ENST00000582743.6	2599	2410.06	645.631	142.398	ENSG00000141526.18	SLC16A3	solute carrier family 16 member 3 [Source:HGNC Symbol;Acc:HGNC:10924]
ENST00000711214.1	1451	1262.06	337.966	142.344	ENSG00000292334.1	SLC25A6	solute carrier family 25 member 6 [Source:HGNC Symbol;Acc:HGNC:10992]
ENST00000381401.11	1451	1262.06	337.966	142.344	ENSG00000169100.14	SLC25A6	solute carrier family 25 member 6 [Source:HGNC Symbol;Acc:HGNC:10992]
ENST00000344034.5	2210	2021.06	541.056	142.302	ENSG00000115241.11	PPM1G	protein phosphatase, Mg2+/Mn2+ dependent 1G [Source:HGNC Symbol;Acc:HGNC:9278]
ENST00000409170.3	562	373.911	100.07	142.26	ENSG00000257529.5	RPL36A-HNRNPH2	RPL36A-HNRNPH2 readthrough [Source:HGNC Symbol;Acc:HGNC:48349]
ENST00000303210.9	1664	1475.06	394.325	142.099	ENSG00000172354.10	GNB2	G protein subunit beta 2 [Source:HGNC Symbol;Acc:HGNC:4398]
ENST00000340020.11	2975	2786.06	744.449	142.034	ENSG00000186063.13	AIDA	axin interactor, dorsalization associated [Source:HGNC Symbol;Acc:HGNC:25761]
ENST00000646101.2	1511	1322.06	352.942	141.906	ENSG00000130429.16	ARPC1B	actin related protein 2/3 complex subunit 1B [Source:HGNC Symbol;Acc:HGNC:704]
ENST00000709412.1	2227	2038.06	544.025	141.889	ENSG00000291973.1	RPN2	ribophorin II [Source:HGNC Symbol;Acc:HGNC:10382]
ENST00000237530.11	2227	2038.06	544.025	141.889	ENSG00000118705.18	RPN2	ribophorin II [Source:HGNC Symbol;Acc:HGNC:10382]
ENST00000379772.4	1252	1063.06	283.489	141.751	ENSG00000101220.18	ADISSP	adipose secreted signaling protein [Source:HGNC Symbol;Acc:HGNC:15873]
ENST00000377526.4	1458	1269.06	338.079	141.607	ENSG00000115307.17	AUP1	AUP1 lipid droplet regulating VLDL assembly factor [Source:HGNC Symbol;Acc:HGNC:891]
ENST00000547566.5	1234	1045.06	278.333	141.57	ENSG00000135486.19	HNRNPA1	heterogeneous nuclear ribonucleoprotein A1 [Source:HGNC Symbol;Acc:HGNC:5031]
ENST00000369980.8	3581	3392.06	902.259	141.389	ENSG00000184216.15	IRAK1	interleukin 1 receptor associated kinase 1 [Source:HGNC Symbol;Acc:HGNC:6112]
ENST00000344795.8	1069	880.056	234.054	141.368	ENSG00000101084.19	RAB5IF	RAB5 interacting factor [Source:HGNC Symbol;Acc:HGNC:15870]
ENST00000330899.5	2319	2130.06	566.481	141.365	ENSG00000086061.16	DNAJA1	DnaJ heat shock protein family (Hsp40) member A1 [Source:HGNC Symbol;Acc:HGNC:5229]
ENST00000695856.1	2181	1992.06	527.535	140.766	ENSG00000289694.1		ENSP00000512221
ENST00000636297.1	85	11.3286	3	140.764	ENSG00000283197.1
ENST00000265097.9	1601	1412.06	373.64	140.653	ENSG00000051596.10	THOC3	THO complex subunit 3 [Source:HGNC Symbol;Acc:HGNC:19072]
ENST00000285407.11	2915	2726.06	719.453	140.286	ENSG00000155090.15	KLF10	KLF transcription factor 10 [Source:HGNC Symbol;Acc:HGNC:11810]
ENST00000677711.2	1421	1232.06	325.104	140.261	ENSG00000084623.12	EIF3I	eukaryotic translation initiation factor 3 subunit I [Source:HGNC Symbol;Acc:HGNC:3272]
ENST00000254806.8	1859	1670.06	440.593	140.234	ENSG00000132471.12	WBP2	WW domain binding protein 2 [Source:HGNC Symbol;Acc:HGNC:12738]
ENST00000418458.6	1933	1744.06	459.992	140.196	ENSG00000163938.17	GNL3	G protein nucleolar 3 [Source:HGNC Symbol;Acc:HGNC:29931]
ENST00000262225.8	2544	2355.06	620.894	140.14	ENSG00000086598.11	TMED2	transmembrane p24 trafficking protein 2 [Source:HGNC Symbol;Acc:HGNC:16996]
ENST00000233468.5	651	462.384	121.713	139.921	ENSG00000115128.7	SF3B6	splicing factor 3b subunit 6 [Source:HGNC Symbol;Acc:HGNC:30096]
ENST00000261772.13	3437	3248.06	854.817	139.893	ENSG00000090861.17	AARS1	alanyl-tRNA synthetase 1 [Source:HGNC Symbol;Acc:HGNC:20]
ENST00000196061.5	2976	2787.06	732.692	139.74	ENSG00000083444.17	PLOD1	procollagen-lysine,2-oxoglutarate 5-dioxygenase 1 [Source:HGNC Symbol;Acc:HGNC:9081]
ENST00000216727.9	1811	1622.06	425.611	139.474	ENSG00000100836.11	PABPN1	poly(A) binding protein nuclear 1 [Source:HGNC Symbol;Acc:HGNC:8565]
ENST00000369626.8	3753	3564.06	934.687	139.402	ENSG00000155380.13	SLC16A1	solute carrier family 16 member 1 [Source:HGNC Symbol;Acc:HGNC:10922]
ENST00000649912.1	192	52.5561	13.7633	139.203
ENST00000577035.5	762	573.172	149.695	138.826	ENSG00000170296.10	GABARAP	GABA type A receptor-associated protein [Source:HGNC Symbol;Acc:HGNC:4067]
ENST00000216297.7	4433	4244.06	1107.5	138.71	ENSG00000092201.10	SUPT16H	SPT16 homolog, facilitates chromatin remodeling subunit [Source:HGNC Symbol;Acc:HGNC:11465]
ENST00000367075.4	3052	2863.06	746.655	138.624	ENSG00000092820.19	EZR	ezrin [Source:HGNC Symbol;Acc:HGNC:12691]
ENST00000270586.8	824	635.09	165.463	138.488	ENSG00000142507.10	PSMB6	proteasome 20S subunit beta 6 [Source:HGNC Symbol;Acc:HGNC:9543]
ENST00000374980.3	2556	2367.06	616	138.331	ENSG00000125977.7	EIF2S2	eukaryotic translation initiation factor 2 subunit beta [Source:HGNC Symbol;Acc:HGNC:3266]
ENST00000449224.1	1811	1622.06	421.78	138.219	ENSG00000170275.15	CRTAP	cartilage associated protein [Source:HGNC Symbol;Acc:HGNC:2379]
ENST00000524896.5	1207	1018.06	264.663	138.187	ENSG00000149100.13	EIF3M	eukaryotic translation initiation factor 3 subunit M [Source:HGNC Symbol;Acc:HGNC:24460]
ENST00000377351.8	3466	3277.06	851.768	138.16	ENSG00000130985.17	UBA1	ubiquitin like modifier activating enzyme 1 [Source:HGNC Symbol;Acc:HGNC:12469]
ENST00000569188.6	4191	4002.06	1039.62	138.083	ENSG00000103044.11	HAS3	hyaluronan synthase 3 [Source:HGNC Symbol;Acc:HGNC:4820]
ENST00000507878.7	581	392.701	101.988	138.05	ENSG00000145907.16	G3BP1	G3BP stress granule assembly factor 1 [Source:HGNC Symbol;Acc:HGNC:30292]
ENST00000301458.10	1253	1064.06	276.131	137.942	ENSG00000167775.11	CD320	CD320 molecule [Source:HGNC Symbol;Acc:HGNC:16692]
ENST00000481070.1	896	707.09	183.446	137.905	ENSG00000156113.25	KCNMA1	potassium calcium-activated channel subfamily M alpha 1 [Source:HGNC Symbol;Acc:HGNC:6284]
ENST00000399494.5	1282	1093.06	283.553	137.892	ENSG00000189403.15	HMGB1	high mobility group box 1 [Source:HGNC Symbol;Acc:HGNC:4983]
ENST00000261401.8	3814	3625.06	938.568	137.625	ENSG00000110880.11	CORO1C	coronin 1C [Source:HGNC Symbol;Acc:HGNC:2254]
ENST00000534333.1	453	267.459	69.2263	137.581	ENSG00000175550.8	DRAP1	DR1 associated protein 1 [Source:HGNC Symbol;Acc:HGNC:3019]
ENST00000451137.7	2278	2089.06	540.207	137.454	ENSG00000142871.18	CCN1	cellular communication network factor 1 [Source:HGNC Symbol;Acc:HGNC:2654]
ENST00000327044.7	2757	2568.06	664.055	137.45	ENSG00000188976.11	NOC2L	NOC2 like nucleolar associated transcriptional repressor [Source:HGNC Symbol;Acc:HGNC:24517]
ENST00000223641.5	564	375.894	96.953	137.102	ENSG00000106803.10	SEC61B	SEC61 translocon subunit beta [Source:HGNC Symbol;Acc:HGNC:16993]
ENST00000253099.11	1218	1029.06	264.922	136.844	ENSG00000105364.14	MRPL4	mitochondrial ribosomal protein L4 [Source:HGNC Symbol;Acc:HGNC:14276]
ENST00000168216.11	954	765.056	196.758	136.705	ENSG00000072506.14	HSD17B10	hydroxysteroid 17-beta dehydrogenase 10 [Source:HGNC Symbol;Acc:HGNC:4800]
ENST00000360319.9	8278	8089.06	2078.5	136.584	ENSG00000196924.19	FLNA	filamin A [Source:HGNC Symbol;Acc:HGNC:3754]
ENST00000690717.1	3146	2957.06	757.965	136.25	ENSG00000144649.10	GASK1A	golgi associated kinase 1A [Source:HGNC Symbol;Acc:HGNC:24485]
ENST00000351554.8	678	489.319	125.394	136.217	ENSG00000085063.18	CD59	CD59 molecule (CD59 blood group) [Source:HGNC Symbol;Acc:HGNC:1689]
ENST00000366922.3	3530	3341.06	856	136.187	ENSG00000067704.10	IARS2	isoleucyl-tRNA synthetase 2, mitochondrial [Source:HGNC Symbol;Acc:HGNC:29685]
ENST00000356142.4	907	718.09	183.753	136.02	ENSG00000136238.20	RAC1	Rac family small GTPase 1 [Source:HGNC Symbol;Acc:HGNC:9801]
ENST00000525815.6	2769	2580.06	659.59	135.891	ENSG00000110660.15	SLC35F2	solute carrier family 35 member F2 [Source:HGNC Symbol;Acc:HGNC:23615]
ENST00000216392.8	2799	2610.06	667.09	135.857	ENSG00000100504.17	PYGL	glycogen phosphorylase L [Source:HGNC Symbol;Acc:HGNC:9725]
ENST00000397261.8	1433	1244.06	317.453	135.639	ENSG00000241553.13	ARPC4	actin related protein 2/3 complex subunit 4 [Source:HGNC Symbol;Acc:HGNC:707]
ENST00000369159.3	533	345.226	88.0013	135.498	ENSG00000288825.1	H2AC18	H2A clustered histone 18 [Source:HGNC Symbol;Acc:HGNC:4736]
ENST00000252816.10	986	797.056	203.085	135.437	ENSG00000130520.11	LSM4	LSM4 homolog, U6 small nuclear RNA and mRNA degradation associated [Source:HGNC Symbol;Acc:HGNC:17259]
ENST00000376991.6	819	630.09	160.493	135.394	ENSG00000175550.8	DRAP1	DR1 associated protein 1 [Source:HGNC Symbol;Acc:HGNC:3019]
ENST00000684793.1	1889	1700.06	432.948	135.369	ENSG00000167004.14	PDIA3	protein disulfide isomerase family A member 3 [Source:HGNC Symbol;Acc:HGNC:4606]
ENST00000315050.11	2785	2596.06	660.937	135.33	ENSG00000145901.16	TNIP1	TNFAIP3 interacting protein 1 [Source:HGNC Symbol;Acc:HGNC:16903]
ENST00000568517.1	582	393.701	100.13	135.19	ENSG00000178741.12	COX5A	cytochrome c oxidase subunit 5A [Source:HGNC Symbol;Acc:HGNC:2267]
ENST00000314595.6	3785	3596.06	914.119	135.121	ENSG00000047315.17	POLR2B	RNA polymerase II subunit B [Source:HGNC Symbol;Acc:HGNC:9188]
ENST00000396062.4	1299	1110.06	282.009	135.04	ENSG00000100442.11	FKBP3	FKBP prolyl isomerase 3 [Source:HGNC Symbol;Acc:HGNC:3719]
ENST00000359263.9	6860	6671.06	1692.64	134.871	ENSG00000138119.17	MYOF	myoferlin [Source:HGNC Symbol;Acc:HGNC:3656]
ENST00000455785.7	1443	1254.06	317.894	134.745	ENSG00000117632.23	STMN1	stathmin 1 [Source:HGNC Symbol;Acc:HGNC:6510]
ENST00000326857.9	3959	3770.06	954.305	134.551	ENSG00000057019.16	DCBLD2	discoidin, CUB and LCCL domain containing 2 [Source:HGNC Symbol;Acc:HGNC:24627]
ENST00000393562.10	2223	2034.06	514.769	134.523	ENSG00000160211.20	G6PD	glucose-6-phosphate dehydrogenase [Source:HGNC Symbol;Acc:HGNC:4057]
ENST00000256495.4	3152	2963.06	749.874	134.522	ENSG00000134107.5	BHLHE40	basic helix-loop-helix family member e40 [Source:HGNC Symbol;Acc:HGNC:1046]
ENST00000362034.7	693	504.296	127.263	134.141	ENSG00000197345.13	MRPL21	mitochondrial ribosomal protein L21 [Source:HGNC Symbol;Acc:HGNC:14479]
ENST00000521297.2	1158	969.056	244.389	134.054	ENSG00000104408.11	EIF3E	eukaryotic translation initiation factor 3 subunit E [Source:HGNC Symbol;Acc:HGNC:3277]
ENST00000564043.1	892	703.09	177.212	133.977	ENSG00000181019.13	NQO1	NAD(P)H quinone dehydrogenase 1 [Source:HGNC Symbol;Acc:HGNC:2874]
ENST00000633965.1	500	312.914	78.8496	133.943	ENSG00000197746.15	PSAP	prosaposin [Source:HGNC Symbol;Acc:HGNC:9498]
ENST00000528086.5	580	391.701	98.6989	133.938	ENSG00000026508.21	CD44	CD44 molecule (Indian blood group) [Source:HGNC Symbol;Acc:HGNC:1681]
ENST00000589978.1	496	309.001	77.718	133.693	ENSG00000108106.14	UBE2S	ubiquitin conjugating enzyme E2 S [Source:HGNC Symbol;Acc:HGNC:17895]
ENST00000439696.3	3017	2828.06	710.935	133.625	ENSG00000185650.10	ZFP36L1	ZFP36 ring finger protein like 1 [Source:HGNC Symbol;Acc:HGNC:1107]
ENST00000354293.10	3357	3168.06	795.975	133.553	ENSG00000196961.13	AP2A1	adaptor related protein complex 2 subunit alpha 1 [Source:HGNC Symbol;Acc:HGNC:561]
ENST00000614081.1	1623	1434.06	360.268	133.538	ENSG00000068489.13	PRR11	proline rich 11 [Source:HGNC Symbol;Acc:HGNC:25619]
ENST00000555085.1	553	365.03	91.6864	133.513	ENSG00000170348.9	TMED10	transmembrane p24 trafficking protein 10 [Source:HGNC Symbol;Acc:HGNC:16998]
ENST00000355082.10	858	669.09	167.925	133.406	ENSG00000084623.12	EIF3I	eukaryotic translation initiation factor 3 subunit I [Source:HGNC Symbol;Acc:HGNC:3272]
ENST00000279247.11	2952	2763.06	693.359	133.387	ENSG00000014216.16	CAPN1	calpain 1 [Source:HGNC Symbol;Acc:HGNC:1476]
ENST00000246747.9	932	743.056	186.344	133.303	ENSG00000213465.8	ARL2	ADP ribosylation factor like GTPase 2 [Source:HGNC Symbol;Acc:HGNC:693]
ENST00000480823.1	807	618.09	155.001	133.3	ENSG00000163430.13	FSTL1	follistatin like 1 [Source:HGNC Symbol;Acc:HGNC:3972]
ENST00000379370.7	7326	7137.06	1788.28	133.188	ENSG00000188157.15	AGRN	agrin [Source:HGNC Symbol;Acc:HGNC:329]
ENST00000558720.5	780	591.145	148.087	133.158	ENSG00000140319.11	SRP14	signal recognition particle 14 [Source:HGNC Symbol;Acc:HGNC:11299]
ENST00000265304.11	677	488.319	122.269	133.094	ENSG00000106028.11	SSBP1	single stranded DNA binding protein 1 [Source:HGNC Symbol;Acc:HGNC:11317]
ENST00000392219.7	878	689.09	172.458	133.031	ENSG00000089327.15	FXYD5	FXYD domain containing ion transport regulator 5 [Source:HGNC Symbol;Acc:HGNC:4029]
ENST00000379097.7	2563	2374.06	593.214	132.821	ENSG00000076554.16	TPD52	tumor protein D52 [Source:HGNC Symbol;Acc:HGNC:12005]
ENST00000321394.12	2352	2163.06	540.405	132.8	ENSG00000120438.12	TCP1	t-complex 1 [Source:HGNC Symbol;Acc:HGNC:11655]
ENST00000262768.11	3652	3463.06	865.005	132.772	ENSG00000035862.13	TIMP2	TIMP metallopeptidase inhibitor 2 [Source:HGNC Symbol;Acc:HGNC:11821]
ENST00000641023.2	1866	1677.06	418.208	132.553	ENSG00000092621.13	PHGDH	phosphoglycerate dehydrogenase [Source:HGNC Symbol;Acc:HGNC:8923]
ENST00000304567.10	3258	3069.06	765.309	132.55	ENSG00000171848.16	RRM2	ribonucleotide reductase regulatory subunit M2 [Source:HGNC Symbol;Acc:HGNC:10452]
ENST00000612378.1	273	107.699	26.8453	132.497	ENSG00000272101.2
ENST00000436882.1	273	107.699	26.8453	132.497	ENSG00000234664.1	HMGN2P5	high mobility group nucleosomal binding domain 2 pseudogene 5 [Source:HGNC Symbol;Acc:HGNC:33568]
ENST00000521545.7	2442	2253.06	561.471	132.465	ENSG00000104341.17	LAPTM4B	lysosomal protein transmembrane 4 beta [Source:HGNC Symbol;Acc:HGNC:13646]
ENST00000592787.2	857	668.09	166.397	132.391	ENSG00000104904.12	OAZ1	ornithine decarboxylase antizyme 1 [Source:HGNC Symbol;Acc:HGNC:8095]
ENST00000368636.9	1542	1353.06	336.971	132.38	ENSG00000176171.12	BNIP3	BCL2 interacting protein 3 [Source:HGNC Symbol;Acc:HGNC:1084]
ENST00000216190.13	1880	1691.06	421.123	132.372	ENSG00000100353.18	EIF3D	eukaryotic translation initiation factor 3 subunit D [Source:HGNC Symbol;Acc:HGNC:3278]
ENST00000085079.11	2355	2166.06	538.901	132.247	ENSG00000063245.15	EPN1	epsin 1 [Source:HGNC Symbol;Acc:HGNC:21604]
ENST00000553614.5	604	415.608	103.101	131.864	ENSG00000092199.19	HNRNPC	heterogeneous nuclear ribonucleoprotein C [Source:HGNC Symbol;Acc:HGNC:5035]
ENST00000578400.5	575	386.719	95.9098	131.83	ENSG00000108654.16	DDX5	DEAD-box helicase 5 [Source:HGNC Symbol;Acc:HGNC:2746]
ENST00000278840.9	3091	2902.06	719.622	131.809	ENSG00000134824.14	FADS2	fatty acid desaturase 2 [Source:HGNC Symbol;Acc:HGNC:3575]
ENST00000217131.6	1502	1313.06	325.58	131.801	ENSG00000101160.15	CTSZ	cathepsin Z [Source:HGNC Symbol;Acc:HGNC:2547]
ENST00000292431.5	4524	4335.06	1074.54	131.757	ENSG00000160877.7	NACC1	nucleus accumbens associated 1 [Source:HGNC Symbol;Acc:HGNC:20967]
ENST00000301178.9	4717	4528.06	1121.28	131.628	ENSG00000167601.12	AXL	AXL receptor tyrosine kinase [Source:HGNC Symbol;Acc:HGNC:905]
ENST00000222284.10	868	679.09	167.972	131.479	ENSG00000105677.12	TMEM147	transmembrane protein 147 [Source:HGNC Symbol;Acc:HGNC:30414]
ENST00000361337.3	3734	3545.06	876.86	131.478	ENSG00000198900.7	TOP1	DNA topoisomerase I [Source:HGNC Symbol;Acc:HGNC:11986]
ENST00000602540.5	5741	5552.06	1372.03	131.357	ENSG00000139289.15	PHLDA1	pleckstrin homology like domain family A member 1 [Source:HGNC Symbol;Acc:HGNC:8933]
ENST00000393820.2	1598	1409.06	348.088	131.313	ENSG00000181163.14	NPM1	nucleophosmin 1 [Source:HGNC Symbol;Acc:HGNC:7910]
ENST00000303305.11	2386	2197.06	541.553	131.023	ENSG00000170515.14	PA2G4	proliferation-associated 2G4 [Source:HGNC Symbol;Acc:HGNC:8550]
ENST00000397011.2	2966	2777.06	683.969	130.918	ENSG00000106263.19	EIF3B	eukaryotic translation initiation factor 3 subunit B [Source:HGNC Symbol;Acc:HGNC:3280]
ENST00000547534.5	556	367.996	90.3668	130.53	ENSG00000075415.15	SLC25A3	solute carrier family 25 member 3 [Source:HGNC Symbol;Acc:HGNC:10989]
ENST00000361005.10	804	615.09	150.77	130.294	ENSG00000010438.17	PRSS3	serine protease 3 [Source:HGNC Symbol;Acc:HGNC:9486]
ENST00000350051.8	2574	2385.06	584.24	130.208	ENSG00000089685.15	BIRC5	baculoviral IAP repeat containing 5 [Source:HGNC Symbol;Acc:HGNC:593]
ENST00000215565.3	535	347.194	85	130.135	ENSG00000099795.7	NDUFB7	NADH:ubiquinone oxidoreductase subunit B7 [Source:HGNC Symbol;Acc:HGNC:7702]
ENST00000522652.6	6715	6526.06	1595.45	129.951	ENSG00000008513.17	ST3GAL1	ST3 beta-galactoside alpha-2,3-sialyltransferase 1 [Source:HGNC Symbol;Acc:HGNC:10862]
ENST00000243563.8	1277	1088.06	265.203	129.561	ENSG00000077312.9	SNRPA	small nuclear ribonucleoprotein polypeptide A [Source:HGNC Symbol;Acc:HGNC:11151]
ENST00000703969.1	1248	1059.06	258.029	129.508	ENSG00000138668.20	HNRNPD	heterogeneous nuclear ribonucleoprotein D [Source:HGNC Symbol;Acc:HGNC:5036]
ENST00000585374.5	2882	2693.06	655.983	129.477	ENSG00000196365.12	LONP1	lon peptidase 1, mitochondrial [Source:HGNC Symbol;Acc:HGNC:9479]
ENST00000369307.4	796	607.118	147.8	129.404	ENSG00000265241.8	RBM8A	RNA binding motif protein 8A [Source:HGNC Symbol;Acc:HGNC:9905]
ENST00000464483.1	530	342.257	83.2713	129.327	ENSG00000082153.18	BZW1	basic leucine zipper and W2 domains 1 [Source:HGNC Symbol;Acc:HGNC:18380]
ENST00000697721.1	565	376.859	91.6771	129.309	ENSG00000132963.9	POMP	proteasome maturation protein [Source:HGNC Symbol;Acc:HGNC:20330]
ENST00000278903.11	2191	2002.06	486.936	129.283	ENSG00000149547.15	EI24	EI24 autophagy associated transmembrane protein [Source:HGNC Symbol;Acc:HGNC:13276]
ENST00000555619.6	821	632.09	153.518	129.101	ENSG00000119655.11	NPC2	NPC intracellular cholesterol transporter 2 [Source:HGNC Symbol;Acc:HGNC:14537]
ENST00000557201.5	1371	1182.06	286.125	128.666	ENSG00000092199.19	HNRNPC	heterogeneous nuclear ribonucleoprotein C [Source:HGNC Symbol;Acc:HGNC:5035]
ENST00000563468.5	1962	1773.06	428.626	128.5	ENSG00000103342.13	GSPT1	G1 to S phase transition 1 [Source:HGNC Symbol;Acc:HGNC:4621]
ENST00000614705.4	589	400.665	96.7695	128.382	ENSG00000099817.12	POLR2E	RNA polymerase II, I and III subunit E [Source:HGNC Symbol;Acc:HGNC:9192]
ENST00000531975.5	698	509.296	122.975	128.349	ENSG00000161016.18	RPL8	ribosomal protein L8 [Source:HGNC Symbol;Acc:HGNC:10368]
ENST00000318948.7	7751	7562.06	1825.91	128.347	ENSG00000180530.11	NRIP1	nuclear receptor interacting protein 1 [Source:HGNC Symbol;Acc:HGNC:8001]
ENST00000309244.9	872	683.09	164.788	128.231	ENSG00000105379.10	ETFB	electron transfer flavoprotein subunit beta [Source:HGNC Symbol;Acc:HGNC:3482]
ENST00000646695.2	2228	2039.06	491.896	128.23	ENSG00000285443.2	ZYX	zyxin [Source:HGNC Symbol;Acc:HGNC:13200]
ENST00000322764.10	2228	2039.06	491.896	128.23	ENSG00000159840.16	ZYX	zyxin [Source:HGNC Symbol;Acc:HGNC:13200]
ENST00000644549.1	271	106.152	25.5952	128.167	ENSG00000122406.14	RPL5	ribosomal protein L5 [Source:HGNC Symbol;Acc:HGNC:10360]
ENST00000370355.3	5245	5056.06	1218	128.051	ENSG00000099194.6	SCD	stearoyl-CoA desaturase [Source:HGNC Symbol;Acc:HGNC:10571]
ENST00000581693.5	2156	1967.06	473.299	127.899	ENSG00000108654.16	DDX5	DEAD-box helicase 5 [Source:HGNC Symbol;Acc:HGNC:2746]
ENST00000217971.8	1879	1690.06	406.531	127.861	ENSG00000101856.10	PGRMC1	progesterone receptor membrane component 1 [Source:HGNC Symbol;Acc:HGNC:16090]
ENST00000554455.5	1784	1595.06	382.403	127.436	ENSG00000092199.19	HNRNPC	heterogeneous nuclear ribonucleoprotein C [Source:HGNC Symbol;Acc:HGNC:5035]
ENST00000338167.10	3697	3508.06	839.236	127.164	ENSG00000084234.18	APLP2	amyloid beta precursor like protein 2 [Source:HGNC Symbol;Acc:HGNC:598]
ENST00000353341.8	1585	1396.06	333.872	127.123	ENSG00000138668.20	HNRNPD	heterogeneous nuclear ribonucleoprotein D [Source:HGNC Symbol;Acc:HGNC:5036]
ENST00000557670.5	917	728.09	174.083	127.092	ENSG00000170348.9	TMED10	transmembrane p24 trafficking protein 10 [Source:HGNC Symbol;Acc:HGNC:16998]
ENST00000236051.3	1352	1163.06	277.935	127.025	ENSG00000117395.13	EBNA1BP2	EBNA1 binding protein 2 [Source:HGNC Symbol;Acc:HGNC:15531]
ENST00000266735.10	452	266.509	63.6321	126.914	ENSG00000139343.11	SNRPF	small nuclear ribonucleoprotein polypeptide F [Source:HGNC Symbol;Acc:HGNC:11162]
ENST00000560303.1	724	535.248	127.695	126.813	ENSG00000140350.15	ANP32A	acidic nuclear phosphoprotein 32 family member A [Source:HGNC Symbol;Acc:HGNC:13233]
ENST00000532972.5	839	650.09	154.819	126.589	ENSG00000118363.13	SPCS2	signal peptidase complex subunit 2 [Source:HGNC Symbol;Acc:HGNC:28962]
ENST00000054666.11	2178	1989.06	473.681	126.586	ENSG00000049245.13	VAMP3	vesicle associated membrane protein 3 [Source:HGNC Symbol;Acc:HGNC:12644]
ENST00000377970.6	2351	2162.06	513.685	126.292	ENSG00000136997.22	MYC	MYC proto-oncogene, bHLH transcription factor [Source:HGNC Symbol;Acc:HGNC:7553]
ENST00000307407.8	1642	1453.06	345.128	126.254	ENSG00000169429.12	CXCL8	C-X-C motif chemokine ligand 8 [Source:HGNC Symbol;Acc:HGNC:6025]
ENST00000403747.6	1217	1028.06	243.829	126.071
ENST00000360876.9	3096	2907.06	689.448	126.065	ENSG00000106263.19	EIF3B	eukaryotic translation initiation factor 3 subunit B [Source:HGNC Symbol;Acc:HGNC:3280]
ENST00000515050.1	557	368.962	87.4688	126.014	ENSG00000124875.10	CXCL6	C-X-C motif chemokine ligand 6 [Source:HGNC Symbol;Acc:HGNC:10643]
ENST00000525469.1	705	516.273	122.282	125.902	ENSG00000026508.21	CD44	CD44 molecule (Indian blood group) [Source:HGNC Symbol;Acc:HGNC:1681]
ENST00000395284.8	1889	1700.06	402.319	125.792	ENSG00000170312.17	CDK1	cyclin dependent kinase 1 [Source:HGNC Symbol;Acc:HGNC:1722]
ENST00000351328.8	2915	2726.06	643.814	125.537	ENSG00000062485.19	CS	citrate synthase [Source:HGNC Symbol;Acc:HGNC:2422]
ENST00000346169.7	5405	5216.06	1229.03	125.247	ENSG00000114867.22	EIF4G1	eukaryotic translation initiation factor 4 gamma 1 [Source:HGNC Symbol;Acc:HGNC:3296]
ENST00000397443.7	1952	1763.06	415.229	125.189	ENSG00000214078.13	CPNE1	copine 1 [Source:HGNC Symbol;Acc:HGNC:2314]
ENST00000422514.7	970	781.056	183.666	124.995	ENSG00000198242.14	RPL23A	ribosomal protein L23a [Source:HGNC Symbol;Acc:HGNC:10317]
ENST00000308987.6	779	590.145	138.773	124.995	ENSG00000173207.13	CKS1B	CDC28 protein kinase regulatory subunit 1B [Source:HGNC Symbol;Acc:HGNC:19083]
ENST00000371269.9	4233	4044.06	950.841	124.979	ENSG00000116133.13	DHCR24	24-dehydrocholesterol reductase [Source:HGNC Symbol;Acc:HGNC:2859]
ENST00000589998.6	3641	3452.06	811.327	124.929	ENSG00000129351.18	ILF3	interleukin enhancer binding factor 3 [Source:HGNC Symbol;Acc:HGNC:6038]
ENST00000554332.1	534	346.226	81.3556	124.904	ENSG00000134001.15	EIF2S1	eukaryotic translation initiation factor 2 subunit alpha [Source:HGNC Symbol;Acc:HGNC:3265]
ENST00000296861.2	3595	3406.06	798.652	124.639	ENSG00000146072.6	TNFRSF21	TNF receptor superfamily member 21 [Source:HGNC Symbol;Acc:HGNC:13469]
ENST00000311177.7	2586	2397.06	562	124.625	ENSG00000170689.10	HOXB9	homeobox B9 [Source:HGNC Symbol;Acc:HGNC:5120]
ENST00000391770.9	3054	2865.06	671.565	124.595	ENSG00000179820.16	MYADM	myeloid associated differentiation marker [Source:HGNC Symbol;Acc:HGNC:7544]
ENST00000619718.2	1181	992.056	232.082	124.352	ENSG00000278032.2	LY6E	lymphocyte antigen 6 family member E [Source:HGNC Symbol;Acc:HGNC:6727]
ENST00000175091.5	1365	1176.06	275.072	124.327	ENSG00000068697.7	LAPTM4A	lysosomal protein transmembrane 4 alpha [Source:HGNC Symbol;Acc:HGNC:6924]
ENST00000587560.5	551	363.047	84.9131	124.325	ENSG00000132475.10	H3-3B	H3.3 histone B [Source:HGNC Symbol;Acc:HGNC:4765]
ENST00000256545.9	1069	880.056	205.625	124.197	ENSG00000134153.10	EMC7	ER membrane protein complex subunit 7 [Source:HGNC Symbol;Acc:HGNC:24301]
ENST00000393432.9	2240	2051.06	478.6	124.034	ENSG00000169045.19	HNRNPH1	heterogeneous nuclear ribonucleoprotein H1 [Source:HGNC Symbol;Acc:HGNC:5041]
ENST00000596459.5	1473	1284.06	299.374	123.93	ENSG00000066044.15	ELAVL1	ELAV like RNA binding protein 1 [Source:HGNC Symbol;Acc:HGNC:3312]
ENST00000460721.1	784	595.118	138.549	123.75	ENSG00000182195.9	LDOC1	LDOC1 regulator of NFKB signaling [Source:HGNC Symbol;Acc:HGNC:6548]
ENST00000369014.10	1227	1038.06	241.488	123.658	ENSG00000143420.19	ENSA	endosulfine alpha [Source:HGNC Symbol;Acc:HGNC:3360]
ENST00000425753.7	1345	1156.06	268.876	123.629	ENSG00000104522.16	GFUS	GDP-L-fucose synthase [Source:HGNC Symbol;Acc:HGNC:12390]
ENST00000690968.2	712	523.273	121.321	123.241	ENSG00000293320.1
ENST00000583741.1	1465	1276.06	295.627	123.146	ENSG00000136450.13	SRSF1	serine and arginine rich splicing factor 1 [Source:HGNC Symbol;Acc:HGNC:10780]
ENST00000588234.6	897	708.09	163.675	122.868	ENSG00000104979.9	C19orf53	chromosome 19 open reading frame 53 [Source:HGNC Symbol;Acc:HGNC:24991]
ENST00000265062.8	2185	1996.06	461.232	122.827	ENSG00000075785.14	RAB7A	RAB7A, member RAS oncogene family [Source:HGNC Symbol;Acc:HGNC:9788]
ENST00000563270.5	554	366.013	84.3423	122.488	ENSG00000167526.14	RPL13	ribosomal protein L13 [Source:HGNC Symbol;Acc:HGNC:10303]
ENST00000378026.5	3121	2932.06	675	122.371	ENSG00000136026.14	CKAP4	cytoskeleton associated protein 4 [Source:HGNC Symbol;Acc:HGNC:16991]
ENST00000307877.7	2831	2642.06	607.894	122.302	ENSG00000167881.15	SRP68	signal recognition particle 68 [Source:HGNC Symbol;Acc:HGNC:11302]
ENST00000517490.6	4857	4668.06	1073.11	122.196	ENSG00000085719.13	CPNE3	copine 3 [Source:HGNC Symbol;Acc:HGNC:2316]
ENST00000710317.1	4123	3934.06	902.579	121.953	ENSG00000112308.14	C6orf62	chromosome 6 open reading frame 62 [Source:HGNC Symbol;Acc:HGNC:20998]
ENST00000263270.11	789	600.118	137.592	121.872	ENSG00000042753.12	AP2S1	adaptor related protein complex 2 subunit sigma 1 [Source:HGNC Symbol;Acc:HGNC:565]
ENST00000520139.2	137	26.1693	6	121.872	ENSG00000253620.2
ENST00000532097.6	1589	1400.06	320.906	121.837	ENSG00000185627.19	PSMD13	proteasome 26S subunit, non-ATPase 13 [Source:HGNC Symbol;Acc:HGNC:9558]
ENST00000254051.11	4087	3898.06	893.413	121.829	ENSG00000131746.13	TNS4	tensin 4 [Source:HGNC Symbol;Acc:HGNC:24352]
ENST00000378364.8	931	742.056	170.057	121.816	ENSG00000198931.11	APRT	adenine phosphoribosyltransferase [Source:HGNC Symbol;Acc:HGNC:626]
ENST00000260956.9	1650	1461.06	333.594	121.366	ENSG00000138385.16	SSB	small RNA binding exonuclease protection factor La [Source:HGNC Symbol;Acc:HGNC:11316]
ENST00000308696.11	3323	3134.06	715.128	121.29	ENSG00000173692.14	PSMD1	proteasome 26S subunit, non-ATPase 1 [Source:HGNC Symbol;Acc:HGNC:9554]
ENST00000247866.9	465	279.03	63.6388	121.232	ENSG00000090266.13	NDUFB2	NADH:ubiquinone oxidoreductase subunit B2 [Source:HGNC Symbol;Acc:HGNC:7697]
ENST00000304434.11	2765	2576.06	586.691	121.06	ENSG00000012660.14	ELOVL5	ELOVL fatty acid elongase 5 [Source:HGNC Symbol;Acc:HGNC:21308]
ENST00000373548.8	2118	1929.06	439.129	121.002	ENSG00000116478.12	HDAC1	histone deacetylase 1 [Source:HGNC Symbol;Acc:HGNC:4852]
ENST00000354811.5	820	631.09	143.436	120.813	ENSG00000174748.22	RPL15	ribosomal protein L15 [Source:HGNC Symbol;Acc:HGNC:10306]
ENST00000635567.2	772	583.145	132.344	120.635	ENSG00000282986.2	EIF3K	eukaryotic translation initiation factor 3 subunit K [Source:HGNC Symbol;Acc:HGNC:24656]
ENST00000248342.9	772	583.145	132.344	120.635	ENSG00000178982.10	EIF3K	eukaryotic translation initiation factor 3 subunit K [Source:HGNC Symbol;Acc:HGNC:24656]
ENST00000321030.9	1833	1644.06	372.961	120.585	ENSG00000105618.14	PRPF31	pre-mRNA processing factor 31 [Source:HGNC Symbol;Acc:HGNC:15446]
ENST00000360240.10	5142	4953.06	1123.58	120.581	ENSG00000047849.22	MAP4	microtubule associated protein 4 [Source:HGNC Symbol;Acc:HGNC:6862]
ENST00000333676.8	1009	820.056	186	120.563	ENSG00000262814.8	MRPL12	mitochondrial ribosomal protein L12 [Source:HGNC Symbol;Acc:HGNC:10378]
ENST00000397752.8	6822	6633.06	1501.99	120.365	ENSG00000105976.16	MET	MET proto-oncogene, receptor tyrosine kinase [Source:HGNC Symbol;Acc:HGNC:7029]
ENST00000380377.9	661	472.341	106.941	120.347	ENSG00000171530.15	TBCA	tubulin folding cofactor A [Source:HGNC Symbol;Acc:HGNC:11579]
ENST00000586425.2	1574	1385.06	313.574	120.343	ENSG00000105220.17	GPI	glucose-6-phosphate isomerase [Source:HGNC Symbol;Acc:HGNC:4458]
ENST00000355899.8	3288	3099.06	700.795	120.201	ENSG00000102024.19	PLS3	plastin 3 [Source:HGNC Symbol;Acc:HGNC:9091]
ENST00000473291.1	2268	2079.06	469.541	120.048	ENSG00000132297.13	HHLA1	HHLA1 neighbor of OC90 [Source:HGNC Symbol;Acc:HGNC:4904]
ENST00000424234.7	2923	2734.06	616.139	119.789	ENSG00000130402.14	ACTN4	actinin alpha 4 [Source:HGNC Symbol;Acc:HGNC:166]
ENST00000443438.5	540	352.129	79.2093	119.569	ENSG00000157916.20	RER1	retention in endoplasmic reticulum sorting receptor 1 [Source:HGNC Symbol;Acc:HGNC:30309]
ENST00000684430.2	462	276.094	62.1037	119.566	ENSG00000112695.13	COX7A2	cytochrome c oxidase subunit 7A2 [Source:HGNC Symbol;Acc:HGNC:2288]
ENST00000705486.1	2349	2160.06	485.25	119.412	ENSG00000122545.22	SEPTIN7	septin 7 [Source:HGNC Symbol;Acc:HGNC:1717]
ENST00000474253.1	427	242.698	54.503	119.372	ENSG00000111669.15	TPI1	triosephosphate isomerase 1 [Source:HGNC Symbol;Acc:HGNC:12009]
ENST00000347770.8	2857	2668.06	598.801	119.298	ENSG00000155096.15	AZIN1	antizyme inhibitor 1 [Source:HGNC Symbol;Acc:HGNC:16432]
ENST00000518776.1	766	577.145	129.405	119.182	ENSG00000156471.13	PTDSS1	phosphatidylserine synthase 1 [Source:HGNC Symbol;Acc:HGNC:9587]
ENST00000585060.5	572	383.737	85.9661	119.08	ENSG00000108654.16	DDX5	DEAD-box helicase 5 [Source:HGNC Symbol;Acc:HGNC:2746]
ENST00000352171.12	3594	3405.06	760.919	118.785	ENSG00000078618.23	NRDC	nardilysin convertase [Source:HGNC Symbol;Acc:HGNC:7995]
ENST00000343043.7	1649	1460.06	325.83	118.623	ENSG00000132676.16	DAP3	death associated protein 3 [Source:HGNC Symbol;Acc:HGNC:2673]
ENST00000262947.8	990	801.056	178.456	118.417	ENSG00000074842.8	MYDGF	myeloid derived growth factor [Source:HGNC Symbol;Acc:HGNC:16948]
ENST00000303319.10	1392	1203.06	267.783	118.316	ENSG00000168288.13	MMADHC	metabolism of cobalamin associated D [Source:HGNC Symbol;Acc:HGNC:25221]
ENST00000323853.10	7194	7005.06	1555.24	118.014	ENSG00000144028.15	SNRNP200	small nuclear ribonucleoprotein U5 subunit 200 [Source:HGNC Symbol;Acc:HGNC:30859]
ENST00000326587.12	2723	2534.06	562.131	117.915	ENSG00000179222.18	MAGED1	MAGE family member D1 [Source:HGNC Symbol;Acc:HGNC:6813]
ENST00000367569.4	690	501.296	111	117.7	ENSG00000169976.7	SF3B5	splicing factor 3b subunit 5 [Source:HGNC Symbol;Acc:HGNC:21083]
ENST00000265758.7	1201	1012.06	224	117.649	ENSG00000071462.13	BUD23	BUD23 rRNA methyltransferase and ribosome maturation factor [Source:HGNC Symbol;Acc:HGNC:16405]
ENST00000325888.13	9159	8970.06	1984.82	117.617	ENSG00000128591.16	FLNC	filamin C [Source:HGNC Symbol;Acc:HGNC:3756]
ENST00000326004.4	821	632.09	139.588	117.386	ENSG00000189403.15	HMGB1	high mobility group box 1 [Source:HGNC Symbol;Acc:HGNC:4983]
ENST00000455385.7	2130	1941.06	427.716	117.129	ENSG00000008282.10	SYPL1	synaptophysin like 1 [Source:HGNC Symbol;Acc:HGNC:11507]
ENST00000676698.1	1501	1312.06	289.063	117.108	ENSG00000104408.11	EIF3E	eukaryotic translation initiation factor 3 subunit E [Source:HGNC Symbol;Acc:HGNC:3277]
ENST00000470472.5	874	685.09	150.849	117.042	ENSG00000116560.12	SFPQ	splicing factor proline and glutamine rich [Source:HGNC Symbol;Acc:HGNC:10774]
ENST00000519234.5	2874	2685.06	588.787	116.56	ENSG00000198363.18	ASPH	aspartate beta-hydroxylase [Source:HGNC Symbol;Acc:HGNC:757]
ENST00000254351.9	3165	2976.06	652.317	116.51	ENSG00000115884.11	SDC1	syndecan 1 [Source:HGNC Symbol;Acc:HGNC:10658]
ENST00000301935.10	1134	945.056	206.991	116.424	ENSG00000162191.14	UBXN1	UBX domain protein 1 [Source:HGNC Symbol;Acc:HGNC:18402]
ENST00000263102.7	5727	5538.06	1212.3	116.359	ENSG00000108091.11	CCDC6	coiled-coil domain containing 6 [Source:HGNC Symbol;Acc:HGNC:18782]
ENST00000582730.6	3117	2928.06	640.931	116.353	ENSG00000136450.13	SRSF1	serine and arginine rich splicing factor 1 [Source:HGNC Symbol;Acc:HGNC:10780]
ENST00000539241.1	920	731.09	159.887	116.249	ENSG00000110092.4	CCND1	cyclin D1 [Source:HGNC Symbol;Acc:HGNC:1582]
ENST00000336812.5	2998	2809.06	613.793	116.147	ENSG00000109606.13	DHX15	DEAH-box helicase 15 [Source:HGNC Symbol;Acc:HGNC:2738]
ENST00000618183.5	3628	3439.06	751.363	116.133	ENSG00000122566.22	HNRNPA2B1	heterogeneous nuclear ribonucleoprotein A2/B1 [Source:HGNC Symbol;Acc:HGNC:5033]
ENST00000499869.7	2993	2804.06	612.614	116.131	ENSG00000071127.18	WDR1	WD repeat domain 1 [Source:HGNC Symbol;Acc:HGNC:12754]
ENST00000495810.2	1580	1391.06	303.91	116.131	ENSG00000122566.22	HNRNPA2B1	heterogeneous nuclear ribonucleoprotein A2/B1 [Source:HGNC Symbol;Acc:HGNC:5033]
ENST00000381989.4	5437	5248.06	1146.19	116.093	ENSG00000102699.6	PARP4	poly(ADP-ribose) polymerase family member 4 [Source:HGNC Symbol;Acc:HGNC:271]
ENST00000372945.8	2579	2390.06	521.877	116.066	ENSG00000182180.14	MRPS16	mitochondrial ribosomal protein S16 [Source:HGNC Symbol;Acc:HGNC:14048]
ENST00000285848.9	1719	1530.06	333.525	115.869	ENSG00000155463.14	OXA1L	OXA1L mitochondrial inner membrane protein [Source:HGNC Symbol;Acc:HGNC:8526]
ENST00000647446.1	2020	1831.06	398.992	115.827	ENSG00000105220.17	GPI	glucose-6-phosphate isomerase [Source:HGNC Symbol;Acc:HGNC:4458]
ENST00000368547.4	1277	1088.06	237	115.783	ENSG00000127884.5	ECHS1	enoyl-CoA hydratase, short chain 1 [Source:HGNC Symbol;Acc:HGNC:3151]
ENST00000472651.6	6490	6301.06	1370.11	115.581	ENSG00000141367.13	CLTC	clathrin heavy chain [Source:HGNC Symbol;Acc:HGNC:2092]
ENST00000356805.9	10211	10022.1	2175.56	115.388	ENSG00000115306.17	SPTBN1	spectrin beta, non-erythrocytic 1 [Source:HGNC Symbol;Acc:HGNC:11275]
ENST00000378756.8	2481	2292.06	497.241	115.316	ENSG00000197785.14	ATAD3A	ATPase family AAA domain containing 3A [Source:HGNC Symbol;Acc:HGNC:25567]
ENST00000314797.10	3078	2889.06	626.388	115.248	ENSG00000181789.14	COPG1	COPI coat complex subunit gamma 1 [Source:HGNC Symbol;Acc:HGNC:2236]
ENST00000261622.5	4556	4367.06	946.663	115.227	ENSG00000103257.9	SLC7A5	solute carrier family 7 member 5 [Source:HGNC Symbol;Acc:HGNC:11063]
ENST00000376062.6	2578	2389.06	517.63	115.17	ENSG00000171552.14	BCL2L1	BCL2 like 1 [Source:HGNC Symbol;Acc:HGNC:992]
ENST00000548162.2	1754	1565.06	339.038	115.15	ENSG00000157227.14	MMP14	matrix metallopeptidase 14 [Source:HGNC Symbol;Acc:HGNC:7160]
ENST00000373312.4	3942	3753.06	812.709	115.106	ENSG00000136830.12	NIBAN2	niban apoptosis regulator 2 [Source:HGNC Symbol;Acc:HGNC:25282]
ENST00000348956.7	1420	1231.06	266.453	115.051	ENSG00000166165.14	CKB	creatine kinase B [Source:HGNC Symbol;Acc:HGNC:1991]
ENST00000265620.11	1866	1677.06	362.832	115.002	ENSG00000087460.29	GNAS	GNAS complex locus [Source:HGNC Symbol;Acc:HGNC:4392]
ENST00000380649.8	2943	2754.06	595.801	114.994	ENSG00000084754.12	HADHA	hydroxyacyl-CoA dehydrogenase trifunctional multienzyme complex subunit alpha [Source:HGNC Symbol;Acc:HGNC:4801]
ENST00000367549.4	4493	4304.06	928.943	114.725	ENSG00000135829.17	DHX9	DExH-box helicase 9 [Source:HGNC Symbol;Acc:HGNC:2750]
ENST00000549182.1	565	376.859	80.9686	114.205	ENSG00000087502.19	ERGIC2	ERGIC and golgi 2 [Source:HGNC Symbol;Acc:HGNC:30208]
ENST00000246957.10	2223	2034.06	436.842	114.158	ENSG00000126602.11	TRAP1	TNF receptor associated protein 1 [Source:HGNC Symbol;Acc:HGNC:16264]
ENST00000316836.5	2602	2413.06	518	114.106	ENSG00000176903.5	PNMA1	PNMA family member 1 [Source:HGNC Symbol;Acc:HGNC:9158]
ENST00000558869.1	586	397.665	85.3149	114.039	ENSG00000184254.17	ALDH1A3	aldehyde dehydrogenase 1 family member A3 [Source:HGNC Symbol;Acc:HGNC:409]
ENST00000416518.1	812	623.09	133.639	114.007	ENSG00000188846.14	RPL14	ribosomal protein L14 [Source:HGNC Symbol;Acc:HGNC:10305]
ENST00000309007.9	2995	2806.06	600.946	113.837	ENSG00000113758.14	DBN1	drebrin 1 [Source:HGNC Symbol;Acc:HGNC:2695]
ENST00000527303.2	11406	11217.1	2394.89	113.489	ENSG00000178209.17	PLEC	plectin [Source:HGNC Symbol;Acc:HGNC:9069]
ENST00000361538.6	1380	1191.06	254.077	113.391	ENSG00000198721.13	ECI2	enoyl-CoA delta isomerase 2 [Source:HGNC Symbol;Acc:HGNC:14601]
ENST00000345807.7	1085	896.056	191	113.304	ENSG00000175416.16	CLTB	clathrin light chain B [Source:HGNC Symbol;Acc:HGNC:2091]
ENST00000257013.9	1192	1003.06	213.79	113.295	ENSG00000134590.14	RTL8C	retrotransposon Gag like 8C [Source:HGNC Symbol;Acc:HGNC:2569]
ENST00000379719.8	6162	5973.06	1272.42	113.235	ENSG00000205339.10	IPO7	importin 7 [Source:HGNC Symbol;Acc:HGNC:9852]
ENST00000225698.8	1169	980.056	208.3	112.976	ENSG00000108561.8	C1QBP	complement C1q binding protein [Source:HGNC Symbol;Acc:HGNC:1243]
ENST00000310786.10	3020	2831.06	601.685	112.971	ENSG00000135535.17	CD164	CD164 molecule [Source:HGNC Symbol;Acc:HGNC:1632]
ENST00000432457.2	643	454.405	96.3382	112.694	ENSG00000170144.22	HNRNPA3	heterogeneous nuclear ribonucleoprotein A3 [Source:HGNC Symbol;Acc:HGNC:24941]
ENST00000311413.5	2783	2594.06	549	112.497	ENSG00000173456.5	RNF26	ring finger protein 26 [Source:HGNC Symbol;Acc:HGNC:14646]
ENST00000261479.9	1023	834.056	176.511	112.492	ENSG00000100902.11	PSMA6	proteasome 20S subunit alpha 6 [Source:HGNC Symbol;Acc:HGNC:9535]
ENST00000649529.1	637	448.446	94.8448	112.422	ENSG00000187608.10	ISG15	ISG15 ubiquitin like modifier [Source:HGNC Symbol;Acc:HGNC:4053]
ENST00000337288.10	3377	3188.06	674.169	112.406	ENSG00000084090.14	STARD7	StAR related lipid transfer domain containing 7 [Source:HGNC Symbol;Acc:HGNC:18063]
ENST00000367975.7	1308	1119.06	236.578	112.375	ENSG00000143252.16	SDHC	succinate dehydrogenase complex subunit C [Source:HGNC Symbol;Acc:HGNC:10682]
ENST00000643225.1	143	28.4057	6	112.278	ENSG00000284964.1
ENST00000371437.5	421	236.943	50	112.169	ENSG00000125356.7	NDUFA1	NADH:ubiquinone oxidoreductase subunit A1 [Source:HGNC Symbol;Acc:HGNC:7683]
ENST00000489498.5	2612	2423.06	511.091	112.12	ENSG00000116237.16	ICMT	isoprenylcysteine carboxyl methyltransferase [Source:HGNC Symbol;Acc:HGNC:5350]
ENST00000602911.5	1330	1141.06	240.463	112.018	ENSG00000099341.13	PSMD8	proteasome 26S subunit, non-ATPase 8 [Source:HGNC Symbol;Acc:HGNC:9566]
ENST00000449141.2	795	606.118	127.609	111.91	ENSG00000125868.16	DSTN	destrin, actin depolymerizing factor [Source:HGNC Symbol;Acc:HGNC:15750]
ENST00000493900.5	962	773.056	162.656	111.842	ENSG00000121579.14	NAA50	N-alpha-acetyltransferase 50, NatE catalytic subunit [Source:HGNC Symbol;Acc:HGNC:29533]
ENST00000216277.13	4515	4326.06	910.132	111.83	ENSG00000090060.19	PAPOLA	poly(A) polymerase alpha [Source:HGNC Symbol;Acc:HGNC:14981]
ENST00000372833.6	850	661.09	138.934	111.71	ENSG00000172586.8	CHCHD1	coiled-coil-helix-coiled-coil-helix domain containing 1 [Source:HGNC Symbol;Acc:HGNC:23518]
ENST00000353107.8	947	758.056	159.239	111.659	ENSG00000147669.11	POLR2K	RNA polymerase II, I and III subunit K [Source:HGNC Symbol;Acc:HGNC:9198]
ENST00000251413.8	1608	1419.06	297.796	111.549	ENSG00000131462.9	TUBG1	tubulin gamma 1 [Source:HGNC Symbol;Acc:HGNC:12417]
ENST00000395074.7	1828	1639.06	343.619	111.437	ENSG00000110031.13	LPXN	leupaxin [Source:HGNC Symbol;Acc:HGNC:14061]
ENST00000651735.1	1774	1585.06	332.16	111.391	ENSG00000132170.24	PPARG	peroxisome proliferator activated receptor gamma [Source:HGNC Symbol;Acc:HGNC:9236]
ENST00000503771.2	1822	1633.06	342	111.32	ENSG00000249992.2	TMEM158	transmembrane protein 158 [Source:HGNC Symbol;Acc:HGNC:30293]
ENST00000228506.8	6341	6152.06	1287.98	111.284	ENSG00000110917.8	MLEC	malectin [Source:HGNC Symbol;Acc:HGNC:28973]
ENST00000372805.8	2626	2437.06	510.142	111.268	ENSG00000131236.18	CAP1	cyclase associated actin cytoskeleton regulatory protein 1 [Source:HGNC Symbol;Acc:HGNC:20040]
ENST00000303127.12	1611	1422.06	297.195	111.089	ENSG00000169223.16	LMAN2	lectin, mannose binding 2 [Source:HGNC Symbol;Acc:HGNC:16986]
ENST00000306749.4	8464	8275.06	1727.41	110.961	ENSG00000169710.9	FASN	fatty acid synthase [Source:HGNC Symbol;Acc:HGNC:3594]
ENST00000248975.6	1751	1562.06	326.052	110.952	ENSG00000128245.15	YWHAH	tyrosine 3-monooxygenase/tryptophan 5-monooxygenase activation protein eta [Source:HGNC Symbol;Acc:HGNC:12853]
ENST00000295920.7	2024	1835.06	382.915	110.917	ENSG00000163655.16	GMPS	guanine monophosphate synthase [Source:HGNC Symbol;Acc:HGNC:4378]
ENST00000301457.3	580	391.701	81.7149	110.89	ENSG00000267855.6	NDUFA7	NADH:ubiquinone oxidoreductase subunit A7 [Source:HGNC Symbol;Acc:HGNC:7691]
ENST00000337138.9	3946	3757.06	783.745	110.885	ENSG00000100644.17	HIF1A	hypoxia inducible factor 1 subunit alpha [Source:HGNC Symbol;Acc:HGNC:4910]
ENST00000554508.6	755	566.198	117.977	110.758	ENSG00000072110.16	ACTN1	actinin alpha 1 [Source:HGNC Symbol;Acc:HGNC:163]
ENST00000264639.9	2147	1958.06	407.794	110.704	ENSG00000108344.15	PSMD3	proteasome 26S subunit, non-ATPase 3 [Source:HGNC Symbol;Acc:HGNC:9560]
ENST00000358918.7	2366	2177.06	453.307	110.68	ENSG00000142192.22	APP	amyloid beta precursor protein [Source:HGNC Symbol;Acc:HGNC:620]
ENST00000349048.9	2907	2718.06	565.917	110.673	ENSG00000141959.17	PFKL	phosphofructokinase, liver type [Source:HGNC Symbol;Acc:HGNC:8876]
ENST00000634702.1	3800	3611.06	751.757	110.66	ENSG00000071054.17	MAP4K4	mitogen-activated protein kinase kinase kinase kinase 4 [Source:HGNC Symbol;Acc:HGNC:6866]
ENST00000301488.8	909	720.09	149.687	110.495	ENSG00000167797.8	CDK2AP2	cyclin dependent kinase 2 associated protein 2 [Source:HGNC Symbol;Acc:HGNC:30833]
ENST00000679328.1	1911	1722.06	357.936	110.485	ENSG00000170144.22	HNRNPA3	heterogeneous nuclear ribonucleoprotein A3 [Source:HGNC Symbol;Acc:HGNC:24941]
ENST00000313511.8	2011	1822.06	378.507	110.423	ENSG00000178952.11	TUFM	Tu translation elongation factor, mitochondrial [Source:HGNC Symbol;Acc:HGNC:12420]
ENST00000221486.6	1164	975.056	202.507	110.397	ENSG00000104889.7	RNASEH2A	ribonuclease H2 subunit A [Source:HGNC Symbol;Acc:HGNC:18518]
ENST00000380843.9	1542	1353.06	280.849	110.332	ENSG00000101365.21	IDH3B	isocitrate dehydrogenase (NAD(+)) 3 non-catalytic subunit beta [Source:HGNC Symbol;Acc:HGNC:5385]
ENST00000393033.9	1921	1732.06	359.452	110.313	ENSG00000123159.16	GIPC1	GIPC PDZ domain containing family member 1 [Source:HGNC Symbol;Acc:HGNC:1226]
ENST00000236959.14	1972	1783.06	369.752	110.228	ENSG00000138363.15	ATIC	5-aminoimidazole-4-carboxamide ribonucleotide formyltransferase/IMP cyclohydrolase [Source:HGNC Symbol;Acc:HGNC:794]
ENST00000299166.9	678	489.319	101.45	110.206	ENSG00000166136.16	NDUFB8	NADH:ubiquinone oxidoreductase subunit B8 [Source:HGNC Symbol;Acc:HGNC:7703]
ENST00000423485.6	5695	5506.06	1141.47	110.198	ENSG00000131747.15	TOP2A	DNA topoisomerase II alpha [Source:HGNC Symbol;Acc:HGNC:11989]
ENST00000700367.1	2489	2300.06	476.564	110.136	ENSG00000197043.15	ANXA6	annexin A6 [Source:HGNC Symbol;Acc:HGNC:544]
ENST00000438552.6	1008	819.056	169.556	110.039	ENSG00000125835.20	SNRPB	small nuclear ribonucleoprotein polypeptides B and B1 [Source:HGNC Symbol;Acc:HGNC:11153]
ENST00000393784.8	2903	2714.06	561.613	109.993	ENSG00000113719.17	ERGIC1	endoplasmic reticulum-golgi intermediate compartment 1 [Source:HGNC Symbol;Acc:HGNC:29205]
ENST00000342216.8	2960	2771.06	573.375	109.987	ENSG00000123143.13	PKN1	protein kinase N1 [Source:HGNC Symbol;Acc:HGNC:9405]
ENST00000292614.10	937	748.056	154.708	109.932	ENSG00000005075.16	POLR2J	RNA polymerase II subunit J [Source:HGNC Symbol;Acc:HGNC:9197]
ENST00000556113.1	523	335.367	69.3104	109.856	ENSG00000100528.12	CNIH1	cornichon family AMPA receptor auxiliary protein 1 [Source:HGNC Symbol;Acc:HGNC:19431]
ENST00000367103.4	3091	2902.06	599.706	109.845	ENSG00000162889.11	MAPKAPK2	MAPK activated protein kinase 2 [Source:HGNC Symbol;Acc:HGNC:6887]
ENST00000318388.11	857	668.09	137.809	109.645	ENSG00000178127.13	NDUFV2	NADH:ubiquinone oxidoreductase core subunit V2 [Source:HGNC Symbol;Acc:HGNC:7717]
ENST00000640006.2	4781	4592.06	947.14	109.636	ENSG00000284526.3		ENSP00000491046
ENST00000355091.9	2054	1865.06	384.26	109.516	ENSG00000197858.12	GPAA1	glycosylphosphatidylinositol anchor attachment 1 [Source:HGNC Symbol;Acc:HGNC:4446]
ENST00000374822.8	2213	2024.06	416.967	109.503	ENSG00000099250.18	NRP1	neuropilin 1 [Source:HGNC Symbol;Acc:HGNC:8004]
ENST00000678551.1	2868	2679.06	551.17	109.358	ENSG00000113013.16	HSPA9	heat shock protein family A (Hsp70) member 9 [Source:HGNC Symbol;Acc:HGNC:5244]
ENST00000435711.5	1731	1542.06	317.224	109.348	ENSG00000170144.22	HNRNPA3	heterogeneous nuclear ribonucleoprotein A3 [Source:HGNC Symbol;Acc:HGNC:24941]
ENST00000345136.8	14804	14615.1	3005.1	109.296	ENSG00000178209.17	PLEC	plectin [Source:HGNC Symbol;Acc:HGNC:9069]
ENST00000373316.5	4812	4623.06	950.01	109.231	ENSG00000102144.15	PGK1	phosphoglycerate kinase 1 [Source:HGNC Symbol;Acc:HGNC:8896]
ENST00000554364.1	565	376.859	77.4011	109.173	ENSG00000168175.16	MAPK1IP1L	mitogen-activated protein kinase 1 interacting protein 1 like [Source:HGNC Symbol;Acc:HGNC:19840]
ENST00000394186.3	305	133.049	27.3169	109.136	ENSG00000241468.8	ATP5MF	ATP synthase membrane subunit f [Source:HGNC Symbol;Acc:HGNC:848]
ENST00000301788.12	791	602.118	123.459	108.99	ENSG00000168002.12	POLR2G	RNA polymerase II subunit G [Source:HGNC Symbol;Acc:HGNC:9194]
ENST00000290399.11	4461	4272.06	875.052	108.879	ENSG00000159263.16	SIM2	SIM bHLH transcription factor 2 [Source:HGNC Symbol;Acc:HGNC:10883]
ENST00000258772.10	1855	1666.06	341.153	108.844	ENSG00000136271.11	DDX56	DEAD-box helicase 56 [Source:HGNC Symbol;Acc:HGNC:18193]
ENST00000636348.1	100	14.6555	3	108.809	ENSG00000177565.19	TBL1XR1	TBL1X/Y related 1 [Source:HGNC Symbol;Acc:HGNC:29529]
ENST00000371084.8	2337	2148.06	438.887	108.606	ENSG00000079739.17	PGM1	phosphoglucomutase 1 [Source:HGNC Symbol;Acc:HGNC:8905]
ENST00000556897.5	1252	1063.06	216.917	108.464	ENSG00000092199.19	HNRNPC	heterogeneous nuclear ribonucleoprotein C [Source:HGNC Symbol;Acc:HGNC:5035]
ENST00000677335.1	1573	1384.06	282.267	108.406	ENSG00000088832.18	FKBP1A	FKBP prolyl isomerase 1A [Source:HGNC Symbol;Acc:HGNC:3711]
ENST00000680083.1	2376	2187.06	445.67	108.318	ENSG00000185624.16	P4HB	prolyl 4-hydroxylase subunit beta [Source:HGNC Symbol;Acc:HGNC:8548]
ENST00000409753.8	1434	1245.06	253.338	108.158	ENSG00000189159.16	JPT1	Jupiter microtubule associated homolog 1 [Source:HGNC Symbol;Acc:HGNC:14569]
ENST00000644876.2	4635	4446.06	904.359	108.122	ENSG00000215301.11	DDX3X	DEAD-box helicase 3 X-linked [Source:HGNC Symbol;Acc:HGNC:2745]
ENST00000361148.6	807	618.09	125.622	108.034	ENSG00000122952.17	ZWINT	ZW10 interacting kinetochore protein [Source:HGNC Symbol;Acc:HGNC:13195]
ENST00000372686.6	1043	854.056	173.451	107.954	ENSG00000119335.18	SET	SET nuclear proto-oncogene [Source:HGNC Symbol;Acc:HGNC:10760]
ENST00000373477.9	2443	2254.06	457.752	107.947	ENSG00000134684.13	YARS1	tyrosyl-tRNA synthetase 1 [Source:HGNC Symbol;Acc:HGNC:12840]
ENST00000399138.5	3159	2970.06	601.654	107.678	ENSG00000091542.9	ALKBH5	alkB homolog 5, RNA demethylase [Source:HGNC Symbol;Acc:HGNC:25996]
ENST00000395734.8	5600	5411.06	1095.76	107.641	ENSG00000047849.22	MAP4	microtubule associated protein 4 [Source:HGNC Symbol;Acc:HGNC:6862]
ENST00000435064.6	2114	1925.06	389.655	107.593	ENSG00000127054.22	INTS11	integrator complex subunit 11 [Source:HGNC Symbol;Acc:HGNC:26052]
ENST00000256759.8	2299	2110.06	426.852	107.53	ENSG00000134363.12	FST	follistatin [Source:HGNC Symbol;Acc:HGNC:3971]
ENST00000368003.6	888	699.09	141.366	107.487	ENSG00000143222.12	UFC1	ubiquitin-fold modifier conjugating enzyme 1 [Source:HGNC Symbol;Acc:HGNC:26941]
ENST00000262027.10	2797	2608.06	527.265	107.463	ENSG00000166986.15	MARS1	methionyl-tRNA synthetase 1 [Source:HGNC Symbol;Acc:HGNC:6898]
ENST00000490680.5	3419	3230.06	652.321	107.349	ENSG00000065150.21	IPO5	importin 5 [Source:HGNC Symbol;Acc:HGNC:6402]
ENST00000378736.3	414	230.303	46.4878	107.296	ENSG00000160072.20	ATAD3B	ATPase family AAA domain containing 3B [Source:HGNC Symbol;Acc:HGNC:24007]
ENST00000221283.10	1885	1696.06	342.201	107.248	ENSG00000076944.18	STXBP2	syntaxin binding protein 2 [Source:HGNC Symbol;Acc:HGNC:11445]
ENST00000368858.9	1361	1172.06	236.47	107.244	ENSG00000154473.18	BUB3	BUB3 mitotic checkpoint protein [Source:HGNC Symbol;Acc:HGNC:1151]
ENST00000409682.8	1567	1378.06	278.021	107.24	ENSG00000115233.12	PSMD14	proteasome 26S subunit, non-ATPase 14 [Source:HGNC Symbol;Acc:HGNC:16889]
ENST00000452853.6	1780	1591.06	320.732	107.153	ENSG00000070087.15	PFN2	profilin 2 [Source:HGNC Symbol;Acc:HGNC:8882]
ENST00000426002.5	1839	1650.06	332.445	107.095	ENSG00000164054.17	SHISA5	shisa family member 5 [Source:HGNC Symbol;Acc:HGNC:30376]
ENST00000329146.9	1178	989.056	198.733	106.806	ENSG00000182809.11	CRIP2	cysteine rich protein 2 [Source:HGNC Symbol;Acc:HGNC:2361]
ENST00000405333.5	1943	1754.06	352.341	106.774	ENSG00000115758.14	ODC1	ornithine decarboxylase 1 [Source:HGNC Symbol;Acc:HGNC:8109]
ENST00000542575.6	2882	2693.06	540.137	106.612	ENSG00000105281.12	SLC1A5	solute carrier family 1 member 5 [Source:HGNC Symbol;Acc:HGNC:10943]
ENST00000471855.1	399	216.225	43.321	106.498	ENSG00000241343.10	RPL36A	ribosomal protein L36a [Source:HGNC Symbol;Acc:HGNC:10359]
ENST00000612661.2	4296	4107.06	820	106.128	ENSG00000277443.3	MARCKS	myristoylated alanine rich protein kinase C substrate [Source:HGNC Symbol;Acc:HGNC:6759]
ENST00000328923.8	2157	1968.06	392.865	106.109	ENSG00000182199.11	SHMT2	serine hydroxymethyltransferase 2 [Source:HGNC Symbol;Acc:HGNC:10852]
ENST00000325327.4	4634	4445.06	886.748	106.04	ENSG00000176619.13	LMNB2	lamin B2 [Source:HGNC Symbol;Acc:HGNC:6638]
ENST00000331821.8	1054	865.056	172.508	106.001	ENSG00000099901.18	RANBP1	RAN binding protein 1 [Source:HGNC Symbol;Acc:HGNC:9847]
ENST00000324460.7	3921	3732.06	742.553	105.761	ENSG00000044574.9	HSPA5	heat shock protein family A (Hsp70) member 5 [Source:HGNC Symbol;Acc:HGNC:5238]
ENST00000245960.10	3119	2930.06	582.535	105.68	ENSG00000101224.18	CDC25B	cell division cycle 25B [Source:HGNC Symbol;Acc:HGNC:1726]
ENST00000590954.5	1339	1150.06	228.502	105.613	ENSG00000091164.13	TXNL1	thioredoxin like 1 [Source:HGNC Symbol;Acc:HGNC:12436]
ENST00000316052.6	842	653.09	129.583	105.468	ENSG00000178896.9	EXOSC4	exosome component 4 [Source:HGNC Symbol;Acc:HGNC:18189]
ENST00000286953.8	615	426.588	84.6334	105.458	ENSG00000156411.10	ATP5MJ	ATP synthase membrane subunit j [Source:HGNC Symbol;Acc:HGNC:1188]
ENST00000381125.9	2626	2437.06	482.966	105.341	ENSG00000067057.19	PFKP	phosphofructokinase, platelet [Source:HGNC Symbol;Acc:HGNC:8878]
ENST00000292433.4	2110	1921.06	380.344	105.24	ENSG00000160888.7	IER2	immediate early response 2 [Source:HGNC Symbol;Acc:HGNC:28871]
ENST00000620941.1	869	680.09	134.555	105.167	ENSG00000112081.17	SRSF3	serine and arginine rich splicing factor 3 [Source:HGNC Symbol;Acc:HGNC:10785]
ENST00000621096.4	3336	3147.06	621.831	105.03	ENSG00000110047.18	EHD1	EH domain containing 1 [Source:HGNC Symbol;Acc:HGNC:3242]
ENST00000244496.6	1183	994.056	196	104.807	ENSG00000124541.7	RRP36	ribosomal RNA processing 36 [Source:HGNC Symbol;Acc:HGNC:21374]
ENST00000524958.6	646	457.405	90.1367	104.748	ENSG00000278615.5	C11orf98	chromosome 11 open reading frame 98 [Source:HGNC Symbol;Acc:HGNC:51238]
ENST00000683722.1	2609	2420.06	476.774	104.721	ENSG00000142208.18	AKT1	AKT serine/threonine kinase 1 [Source:HGNC Symbol;Acc:HGNC:391]
ENST00000469308.1	815	626.09	123.188	104.588	ENSG00000173812.11	EIF1	eukaryotic translation initiation factor 1 [Source:HGNC Symbol;Acc:HGNC:3249]
ENST00000265028.8	1640	1451.06	285.385	104.543	ENSG00000090520.12	DNAJB11	DnaJ heat shock protein family (Hsp40) member B11 [Source:HGNC Symbol;Acc:HGNC:14889]
ENST00000312547.7	894	705.09	138.662	104.534	ENSG00000130724.10	CHMP2A	charged multivesicular body protein 2A [Source:HGNC Symbol;Acc:HGNC:30216]
ENST00000321301.7	706	517.273	101.705	104.512	ENSG00000175768.13	TOMM5	translocase of outer mitochondrial membrane 5 [Source:HGNC Symbol;Acc:HGNC:31369]
ENST00000242208.5	6046	5857.06	1146.86	104.083	ENSG00000122641.11	INHBA	inhibin subunit beta A [Source:HGNC Symbol;Acc:HGNC:6066]
ENST00000372858.8	3142	2953.06	578.054	104.05	ENSG00000090621.15	PABPC4	poly(A) binding protein cytoplasmic 4 [Source:HGNC Symbol;Acc:HGNC:8557]
ENST00000331491.2	469	282.887	55.3672	104.037	ENSG00000183598.4	H3C13	H3 clustered histone 13 [Source:HGNC Symbol;Acc:HGNC:25311]
ENST00000355693.5	818	629.09	123.123	104.033	ENSG00000181924.7	COA4	cytochrome c oxidase assembly factor 4 homolog [Source:HGNC Symbol;Acc:HGNC:24604]
ENST00000347699.8	3792	3603.06	704.847	103.985	ENSG00000071054.17	MAP4K4	mitogen-activated protein kinase kinase kinase kinase 4 [Source:HGNC Symbol;Acc:HGNC:6866]
ENST00000237889.9	493	306.058	59.7969	103.854	ENSG00000119013.10	NDUFB3	NADH:ubiquinone oxidoreductase subunit B3 [Source:HGNC Symbol;Acc:HGNC:7698]
ENST00000460638.1	348	169.872	33.178	103.819	ENSG00000100129.18	EIF3L	eukaryotic translation initiation factor 3 subunit L [Source:HGNC Symbol;Acc:HGNC:18138]
ENST00000449428.7	1833	1644.06	321.071	103.808	ENSG00000182534.14	MXRA7	matrix remodeling associated 7 [Source:HGNC Symbol;Acc:HGNC:7541]
ENST00000340990.10	2091	1902.06	371.456	103.808	ENSG00000159346.13	ADIPOR1	adiponectin receptor 1 [Source:HGNC Symbol;Acc:HGNC:24040]
ENST00000590247.7	603	414.627	80.9034	103.719	ENSG00000105185.12	PDCD5	programmed cell death 5 [Source:HGNC Symbol;Acc:HGNC:8764]
ENST00000304414.12	2278	2089.06	407.614	103.716	ENSG00000170540.15	ARL6IP1	ADP ribosylation factor like GTPase 6 interacting protein 1 [Source:HGNC Symbol;Acc:HGNC:697]
ENST00000568396.2	1179	990.056	193.028	103.635	ENSG00000102898.13	NUTF2	nuclear transport factor 2 [Source:HGNC Symbol;Acc:HGNC:13722]
ENST00000602318.6	620	431.588	84.0391	103.504	ENSG00000134248.14	LAMTOR5	late endosomal/lysosomal adaptor, MAPK and MTOR activator 5 [Source:HGNC Symbol;Acc:HGNC:17955]
ENST00000577918.5	859	670.09	130.438	103.471	ENSG00000108424.11	KPNB1	karyopherin subunit beta 1 [Source:HGNC Symbol;Acc:HGNC:6400]
ENST00000399312.3	931	742.056	144.342	103.396	ENSG00000243927.6	MRPS6	mitochondrial ribosomal protein S6 [Source:HGNC Symbol;Acc:HGNC:14051]
ENST00000228918.9	2134	1945.06	378.133	103.338	ENSG00000111321.11	LTBR	lymphotoxin beta receptor [Source:HGNC Symbol;Acc:HGNC:6718]
ENST00000470490.1	589	400.665	77.8658	103.303	ENSG00000081154.12	PCNP	PEST proteolytic signal containing nuclear protein [Source:HGNC Symbol;Acc:HGNC:30023]
ENST00000401893.7	762	573.172	111.361	103.275	ENSG00000162521.19	RBBP4	RB binding protein 4, chromatin remodeling factor [Source:HGNC Symbol;Acc:HGNC:9887]
ENST00000508451.1	555	366.996	71.2946	103.262	ENSG00000150753.12	CCT5	chaperonin containing TCP1 subunit 5 [Source:HGNC Symbol;Acc:HGNC:1618]
ENST00000608100.5	1495	1306.06	253.531	103.185	ENSG00000128944.14	KNSTRN	kinetochore localized astrin (SPAG5) binding protein [Source:HGNC Symbol;Acc:HGNC:30767]
ENST00000302418.5	5866	5677.06	1101	103.089	ENSG00000170759.11	KIF5B	kinesin family member 5B [Source:HGNC Symbol;Acc:HGNC:6324]
ENST00000644906.1	560	371.928	72.0462	102.967	ENSG00000168036.18	CTNNB1	catenin beta 1 [Source:HGNC Symbol;Acc:HGNC:2514]
ENST00000676972.1	1613	1424.06	275.683	102.903	ENSG00000158864.13	NDUFS2	NADH:ubiquinone oxidoreductase core subunit S2 [Source:HGNC Symbol;Acc:HGNC:7708]
ENST00000492348.6	1547	1358.06	262.695	102.821	ENSG00000162521.19	RBBP4	RB binding protein 4, chromatin remodeling factor [Source:HGNC Symbol;Acc:HGNC:9887]
ENST00000351677.7	6073	5884.06	1138.17	102.82	ENSG00000179295.19	PTPN11	protein tyrosine phosphatase non-receptor type 11 [Source:HGNC Symbol;Acc:HGNC:9644]
ENST00000523319.6	863	674.09	130.364	102.799	ENSG00000076554.16	TPD52	tumor protein D52 [Source:HGNC Symbol;Acc:HGNC:12005]
ENST00000298510.4	1553	1364.06	263.746	102.778	ENSG00000165672.7	PRDX3	peroxiredoxin 3 [Source:HGNC Symbol;Acc:HGNC:9354]
ENST00000531491.5	2160	1971.06	380.968	102.739	ENSG00000134910.14	STT3A	STT3 oligosaccharyltransferase complex catalytic subunit A [Source:HGNC Symbol;Acc:HGNC:6172]
ENST00000396386.7	2061	1872.06	360.951	102.489	ENSG00000122565.19	CBX3	chromobox 3 [Source:HGNC Symbol;Acc:HGNC:1553]
ENST00000460886.1	306	133.855	25.8034	102.468	ENSG00000142173.17	COL6A2	collagen type VI alpha 2 chain [Source:HGNC Symbol;Acc:HGNC:2212]
ENST00000531978.5	867	678.09	130.644	102.411	ENSG00000166441.13	RPL27A	ribosomal protein L27a [Source:HGNC Symbol;Acc:HGNC:10329]
ENST00000316804.10	3273	3084.06	594.081	102.393	ENSG00000177885.15	GRB2	growth factor receptor bound protein 2 [Source:HGNC Symbol;Acc:HGNC:4566]
ENST00000392168.6	1878	1689.06	324.851	102.232	ENSG00000120438.12	TCP1	t-complex 1 [Source:HGNC Symbol;Acc:HGNC:11655]
ENST00000396503.7	1470	1281.06	246.137	102.13	ENSG00000171490.13	RSL1D1	ribosomal L1 domain containing 1 [Source:HGNC Symbol;Acc:HGNC:24534]
ENST00000439561.7	3336	3147.06	604.167	102.047	ENSG00000129083.13	COPB1	COPI coat complex subunit beta 1 [Source:HGNC Symbol;Acc:HGNC:2231]
ENST00000626660.1	274	108.482	20.8261	102.046	ENSG00000161011.20	SQSTM1	sequestosome 1 [Source:HGNC Symbol;Acc:HGNC:11280]
ENST00000252445.8	1010	821.056	157.586	102.021	ENSG00000130165.11	ELOF1	elongation factor 1 [Source:HGNC Symbol;Acc:HGNC:28691]
ENST00000300688.8	1121	932.056	178.717	101.923	ENSG00000167283.9	ATP5MG	ATP synthase membrane subunit g [Source:HGNC Symbol;Acc:HGNC:14247]
ENST00000368575.5	1164	975.056	186.877	101.876	ENSG00000143545.10	RAB13	RAB13, member RAS oncogene family [Source:HGNC Symbol;Acc:HGNC:9762]
ENST00000377191.5	3408	3219.06	616	101.718	ENSG00000088930.8	XRN2	5'-3' exoribonuclease 2 [Source:HGNC Symbol;Acc:HGNC:12836]
ENST00000278671.10	1089	900.056	172.051	101.609	ENSG00000149357.10	LAMTOR1	late endosomal/lysosomal adaptor, MAPK and MTOR activator 1 [Source:HGNC Symbol;Acc:HGNC:26068]
ENST00000595112.5	745	556.198	106.288	101.579	ENSG00000088247.19	KHSRP	KH-type splicing regulatory protein [Source:HGNC Symbol;Acc:HGNC:6316]
ENST00000284320.6	4100	3911.06	746.828	101.502	ENSG00000154174.8	TOMM70	translocase of outer mitochondrial membrane 70 [Source:HGNC Symbol;Acc:HGNC:11985]
ENST00000524496.5	558	369.945	70.6344	101.49	ENSG00000166441.13	RPL27A	ribosomal protein L27a [Source:HGNC Symbol;Acc:HGNC:10329]
ENST00000636275.2	808	619.09	118.048	101.356	ENSG00000283391.3	EEF1B2	eukaryotic translation elongation factor 1 beta 2 [Source:HGNC Symbol;Acc:HGNC:3208]
ENST00000392222.7	808	619.09	118.048	101.356	ENSG00000114942.15	EEF1B2	eukaryotic translation elongation factor 1 beta 2 [Source:HGNC Symbol;Acc:HGNC:3208]
ENST00000584289.5	1090	901.056	171.789	101.342	ENSG00000197170.10	PSMD12	proteasome 26S subunit, non-ATPase 12 [Source:HGNC Symbol;Acc:HGNC:9557]
ENST00000234160.5	2447	2258.06	430.401	101.318	ENSG00000115806.13	GORASP2	golgi reassembly stacking protein 2 [Source:HGNC Symbol;Acc:HGNC:17500]
ENST00000589599.5	576	387.719	73.8607	101.261	ENSG00000132475.10	H3-3B	H3.3 histone B [Source:HGNC Symbol;Acc:HGNC:4765]
ENST00000629606.2	732	543.223	103.477	101.254	ENSG00000280548.4	FBL	fibrillarin [Source:HGNC Symbol;Acc:HGNC:3599]
ENST00000597224.5	732	543.223	103.477	101.254	ENSG00000105202.9	FBL	fibrillarin [Source:HGNC Symbol;Acc:HGNC:3599]
ENST00000527958.6	4175	3986.06	759.05	101.222	ENSG00000168092.14	PAFAH1B2	platelet activating factor acetylhydrolase 1b catalytic subunit 2 [Source:HGNC Symbol;Acc:HGNC:8575]
ENST00000559619.5	448	262.607	50.0039	101.215	ENSG00000185787.15	MORF4L1	mortality factor 4 like 1 [Source:HGNC Symbol;Acc:HGNC:16989]
ENST00000379056.5	1101	912.056	173.509	101.122	ENSG00000133112.17	TPT1	tumor protein, translationally-controlled 1 [Source:HGNC Symbol;Acc:HGNC:12022]
ENST00000278353.10	2396	2207.06	419.341	100.995	ENSG00000149084.13	HSD17B12	hydroxysteroid 17-beta dehydrogenase 12 [Source:HGNC Symbol;Acc:HGNC:18646]
ENST00000360982.2	4989	4800.06	911.853	100.978	ENSG00000061676.16	NCKAP1	NCK associated protein 1 [Source:HGNC Symbol;Acc:HGNC:7666]
ENST00000355264.9	4889	4700.06	891.874	100.867	ENSG00000185009.13	AP3M1	adaptor related protein complex 3 subunit mu 1 [Source:HGNC Symbol;Acc:HGNC:569]
ENST00000327134.7	6139	5950.06	1128.9	100.851	ENSG00000180370.10	PAK2	p21 (RAC1) activated kinase 2 [Source:HGNC Symbol;Acc:HGNC:8591]
ENST00000261813.9	1336	1147.06	217.565	100.821	ENSG00000113068.10	PFDN1	prefoldin subunit 1 [Source:HGNC Symbol;Acc:HGNC:8866]
ENST00000491447.1	644	455.405	86.2795	100.706	ENSG00000171848.16	RRM2	ribonucleotide reductase regulatory subunit M2 [Source:HGNC Symbol;Acc:HGNC:10452]
ENST00000442711.1	1632	1443.06	273.27	100.659	ENSG00000122641.11	INHBA	inhibin subunit beta A [Source:HGNC Symbol;Acc:HGNC:6066]
ENST00000587393.5	1082	893.056	169.108	100.654	ENSG00000104964.15	TLE5	TLE family member 5, transcriptional modulator [Source:HGNC Symbol;Acc:HGNC:307]
ENST00000267750.9	1019	830.056	157.05	100.572	ENSG00000128463.13	EMC4	ER membrane protein complex subunit 4 [Source:HGNC Symbol;Acc:HGNC:28032]
ENST00000309324.9	516	328.443	62.0537	100.428	ENSG00000174917.9	MICOS13	mitochondrial contact site and cristae organizing system subunit 13 [Source:HGNC Symbol;Acc:HGNC:33702]
ENST00000380359.3	3253	3064.06	578.883	100.425	ENSG00000173848.19	NET1	neuroepithelial cell transforming 1 [Source:HGNC Symbol;Acc:HGNC:14592]
ENST00000304992.11	7280	7091.06	1338.76	100.355	ENSG00000174231.18	PRPF8	pre-mRNA processing factor 8 [Source:HGNC Symbol;Acc:HGNC:17340]
ENST00000464938.1	228	75.3601	14.221	100.308	ENSG00000069275.13	NUCKS1	nuclear casein kinase and cyclin dependent kinase substrate 1 [Source:HGNC Symbol;Acc:HGNC:29923]
ENST00000279036.12	2168	1979.06	373.435	100.3	ENSG00000124155.19	PIGT	phosphatidylinositol glycan anchor biosynthesis class T [Source:HGNC Symbol;Acc:HGNC:14938]
ENST00000552844.5	3439	3250.06	612.569	100.187	ENSG00000137962.13	ARHGAP29	Rho GTPase activating protein 29 [Source:HGNC Symbol;Acc:HGNC:30207]
ENST00000437799.1	610	421.608	79.3913	100.095	ENSG00000122359.18	ANXA11	annexin A11 [Source:HGNC Symbol;Acc:HGNC:535]
ENST00000345519.10	1078	889.056	167.326	100.042	ENSG00000122705.18	CLTA	clathrin light chain A [Source:HGNC Symbol;Acc:HGNC:2090]
ENST00000479715.5	660	471.341	88.627	99.9487	ENSG00000125818.18	PSMF1	proteasome inhibitor subunit 1 [Source:HGNC Symbol;Acc:HGNC:9571]
ENST00000508487.3	1115	926.056	174.082	99.9223	ENSG00000081041.9	CXCL2	C-X-C motif chemokine ligand 2 [Source:HGNC Symbol;Acc:HGNC:4603]
ENST00000540698.6	2225	2036.06	382.519	99.8641	ENSG00000108654.16	DDX5	DEAD-box helicase 5 [Source:HGNC Symbol;Acc:HGNC:2746]
ENST00000339624.9	506	318.637	59.8632	99.8641	ENSG00000140264.22	SERF2	small EDRK-rich factor 2 [Source:HGNC Symbol;Acc:HGNC:10757]
ENST00000300738.10	3142	2953.06	554.591	99.8269	ENSG00000167325.15	RRM1	ribonucleotide reductase catalytic subunit M1 [Source:HGNC Symbol;Acc:HGNC:10451]
ENST00000424542.7	2160	1971.06	370.052	99.7954	ENSG00000065054.14	NHERF2	NHERF family PDZ scaffold protein 2 [Source:HGNC Symbol;Acc:HGNC:11076]
ENST00000633557.1	238	82.0952	15.4091	99.7713	ENSG00000282302.4	SEPTIN9	septin 9 [Source:HGNC Symbol;Acc:HGNC:7323]
ENST00000340093.8	1368	1179.06	221.202	99.7244	ENSG00000011422.12	PLAUR	plasminogen activator, urokinase receptor [Source:HGNC Symbol;Acc:HGNC:9053]
ENST00000678271.1	83	10.6647	2	99.6849	ENSG00000185359.14	HGS	hepatocyte growth factor-regulated tyrosine kinase substrate [Source:HGNC Symbol;Acc:HGNC:4897]
ENST00000221859.9	443	257.825	48.3491	99.6806	ENSG00000105258.9	POLR2I	RNA polymerase II subunit I [Source:HGNC Symbol;Acc:HGNC:9196]
ENST00000261070.7	426	241.732	45.3146	99.644	ENSG00000138495.7	COX17	cytochrome c oxidase copper chaperone COX17 [Source:HGNC Symbol;Acc:HGNC:2264]
ENST00000258761.8	1804	1615.06	302.746	99.6409	ENSG00000136261.16	BZW2	basic leucine zipper and W2 domains 2 [Source:HGNC Symbol;Acc:HGNC:18808]
ENST00000650932.1	3898	3709.06	695.076	99.6128	ENSG00000276043.5	UHRF1	ubiquitin like with PHD and ring finger domains 1 [Source:HGNC Symbol;Acc:HGNC:12556]
ENST00000652337.1	3154	2965.06	555.628	99.6088	ENSG00000100714.18	MTHFD1	methylenetetrahydrofolate dehydrogenase, cyclohydrolase and formyltetrahydrofolate synthetase 1 [Source:HGNC Symbol;Acc:HGNC:7432]
ENST00000354695.5	1332	1143.06	214.177	99.5981	ENSG00000096746.18	HNRNPH3	heterogeneous nuclear ribonucleoprotein H3 [Source:HGNC Symbol;Acc:HGNC:5043]
ENST00000700612.1	463	277.081	51.867	99.5016	ENSG00000102898.13	NUTF2	nuclear transport factor 2 [Source:HGNC Symbol;Acc:HGNC:13722]
ENST00000547276.5	1539	1350.06	252.205	99.2998	ENSG00000135486.19	HNRNPA1	heterogeneous nuclear ribonucleoprotein A1 [Source:HGNC Symbol;Acc:HGNC:5031]
ENST00000417626.8	1943	1754.06	327.533	99.2562	ENSG00000214706.12	IFRD2	interferon related developmental regulator 2 [Source:HGNC Symbol;Acc:HGNC:5457]
ENST00000305533.10	1614	1425.06	266.04	99.2342	ENSG00000247596.10	TWF2	twinfilin actin binding protein 2 [Source:HGNC Symbol;Acc:HGNC:9621]
ENST00000466764.5	1375	1186.06	221.333	99.1942	ENSG00000102317.18	RBM3	RNA binding motif protein 3 [Source:HGNC Symbol;Acc:HGNC:9900]
ENST00000262570.10	1604	1415.06	263.926	99.1412	ENSG00000106554.13	CHCHD3	coiled-coil-helix-coiled-coil-helix domain containing 3 [Source:HGNC Symbol;Acc:HGNC:21906]
ENST00000482108.1	6618	6429.06	1199.08	99.14	ENSG00000242265.6	PEG10	paternally expressed 10 [Source:HGNC Symbol;Acc:HGNC:14005]
ENST00000373418.7	2550	2361.06	439.939	99.0449	ENSG00000134686.21	PHC2	polyhomeotic homolog 2 [Source:HGNC Symbol;Acc:HGNC:3183]
ENST00000465122.5	894	705.09	131.012	98.767	ENSG00000170248.15	PDCD6IP	programmed cell death 6 interacting protein [Source:HGNC Symbol;Acc:HGNC:8766]
ENST00000585427.6	2726	2537.06	471.157	98.7148	ENSG00000108946.17	PRKAR1A	protein kinase cAMP-dependent type I regulatory subunit alpha [Source:HGNC Symbol;Acc:HGNC:9388]
ENST00000081029.8	1829	1640.06	304.459	98.677	ENSG00000061794.13	MRPS35	mitochondrial ribosomal protein S35 [Source:HGNC Symbol;Acc:HGNC:16635]
ENST00000369085.8	2561	2372.06	439.788	98.5519	ENSG00000151929.10	BAG3	BAG cochaperone 3 [Source:HGNC Symbol;Acc:HGNC:939]
ENST00000523412.1	500	312.914	58	98.5255	ENSG00000147689.17	FAM83A	family with sequence similarity 83 member A [Source:HGNC Symbol;Acc:HGNC:28210]
ENST00000608443.6	1761	1572.06	291.337	98.5084	ENSG00000105701.16	FKBP8	FKBP prolyl isomerase 8 [Source:HGNC Symbol;Acc:HGNC:3724]
ENST00000370206.9	1991	1802.06	333.739	98.4429	ENSG00000117519.16	CNN3	calponin 3 [Source:HGNC Symbol;Acc:HGNC:2157]
ENST00000402521.7	3045	2856.06	527.279	98.1341	ENSG00000108883.13	EFTUD2	elongation factor Tu GTP binding domain containing 2 [Source:HGNC Symbol;Acc:HGNC:30858]
ENST00000369721.8	1040	851.056	157.103	98.1237	ENSG00000116459.11	ATP5PB	ATP synthase peripheral stalk-membrane subunit b [Source:HGNC Symbol;Acc:HGNC:840]
ENST00000497965.5	786	597.118	110.2	98.1	ENSG00000116251.11	RPL22	ribosomal protein L22 [Source:HGNC Symbol;Acc:HGNC:10315]
ENST00000266079.5	3047	2858.06	527	98.0136	ENSG00000101161.8	PRPF6	pre-mRNA processing factor 6 [Source:HGNC Symbol;Acc:HGNC:15860]
ENST00000617231.5	3484	3295.06	607.336	97.9745	ENSG00000161847.15	RAVER1	ribonucleoprotein, PTB binding 1 [Source:HGNC Symbol;Acc:HGNC:30296]
ENST00000348411.3	1899	1710.06	314.678	97.8144	ENSG00000068438.15	FTSJ1	FtsJ RNA 2'-O-methyltransferase 1 [Source:HGNC Symbol;Acc:HGNC:13254]
ENST00000373537.7	2018	1829.06	336.519	97.7978	ENSG00000166619.15	BLCAP	BLCAP apoptosis inducing factor [Source:HGNC Symbol;Acc:HGNC:1055]
ENST00000308924.9	2146	1957.06	360.065	97.7967	ENSG00000063244.14	U2AF2	U2 small nuclear RNA auxiliary factor 2 [Source:HGNC Symbol;Acc:HGNC:23156]
ENST00000586534.6	1772	1583.06	291.048	97.727	ENSG00000179262.10	RAD23A	RAD23 homolog A, nucleotide excision repair protein [Source:HGNC Symbol;Acc:HGNC:9812]
ENST00000354694.12	2265	2076.06	381.304	97.6289	ENSG00000100029.18	PES1	pescadillo ribosomal biogenesis factor 1 [Source:HGNC Symbol;Acc:HGNC:8848]
ENST00000356708.12	1101	912.056	167.492	97.6154	ENSG00000165629.20	ATP5F1C	ATP synthase F1 subunit gamma [Source:HGNC Symbol;Acc:HGNC:833]
ENST00000268603.9	6722	6533.06	1197.55	97.4367	ENSG00000140937.14	CDH11	cadherin 11 [Source:HGNC Symbol;Acc:HGNC:1750]
ENST00000543796.6	2474	2285.06	418.855	97.4345	ENSG00000132341.12	RAN	RAN, member RAS oncogene family [Source:HGNC Symbol;Acc:HGNC:9846]
ENST00000328024.11	1590	1401.06	256.73	97.4019	ENSG00000185236.12	RAB11B	RAB11B, member RAS oncogene family [Source:HGNC Symbol;Acc:HGNC:9761]
ENST00000489294.2	8524	8335.06	1526.37	97.3413	ENSG00000152332.16	UHMK1	U2AF homology motif kinase 1 [Source:HGNC Symbol;Acc:HGNC:19683]
ENST00000327141.9	1798	1609.06	294.604	97.3227	ENSG00000104964.15	TLE5	TLE family member 5, transcriptional modulator [Source:HGNC Symbol;Acc:HGNC:307]
ENST00000562168.5	666	477.319	87.3314	97.2541	ENSG00000149925.22	ALDOA	aldolase, fructose-bisphosphate A [Source:HGNC Symbol;Acc:HGNC:414]
ENST00000600092.5	1086	897.056	164.069	97.2194	ENSG00000099783.13	HNRNPM	heterogeneous nuclear ribonucleoprotein M [Source:HGNC Symbol;Acc:HGNC:5046]
ENST00000613174.2	482	295.431	54	97.1593	ENSG00000276903.2	H2AC16	H2A clustered histone 16 [Source:HGNC Symbol;Acc:HGNC:4730]
ENST00000379341.9	956	767.056	140	97.0169	ENSG00000123131.13	PRDX4	peroxiredoxin 4 [Source:HGNC Symbol;Acc:HGNC:17169]
ENST00000381140.10	1443	1254.06	228.777	96.9711	ENSG00000122034.17	GTF3A	general transcription factor IIIA [Source:HGNC Symbol;Acc:HGNC:4662]
ENST00000557553.5	557	368.962	67.2607	96.9005	ENSG00000087302.9	RTRAF	RNA transcription, translation and transport factor [Source:HGNC Symbol;Acc:HGNC:23169]
ENST00000359092.7	3206	3017.06	549.739	96.8545	ENSG00000167601.12	AXL	AXL receptor tyrosine kinase [Source:HGNC Symbol;Acc:HGNC:905]
ENST00000377687.6	3349	3160.06	574.836	96.6932	ENSG00000102554.14	KLF5	KLF transcription factor 5 [Source:HGNC Symbol;Acc:HGNC:6349]
ENST00000319397.7	5238	5049.06	917.001	96.5398	ENSG00000134954.14	ETS1	ETS proto-oncogene 1, transcription factor [Source:HGNC Symbol;Acc:HGNC:3488]
ENST00000291295.14	2184	1995.06	362.211	96.5058	ENSG00000160014.17	CALM3	calmodulin 3 [Source:HGNC Symbol;Acc:HGNC:1449]
ENST00000377095.10	1581	1392.06	252.732	96.5049	ENSG00000013306.16	SLC25A39	solute carrier family 25 member 39 [Source:HGNC Symbol;Acc:HGNC:24279]
ENST00000595090.6	1545	1356.06	245.801	96.3501	ENSG00000183207.15	RUVBL2	RuvB like AAA ATPase 2 [Source:HGNC Symbol;Acc:HGNC:10475]
ENST00000360472.9	2420	2231.06	404.067	96.2697	ENSG00000162734.13	PEA15	proliferation and apoptosis adaptor protein 15 [Source:HGNC Symbol;Acc:HGNC:8822]
ENST00000336273.8	7662	7473.06	1353.14	96.2477	ENSG00000147649.10	MTDH	metadherin [Source:HGNC Symbol;Acc:HGNC:29608]
ENST00000330503.12	2099	1910.06	345.721	96.2112	ENSG00000183258.12	DDX41	DEAD-box helicase 41 [Source:HGNC Symbol;Acc:HGNC:18674]
ENST00000637525.1	141	27.6376	5	96.1649	ENSG00000169710.9	FASN	fatty acid synthase [Source:HGNC Symbol;Acc:HGNC:3594]
ENST00000530398.1	313	139.834	25.2552	96.0033	ENSG00000177600.9	RPLP2	ribosomal protein lateral stalk subunit P2 [Source:HGNC Symbol;Acc:HGNC:10377]
ENST00000271526.9	2068	1879.06	339.036	95.9075	ENSG00000143294.15	PRCC	proline rich mitotic checkpoint control factor [Source:HGNC Symbol;Acc:HGNC:9343]
ENST00000569624.5	584	395.683	71.3445	95.8429	ENSG00000140937.14	CDH11	cadherin 11 [Source:HGNC Symbol;Acc:HGNC:1750]
ENST00000264670.11	3056	2867.06	516.736	95.8029	ENSG00000037474.15	NSUN2	NOP2/Sun RNA methyltransferase 2 [Source:HGNC Symbol;Acc:HGNC:25994]
ENST00000574322.6	1767	1578.06	284.335	95.7756	ENSG00000175826.12	CTDNEP1	CTD nuclear envelope phosphatase 1 [Source:HGNC Symbol;Acc:HGNC:19085]
ENST00000290294.5	382	200.311	36	95.5312	ENSG00000159182.5	PRAC1	PRAC1 small nuclear protein [Source:HGNC Symbol;Acc:HGNC:30591]
ENST00000548480.1	722	533.248	95.7906	95.4861	ENSG00000075415.15	SLC25A3	solute carrier family 25 member 3 [Source:HGNC Symbol;Acc:HGNC:10989]
ENST00000360458.5	1824	1635.06	293.576	95.4409	ENSG00000123562.18	MORF4L2	mortality factor 4 like 2 [Source:HGNC Symbol;Acc:HGNC:16849]
ENST00000429184.7	914	725.09	130.167	95.4234	ENSG00000133030.22	MPRIP	myosin phosphatase Rho interacting protein [Source:HGNC Symbol;Acc:HGNC:30321]
ENST00000620242.1	544	356.113	63.9178	95.407	ENSG00000112081.17	SRSF3	serine and arginine rich splicing factor 3 [Source:HGNC Symbol;Acc:HGNC:10785]
ENST00000539745.2	412	228.453	41	95.3967	ENSG00000197837.4	H4C16	H4 histone 16 [Source:HGNC Symbol;Acc:HGNC:20510]
ENST00000375549.8	1339	1150.06	206.371	95.3843	ENSG00000204370.13	SDHD	succinate dehydrogenase complex subunit D [Source:HGNC Symbol;Acc:HGNC:10683]
ENST00000260356.6	7789	7600.06	1362.64	95.3037	ENSG00000137801.11	THBS1	thrombospondin 1 [Source:HGNC Symbol;Acc:HGNC:11785]
ENST00000300935.8	2567	2378.06	426.105	95.2448	ENSG00000167461.12	RAB8A	RAB8A, member RAS oncogene family [Source:HGNC Symbol;Acc:HGNC:7007]
ENST00000377893.3	4198	4009.06	718	95.1982	ENSG00000158292.7	GPR153	G protein-coupled receptor 153 [Source:HGNC Symbol;Acc:HGNC:23618]
ENST00000394456.10	2432	2243.06	401.53	95.1535	ENSG00000125651.14	GTF2F1	general transcription factor IIF subunit 1 [Source:HGNC Symbol;Acc:HGNC:4652]
ENST00000367925.6	3559	3370.06	602.153	94.9765	ENSG00000117143.14	UAP1	UDP-N-acetylglucosamine pyrophosphorylase 1 [Source:HGNC Symbol;Acc:HGNC:12457]
ENST00000482651.5	966	777.056	138.662	94.853	ENSG00000143321.19	HDGF	heparin binding growth factor [Source:HGNC Symbol;Acc:HGNC:4856]
ENST00000502897.5	562	373.911	66.7169	94.8449	ENSG00000113387.12	SUB1	SUB1 regulator of transcription [Source:HGNC Symbol;Acc:HGNC:19985]
ENST00000349311.12	838	649.09	115.772	94.8077	ENSG00000109332.20	UBE2D3	ubiquitin conjugating enzyme E2 D3 [Source:HGNC Symbol;Acc:HGNC:12476]
ENST00000556840.5	398	215.265	38.3929	94.8032	ENSG00000172590.18	MRPL52	mitochondrial ribosomal protein L52 [Source:HGNC Symbol;Acc:HGNC:16655]
ENST00000287169.8	4443	4254.06	755.679	94.4236	ENSG00000156599.11	ZDHHC5	zinc finger DHHC-type palmitoyltransferase 5 [Source:HGNC Symbol;Acc:HGNC:18472]
ENST00000320225.10	1951	1762.06	312.84	94.3733	ENSG00000205937.12	RNPS1	RNA binding protein with serine rich domain 1 [Source:HGNC Symbol;Acc:HGNC:10080]
ENST00000344357.9	1656	1467.06	260.283	94.3074	ENSG00000138430.16	OLA1	Obg like ATPase 1 [Source:HGNC Symbol;Acc:HGNC:28833]
ENST00000378720.8	1121	932.056	165.275	94.2564	ENSG00000139684.15	ESD	esterase D [Source:HGNC Symbol;Acc:HGNC:3465]
ENST00000246868.7	1613	1424.06	252.043	94.0793	ENSG00000126524.12	SBDS	SBDS ribosome maturation factor [Source:HGNC Symbol;Acc:HGNC:19440]
ENST00000548169.2	2951	2762.06	488.659	94.0416	ENSG00000174437.18	ATP2A2	ATPase sarcoplasmic/endoplasmic reticulum Ca2+ transporting 2 [Source:HGNC Symbol;Acc:HGNC:812]
ENST00000392066.7	3147	2958.06	523.3	94.0352	ENSG00000123983.15	ACSL3	acyl-CoA synthetase long chain family member 3 [Source:HGNC Symbol;Acc:HGNC:3570]
ENST00000311111.11	1145	956.056	169.104	94.0193	ENSG00000172809.13	RPL38	ribosomal protein L38 [Source:HGNC Symbol;Acc:HGNC:10349]
ENST00000700611.1	571	382.754	67.6413	93.9373	ENSG00000102898.13	NUTF2	nuclear transport factor 2 [Source:HGNC Symbol;Acc:HGNC:13722]
ENST00000529307.1	2266	2077.06	367.013	93.9247	ENSG00000135387.21	CAPRIN1	cell cycle associated protein 1 [Source:HGNC Symbol;Acc:HGNC:6743]
ENST00000271764.7	2011	1822.06	321.819	93.8851	ENSG00000143486.16	EIF2D	eukaryotic translation initiation factor 2D [Source:HGNC Symbol;Acc:HGNC:6583]
ENST00000677341.1	2197	2008.06	354.124	93.7402	ENSG00000108424.11	KPNB1	karyopherin subunit beta 1 [Source:HGNC Symbol;Acc:HGNC:6400]
ENST00000303575.9	4109	3920.06	689.935	93.5541	ENSG00000170348.9	TMED10	transmembrane p24 trafficking protein 10 [Source:HGNC Symbol;Acc:HGNC:16998]
ENST00000630477.1	1127	938.056	164.974	93.4831	ENSG00000126067.12	PSMB2	proteasome 20S subunit beta 2 [Source:HGNC Symbol;Acc:HGNC:9539]
ENST00000360244.8	2353	2164.06	380.315	93.4161	ENSG00000117362.13	APH1A	aph-1 homolog A, gamma-secretase subunit [Source:HGNC Symbol;Acc:HGNC:29509]
ENST00000295754.10	4530	4341.06	762.813	93.4048	ENSG00000163513.19	TGFBR2	transforming growth factor beta receptor 2 [Source:HGNC Symbol;Acc:HGNC:11773]
ENST00000262193.7	891	702.09	123.312	93.3593	ENSG00000008018.9	PSMB1	proteasome 20S subunit beta 1 [Source:HGNC Symbol;Acc:HGNC:9537]
ENST00000334982.9	1040	851.056	149.445	93.3402	ENSG00000173418.12	NAA20	N-alpha-acetyltransferase 20, NatB catalytic subunit [Source:HGNC Symbol;Acc:HGNC:15908]
ENST00000222543.11	2207	2018.06	354.256	93.3106	ENSG00000105825.14	TFPI2	tissue factor pathway inhibitor 2 [Source:HGNC Symbol;Acc:HGNC:11761]
ENST00000319466.9	4120	3931.06	689.969	93.2969	ENSG00000180398.13	MCFD2	multiple coagulation factor deficiency 2, ER cargo receptor complex subunit [Source:HGNC Symbol;Acc:HGNC:18451]
ENST00000265087.9	4254	4065.06	713.297	93.2718	ENSG00000113739.11	STC2	stanniocalcin 2 [Source:HGNC Symbol;Acc:HGNC:11374]
ENST00000419869.7	1874	1685.06	295.438	93.1962	ENSG00000023734.11	STRAP	serine/threonine kinase receptor associated protein [Source:HGNC Symbol;Acc:HGNC:30796]
ENST00000298556.8	1395	1206.06	211	92.9954	ENSG00000165704.15	HPRT1	hypoxanthine phosphoribosyltransferase 1 [Source:HGNC Symbol;Acc:HGNC:5157]
ENST00000265748.7	4731	4542.06	793.999	92.921	ENSG00000011426.11	ANLN	anillin, actin binding protein [Source:HGNC Symbol;Acc:HGNC:14082]
ENST00000263384.12	1463	1274.06	222.691	92.9096	ENSG00000105058.12	FAM32A	family with sequence similarity 32 member A [Source:HGNC Symbol;Acc:HGNC:24563]
ENST00000476240.1	128	22.8895	4	92.8903	ENSG00000117143.14	UAP1	UDP-N-acetylglucosamine pyrophosphorylase 1 [Source:HGNC Symbol;Acc:HGNC:12457]
ENST00000398637.10	8097	7908.06	1380.79	92.812	ENSG00000111371.16	SLC38A1	solute carrier family 38 member 1 [Source:HGNC Symbol;Acc:HGNC:13447]
ENST00000479995.2	278	111.452	19.439	92.7115	ENSG00000264343.7	NOTCH2NLA	notch 2 N-terminal like A [Source:HGNC Symbol;Acc:HGNC:31862]
ENST00000253413.10	1333	1144.06	199.29	92.5945	ENSG00000131100.13	ATP6V1E1	ATPase H+ transporting V1 subunit E1 [Source:HGNC Symbol;Acc:HGNC:857]
ENST00000645537.2	965	776.056	134.851	92.3652	ENSG00000284916.2	PSME1	proteasome activator subunit 1 [Source:HGNC Symbol;Acc:HGNC:9568]
ENST00000206451.11	965	776.056	134.851	92.3652	ENSG00000092010.15	PSME1	proteasome activator subunit 1 [Source:HGNC Symbol;Acc:HGNC:9568]
ENST00000526975.1	567	378.824	65.8145	92.3486	ENSG00000172757.13	CFL1	cofilin 1 [Source:HGNC Symbol;Acc:HGNC:1874]
ENST00000239944.7	3022	2833.06	491.735	92.2618	ENSG00000120742.11	SERP1	stress associated endoplasmic reticulum protein 1 [Source:HGNC Symbol;Acc:HGNC:10759]
ENST00000296027.5	2436	2247.06	390	92.2565	ENSG00000163735.7	CXCL5	C-X-C motif chemokine ligand 5 [Source:HGNC Symbol;Acc:HGNC:10642]
ENST00000532820.5	3438	3249.06	563.638	92.2124	ENSG00000135387.21	CAPRIN1	cell cycle associated protein 1 [Source:HGNC Symbol;Acc:HGNC:6743]
ENST00000262948.10	1727	1538.06	266.816	92.2117	ENSG00000126934.15	MAP2K2	mitogen-activated protein kinase kinase 2 [Source:HGNC Symbol;Acc:HGNC:6842]
ENST00000306368.9	685	496.319	86.041	92.1491	ENSG00000168894.10	RNF181	ring finger protein 181 [Source:HGNC Symbol;Acc:HGNC:28037]
ENST00000296490.8	4286	4097.06	710.03	92.1195	ENSG00000164091.12	WDR82	WD repeat domain 82 [Source:HGNC Symbol;Acc:HGNC:28826]
ENST00000532444.5	633	444.467	76.9746	92.0565	ENSG00000149100.13	EIF3M	eukaryotic translation initiation factor 3 subunit M [Source:HGNC Symbol;Acc:HGNC:24460]
ENST00000323699.9	2032	1843.06	319.074	92.0236	ENSG00000143753.14	DEGS1	delta 4-desaturase, sphingolipid 1 [Source:HGNC Symbol;Acc:HGNC:13709]
ENST00000510663.6	2406	2217.06	383.782	92.014	ENSG00000174780.17	SRP72	signal recognition particle 72 [Source:HGNC Symbol;Acc:HGNC:11303]
ENST00000642867.1	892	703.09	121.554	91.8977	ENSG00000285339.2	VPS28	VPS28 subunit of ESCRT-I [Source:HGNC Symbol;Acc:HGNC:18178]
ENST00000498614.5	2358	2169.06	374.732	91.8325	ENSG00000142156.16	COL6A1	collagen type VI alpha 1 chain [Source:HGNC Symbol;Acc:HGNC:2211]
ENST00000620804.2	5728	5539.06	956.615	91.8011	ENSG00000274600.2	RIMBP3B	RIMS binding protein 3B [Source:HGNC Symbol;Acc:HGNC:33891]
ENST00000496050.1	579	390.719	67.4465	91.7575	ENSG00000114850.7	SSR3	signal sequence receptor subunit 3 [Source:HGNC Symbol;Acc:HGNC:11325]
ENST00000407426.8	3506	3317.06	572.1	91.6781	ENSG00000163811.12	WDR43	WD repeat domain 43 [Source:HGNC Symbol;Acc:HGNC:28945]
ENST00000204961.5	3303	3114.06	537	91.6631	ENSG00000090776.6	EFNB1	ephrin B1 [Source:HGNC Symbol;Acc:HGNC:3226]
ENST00000555568.5	863	674.09	116.017	91.4848	ENSG00000088833.18	NSFL1C	NSFL1 cofactor [Source:HGNC Symbol;Acc:HGNC:15912]
ENST00000588991.7	2036	1847.06	317.887	91.4826	ENSG00000105220.17	GPI	glucose-6-phosphate isomerase [Source:HGNC Symbol;Acc:HGNC:4458]
ENST00000354618.10	4405	4216.06	725.452	91.4637	ENSG00000054118.15	THRAP3	thyroid hormone receptor associated protein 3 [Source:HGNC Symbol;Acc:HGNC:22964]
ENST00000406548.5	2207	2018.06	346.509	91.2698	ENSG00000182944.18	EWSR1	EWS RNA binding protein 1 [Source:HGNC Symbol;Acc:HGNC:3508]
ENST00000374077.8	366	185.807	31.8746	91.1861	ENSG00000125995.16	ROMO1	reactive oxygen species modulator 1 [Source:HGNC Symbol;Acc:HGNC:16185]
ENST00000303731.9	812	623.09	106.812	91.1201	ENSG00000170043.12	TRAPPC1	trafficking protein particle complex subunit 1 [Source:HGNC Symbol;Acc:HGNC:19894]
ENST00000467249.1	566	377.842	64.7564	91.1001	ENSG00000096746.18	HNRNPH3	heterogeneous nuclear ribonucleoprotein H3 [Source:HGNC Symbol;Acc:HGNC:5043]
ENST00000337392.10	2470	2281.06	390.885	91.0876	ENSG00000104853.16	CLPTM1	CLPTM1 regulator of GABA type A receptor forward trafficking [Source:HGNC Symbol;Acc:HGNC:2087]
ENST00000468262.5	1862	1673.06	286.578	91.0499	ENSG00000198959.12	TGM2	transglutaminase 2 [Source:HGNC Symbol;Acc:HGNC:11778]
ENST00000368830.8	1224	1035.06	177.249	91.0261	ENSG00000143436.11	MRPL9	mitochondrial ribosomal protein L9 [Source:HGNC Symbol;Acc:HGNC:14277]
ENST00000579755.2	1052	863.056	147.769	91.0103	ENSG00000147889.18	CDKN2A	cyclin dependent kinase inhibitor 2A [Source:HGNC Symbol;Acc:HGNC:1787]
ENST00000376389.8	1866	1677.06	287.051	90.9824	ENSG00000137312.15	FLOT1	flotillin 1 [Source:HGNC Symbol;Acc:HGNC:3757]
ENST00000612750.5	1970	1781.06	304.843	90.9799	ENSG00000164934.15	DCAF13	DDB1 and CUL4 associated factor 13 [Source:HGNC Symbol;Acc:HGNC:24535]
ENST00000306318.5	2140	1951.06	333.917	90.9734	ENSG00000168505.7	GBX2	gastrulation brain homeobox 2 [Source:HGNC Symbol;Acc:HGNC:4186]
ENST00000709784.1	599	410.646	70.2729	90.9635	ENSG00000292119.1	MZT2B	mitotic spindle organizing protein 2B [Source:HGNC Symbol;Acc:HGNC:25886]
ENST00000281871.11	599	410.646	70.2729	90.9635	ENSG00000152082.15	MZT2B	mitotic spindle organizing protein 2B [Source:HGNC Symbol;Acc:HGNC:25886]
ENST00000320270.4	1720	1531.06	262	90.9613	ENSG00000179041.4	RRS1	ribosome biogenesis regulator 1 homolog [Source:HGNC Symbol;Acc:HGNC:17083]
ENST00000252999.7	11426	11237.1	1922.53	90.9423	ENSG00000130702.15	LAMA5	laminin subunit alpha 5 [Source:HGNC Symbol;Acc:HGNC:6485]
ENST00000368521.10	1678	1489.06	254.76	90.9423	ENSG00000143612.21	C1orf43	chromosome 1 open reading frame 43 [Source:HGNC Symbol;Acc:HGNC:29876]
ENST00000392715.6	3417	3228.06	552.211	90.9307	ENSG00000100664.11	EIF5	eukaryotic translation initiation factor 5 [Source:HGNC Symbol;Acc:HGNC:3299]
ENST00000517597.5	897	708.09	121.07	90.8856	ENSG00000104325.7	DECR1	2,4-dienoyl-CoA reductase 1 [Source:HGNC Symbol;Acc:HGNC:2753]
ENST00000373218.5	7491	7302.06	1248.36	90.8746	ENSG00000148730.7	EIF4EBP2	eukaryotic translation initiation factor 4E binding protein 2 [Source:HGNC Symbol;Acc:HGNC:3289]
ENST00000272348.7	594	405.665	69.3056	90.813	ENSG00000143977.14	SNRPG	small nuclear ribonucleoprotein polypeptide G [Source:HGNC Symbol;Acc:HGNC:11163]
ENST00000411892.6	584	395.683	67.5808	90.7868	ENSG00000099901.18	RANBP1	RAN binding protein 1 [Source:HGNC Symbol;Acc:HGNC:9847]
ENST00000548044.5	1339	1150.06	196.424	90.7867	ENSG00000187109.15	NAP1L1	nucleosome assembly protein 1 like 1 [Source:HGNC Symbol;Acc:HGNC:7637]
ENST00000696046.1	824	635.09	108.435	90.7568	ENSG00000185651.16	UBE2L3	ubiquitin conjugating enzyme E2 L3 [Source:HGNC Symbol;Acc:HGNC:12488]
ENST00000394641.7	653	464.341	79.2776	90.7528	ENSG00000075142.14	SRI	sorcin [Source:HGNC Symbol;Acc:HGNC:11292]
ENST00000598441.6	1671	1482.06	252.951	90.7232	ENSG00000104852.15	SNRNP70	small nuclear ribonucleoprotein U1 subunit 70 [Source:HGNC Symbol;Acc:HGNC:11150]
ENST00000371470.8	656	467.341	79.7598	90.7187	ENSG00000162385.11	MAGOH	mago homolog, exon junction complex subunit [Source:HGNC Symbol;Acc:HGNC:6815]
ENST00000380244.7	1818	1629.06	277.986	90.7054	ENSG00000089280.19	FUS	FUS RNA binding protein [Source:HGNC Symbol;Acc:HGNC:4010]
ENST00000335508.11	6463	6274.06	1070.29	90.6772	ENSG00000115524.17	SF3B1	splicing factor 3b subunit 1 [Source:HGNC Symbol;Acc:HGNC:10768]
ENST00000372841.8	2071	1882.06	320.771	90.596	ENSG00000196968.11	FUT11	fucosyltransferase 11 [Source:HGNC Symbol;Acc:HGNC:19233]
ENST00000346798.8	3583	3394.06	578.108	90.5392	ENSG00000142192.22	APP	amyloid beta precursor protein [Source:HGNC Symbol;Acc:HGNC:620]
ENST00000369550.10	2469	2280.06	388.268	90.5175	ENSG00000130826.19	DKC1	dyskerin pseudouridine synthase 1 [Source:HGNC Symbol;Acc:HGNC:2890]
ENST00000381815.9	3318	3129.06	532.32	90.4287	ENSG00000159131.17	GART	phosphoribosylglycinamide formyltransferase, phosphoribosylglycinamide synthetase, phosphoribosylaminoimidazole synthetase [Source:HGNC Symbol;Acc:HGNC:4163]
ENST00000398712.7	1348	1159.06	197.166	90.4219	ENSG00000179526.17	SHARPIN	SHANK associated RH domain interactor [Source:HGNC Symbol;Acc:HGNC:25321]
ENST00000553110.8	761	572.172	97.2699	90.3647	ENSG00000241343.10	RPL36A	ribosomal protein L36a [Source:HGNC Symbol;Acc:HGNC:10359]
ENST00000303904.8	1404	1215.06	206.4	90.2944	ENSG00000168090.10	COPS6	COP9 signalosome subunit 6 [Source:HGNC Symbol;Acc:HGNC:21749]
ENST00000680715.1	14289	14100.1	2392.84	90.2068	ENSG00000197102.14	DYNC1H1	dynein cytoplasmic 1 heavy chain 1 [Source:HGNC Symbol;Acc:HGNC:2961]
ENST00000395314.8	4728	4539.06	770.253	90.2017	ENSG00000126777.18	KTN1	kinectin 1 [Source:HGNC Symbol;Acc:HGNC:6467]
ENST00000219313.9	1631	1442.06	244.547	90.142	ENSG00000103035.11	PSMD7	proteasome 26S subunit, non-ATPase 7 [Source:HGNC Symbol;Acc:HGNC:9565]
ENST00000677375.1	1811	1622.06	274.838	90.0654	ENSG00000135486.19	HNRNPA1	heterogeneous nuclear ribonucleoprotein A1 [Source:HGNC Symbol;Acc:HGNC:5031]
ENST00000596149.5	745	556.198	94.2236	90.0485	ENSG00000125656.11	CLPP	caseinolytic mitochondrial matrix peptidase proteolytic subunit [Source:HGNC Symbol;Acc:HGNC:2084]
ENST00000301246.10	374	193.036	32.6898	90.0163	ENSG00000167644.12	C19orf33	chromosome 19 open reading frame 33 [Source:HGNC Symbol;Acc:HGNC:16668]
ENST00000377577.10	3201	3012.06	509.985	89.9997	ENSG00000007923.17	DNAJC11	DnaJ heat shock protein family (Hsp40) member C11 [Source:HGNC Symbol;Acc:HGNC:25570]
ENST00000253024.10	3364	3175.06	537.053	89.9108	ENSG00000130726.12	TRIM28	tripartite motif containing 28 [Source:HGNC Symbol;Acc:HGNC:16384]
ENST00000502976.5	1626	1437.06	242.675	89.7631	ENSG00000169714.17	CNBP	CCHC-type zinc finger nucleic acid binding protein [Source:HGNC Symbol;Acc:HGNC:13164]
ENST00000316881.9	5745	5556.06	938.219	89.7602	ENSG00000121060.19	TRIM25	tripartite motif containing 25 [Source:HGNC Symbol;Acc:HGNC:12932]
ENST00000578804.5	2021	1832.06	309.315	89.7446	ENSG00000108654.16	DDX5	DEAD-box helicase 5 [Source:HGNC Symbol;Acc:HGNC:2746]
ENST00000240851.9	1907	1718.06	289.412	89.5418	ENSG00000114354.15	TFG	trafficking from ER to golgi regulator [Source:HGNC Symbol;Acc:HGNC:11758]
ENST00000326577.9	977	788.056	132.741	89.5353	ENSG00000006327.14	TNFRSF12A	TNF receptor superfamily member 12A [Source:HGNC Symbol;Acc:HGNC:18152]
ENST00000334983.10	1856	1667.06	280.551	89.4558	ENSG00000153551.14	CMTM7	CKLF like MARVEL transmembrane domain containing 7 [Source:HGNC Symbol;Acc:HGNC:19178]
ENST00000416348.1	229	75.9832	12.7725	89.3524	ENSG00000148671.14	ADIRF	adipogenesis regulatory factor [Source:HGNC Symbol;Acc:HGNC:24043]
ENST00000225726.10	3283	3094.06	519.894	89.3168	ENSG00000108588.15	CCDC47	coiled-coil domain containing 47 [Source:HGNC Symbol;Acc:HGNC:24856]
ENST00000521662.5	562	373.911	62.7974	89.273	ENSG00000120533.13	ENY2	ENY2 transcription and export complex 2 subunit [Source:HGNC Symbol;Acc:HGNC:24449]
ENST00000695858.1	2099	1910.06	320.674	89.241	ENSG00000070831.18	CDC42	cell division cycle 42 [Source:HGNC Symbol;Acc:HGNC:1736]
ENST00000216218.8	3212	3023.06	507.434	89.2236	ENSG00000100380.15	ST13	ST13 Hsp70 interacting protein [Source:HGNC Symbol;Acc:HGNC:11343]
ENST00000380087.7	2281	2092.06	350.957	89.1717	ENSG00000102054.18	RBBP7	RB binding protein 7, chromatin remodeling factor [Source:HGNC Symbol;Acc:HGNC:9890]
ENST00000355527.8	2627	2438.06	408.795	89.1267	ENSG00000172893.18	DHCR7	7-dehydrocholesterol reductase [Source:HGNC Symbol;Acc:HGNC:2860]
ENST00000343528.10	1101	912.056	152.914	89.1195	ENSG00000160209.19	PDXK	pyridoxal kinase [Source:HGNC Symbol;Acc:HGNC:8819]
ENST00000373812.8	2744	2555.06	428.182	89.0788	ENSG00000198492.16	YTHDF2	YTH N6-methyladenosine RNA binding protein F2 [Source:HGNC Symbol;Acc:HGNC:31675]
ENST00000621914.4	5702	5513.06	923.072	88.9999	ENSG00000006125.18	AP2B1	adaptor related protein complex 2 subunit beta 1 [Source:HGNC Symbol;Acc:HGNC:563]
ENST00000372134.6	2382	2193.06	367.066	88.9693	ENSG00000165678.22	GHITM	growth hormone inducible transmembrane protein [Source:HGNC Symbol;Acc:HGNC:17281]
ENST00000350771.7	687	498.319	83.3911	88.9526	ENSG00000105968.19	H2AZ2	H2A.Z variant histone 2 [Source:HGNC Symbol;Acc:HGNC:20664]
ENST00000331244.10	1318	1129.06	188.769	88.8713	ENSG00000108010.12	GLRX3	glutaredoxin 3 [Source:HGNC Symbol;Acc:HGNC:15987]
ENST00000567934.5	1235	1046.06	174.814	88.8317	ENSG00000140937.14	CDH11	cadherin 11 [Source:HGNC Symbol;Acc:HGNC:1750]
ENST00000262061.7	1890	1701.06	284.229	88.817	ENSG00000111481.10	COPZ1	COPI coat complex subunit zeta 1 [Source:HGNC Symbol;Acc:HGNC:2243]
ENST00000260526.11	8952	8763.06	1463.79	88.7912	ENSG00000137962.13	ARHGAP29	Rho GTPase activating protein 29 [Source:HGNC Symbol;Acc:HGNC:30207]
ENST00000268802.10	1716	1527.06	255	88.7629	ENSG00000141101.13	NOB1	NIN1 (RPN12) binding protein 1 homolog [Source:HGNC Symbol;Acc:HGNC:29540]
ENST00000329759.6	3155	2966.06	495	88.7099	ENSG00000185112.6	FAM43A	family with sequence similarity 43 member A [Source:HGNC Symbol;Acc:HGNC:26888]
ENST00000614211.2	7415	7226.06	1204.84	88.6287	ENSG00000274429.2	DLG5	discs large MAGUK scaffold protein 5 [Source:HGNC Symbol;Acc:HGNC:2904]
ENST00000610533.6	1609	1420.06	236.283	88.4449	ENSG00000106628.13	POLD2	DNA polymerase delta 2, accessory subunit [Source:HGNC Symbol;Acc:HGNC:9176]
ENST00000221930.6	2780	2591.06	430.506	88.3178	ENSG00000105329.11	TGFB1	transforming growth factor beta 1 [Source:HGNC Symbol;Acc:HGNC:11766]
ENST00000326925.11	902	713.09	118.426	88.277	ENSG00000178057.15	NDUFAF3	NADH:ubiquinone oxidoreductase complex assembly factor 3 [Source:HGNC Symbol;Acc:HGNC:29918]
ENST00000300093.9	2160	1971.06	326.953	88.1724	ENSG00000166851.15	PLK1	polo like kinase 1 [Source:HGNC Symbol;Acc:HGNC:9077]
ENST00000267884.11	1119	930.056	154.26	88.1638	ENSG00000140319.11	SRP14	signal recognition particle 14 [Source:HGNC Symbol;Acc:HGNC:11299]
ENST00000283415.4	3945	3756.06	622.053	88.0323	ENSG00000153395.10	LPCAT1	lysophosphatidylcholine acyltransferase 1 [Source:HGNC Symbol;Acc:HGNC:25718]
ENST00000270176.10	2636	2447.06	404.671	87.9031	ENSG00000142186.18	SCYL1	SCY1 like pseudokinase 1 [Source:HGNC Symbol;Acc:HGNC:14372]
ENST00000054950.4	2369	2180.06	360.401	87.8749	ENSG00000049449.10	RCN1	reticulocalbin 1 [Source:HGNC Symbol;Acc:HGNC:9934]
ENST00000235382.7	1348	1159.06	191.331	87.7461	ENSG00000116741.8	RGS2	regulator of G protein signaling 2 [Source:HGNC Symbol;Acc:HGNC:9998]
ENST00000367815.9	2216	2027.06	334.497	87.7148	ENSG00000143153.14	ATP1B1	ATPase Na+/K+ transporting subunit beta 1 [Source:HGNC Symbol;Acc:HGNC:804]
ENST00000263791.10	5538	5349.06	882.474	87.6943	ENSG00000128829.12	EIF2AK4	eukaryotic translation initiation factor 2 alpha kinase 4 [Source:HGNC Symbol;Acc:HGNC:19687]
ENST00000524013.2	2150	1961.06	323.337	87.642	ENSG00000136997.22	MYC	MYC proto-oncogene, bHLH transcription factor [Source:HGNC Symbol;Acc:HGNC:7553]
ENST00000566130.1	801	612.118	100.921	87.6379	ENSG00000149925.22	ALDOA	aldolase, fructose-bisphosphate A [Source:HGNC Symbol;Acc:HGNC:414]
ENST00000301740.13	9044	8855.06	1458.81	87.5698	ENSG00000167978.19	SRRM2	serine/arginine repetitive matrix 2 [Source:HGNC Symbol;Acc:HGNC:16639]
ENST00000618627.1	109	16.8531	2.77198	87.4296	ENSG00000275129.1
ENST00000235329.10	4407	4218.06	693.461	87.3889	ENSG00000116688.18	MFN2	mitofusin 2 [Source:HGNC Symbol;Acc:HGNC:16877]
ENST00000246792.4	986	797.056	131	87.3633	ENSG00000126458.4	RRAS	RAS related [Source:HGNC Symbol;Acc:HGNC:10447]
ENST00000370982.4	4395	4206.06	690.955	87.3215	ENSG00000172380.6	GNG12	G protein subunit gamma 12 [Source:HGNC Symbol;Acc:HGNC:19663]
ENST00000254958.10	5940	5751.06	944.755	87.3209	ENSG00000101384.12	JAG1	jagged canonical Notch ligand 1 [Source:HGNC Symbol;Acc:HGNC:6188]
ENST00000373290.7	1703	1514.06	248.571	87.268	ENSG00000099282.10	TSPAN15	tetraspanin 15 [Source:HGNC Symbol;Acc:HGNC:23298]
ENST00000549855.5	711	522.273	85.7226	87.2458	ENSG00000196531.14	NACA	nascent polypeptide associated complex subunit alpha [Source:HGNC Symbol;Acc:HGNC:7629]
ENST00000364115.1	91	12.1853	2	87.2452	ENSG00000200985.1	RNA5SP493	RNA, 5S ribosomal pseudogene 493 [Source:HGNC Symbol;Acc:HGNC:43393]
ENST00000519511.1	582	393.701	64.5999	87.2192	ENSG00000113739.11	STC2	stanniocalcin 2 [Source:HGNC Symbol;Acc:HGNC:11374]
ENST00000357122.8	4761	4572.06	749.209	87.104	ENSG00000008294.22	SPAG9	sperm associated antigen 9 [Source:HGNC Symbol;Acc:HGNC:14524]
ENST00000357164.4	3603	3414.06	559.247	87.0722	ENSG00000196743.9	GM2A	ganglioside GM2 activator [Source:HGNC Symbol;Acc:HGNC:4367]
ENST00000309032.8	929	740.056	121.178	87.0373	ENSG00000002330.14	BAD	BCL2 associated agonist of cell death [Source:HGNC Symbol;Acc:HGNC:936]
ENST00000228251.9	1931	1742.06	284.925	86.9391	ENSG00000060138.13	YBX3	Y-box binding protein 3 [Source:HGNC Symbol;Acc:HGNC:2428]
ENST00000260130.9	2073	1884.06	308.15	86.939	ENSG00000137575.12	SDCBP	syndecan binding protein [Source:HGNC Symbol;Acc:HGNC:10662]
ENST00000708077.1	690	501.296	81.9882	86.9367	ENSG00000291596.1	COX5B	cytochrome c oxidase subunit 5B [Source:HGNC Symbol;Acc:HGNC:2269]
ENST00000258424.3	690	501.296	81.9882	86.9367	ENSG00000135940.7	COX5B	cytochrome c oxidase subunit 5B [Source:HGNC Symbol;Acc:HGNC:2269]
ENST00000261178.9	1843	1654.06	270.406	86.8985	ENSG00000029153.15	BMAL2	basic helix-loop-helix ARNT like 2 [Source:HGNC Symbol;Acc:HGNC:18984]
ENST00000264832.8	2967	2778.06	454	86.8683	ENSG00000090339.9	ICAM1	intercellular adhesion molecule 1 [Source:HGNC Symbol;Acc:HGNC:5344]
ENST00000322157.9	4309	4120.06	673.193	86.8526	ENSG00000141279.18	NPEPPS	aminopeptidase puromycin sensitive [Source:HGNC Symbol;Acc:HGNC:7900]
ENST00000405646.5	2709	2520.06	411.615	86.8216	ENSG00000182979.18	MTA1	metastasis associated 1 [Source:HGNC Symbol;Acc:HGNC:7410]
ENST00000591462.6	2063	1874.06	305.83	86.7448	ENSG00000130175.10	PRKCSH	protein kinase C substrate 80K-H [Source:HGNC Symbol;Acc:HGNC:9411]
ENST00000373019.5	2774	2585.06	421.657	86.7033	ENSG00000183431.12	SF3A3	splicing factor 3a subunit 3 [Source:HGNC Symbol;Acc:HGNC:10767]
ENST00000480708.5	1430	1241.06	202.384	86.6826	ENSG00000008952.17	SEC62	SEC62 homolog, preprotein translocation factor [Source:HGNC Symbol;Acc:HGNC:11846]
ENST00000375370.10	2639	2450.06	399.424	86.6573	ENSG00000198176.13	TFDP1	transcription factor Dp-1 [Source:HGNC Symbol;Acc:HGNC:11749]
ENST00000467789.5	1039	850.056	138.353	86.5141	ENSG00000114850.7	SSR3	signal sequence receptor subunit 3 [Source:HGNC Symbol;Acc:HGNC:11325]
ENST00000676022.1	92	12.2906	2	86.4975	ENSG00000104419.17	NDRG1	N-myc downstream regulated 1 [Source:HGNC Symbol;Acc:HGNC:7679]
ENST00000372940.3	866	677.09	110.156	86.4783	ENSG00000182180.14	MRPS16	mitochondrial ribosomal protein S16 [Source:HGNC Symbol;Acc:HGNC:14048]
ENST00000530022.5	878	689.09	112.026	86.4154	ENSG00000166441.13	RPL27A	ribosomal protein L27a [Source:HGNC Symbol;Acc:HGNC:10329]
ENST00000252804.9	6817	6628.06	1076.97	86.3698	ENSG00000130508.11	PXDN	peroxidasin [Source:HGNC Symbol;Acc:HGNC:14966]
ENST00000693281.1	1800	1611.06	261.678	86.3382	ENSG00000167004.14	PDIA3	protein disulfide isomerase family A member 3 [Source:HGNC Symbol;Acc:HGNC:4606]
ENST00000233114.13	1296	1107.06	179.802	86.332	ENSG00000014641.21	MDH1	malate dehydrogenase 1 [Source:HGNC Symbol;Acc:HGNC:6970]
ENST00000539945.7	1296	1107.06	179.802	86.332	ENSG00000014641.21	MDH1	malate dehydrogenase 1 [Source:HGNC Symbol;Acc:HGNC:6970]
ENST00000443585.6	1311	1122.06	181.933	86.1874	ENSG00000235162.9	C12orf75	chromosome 12 open reading frame 75 [Source:HGNC Symbol;Acc:HGNC:35164]
ENST00000301244.12	1688	1499.06	242.929	86.1405	ENSG00000167642.13	SPINT2	serine peptidase inhibitor, Kunitz type 2 [Source:HGNC Symbol;Acc:HGNC:11247]
ENST00000532829.5	912	723.09	117.164	86.1291	ENSG00000167996.16	FTH1	ferritin heavy chain 1 [Source:HGNC Symbol;Acc:HGNC:3976]
ENST00000647835.1	505	317.681	51.4739	86.1274	ENSG00000131174.7	COX7B	cytochrome c oxidase subunit 7B [Source:HGNC Symbol;Acc:HGNC:2291]
ENST00000262293.9	6226	6037.06	978.115	86.1214	ENSG00000068489.13	PRR11	proline rich 11 [Source:HGNC Symbol;Acc:HGNC:25619]
ENST00000517557.5	757	568.198	91.8841	85.9581	ENSG00000156471.13	PTDSS1	phosphatidylserine synthase 1 [Source:HGNC Symbol;Acc:HGNC:9587]
ENST00000233084.8	2484	2295.06	370.975	85.9206	ENSG00000079785.16	DDX1	DEAD-box helicase 1 [Source:HGNC Symbol;Acc:HGNC:2734]
ENST00000558502.5	855	666.09	107.581	85.8521	ENSG00000185787.15	MORF4L1	mortality factor 4 like 1 [Source:HGNC Symbol;Acc:HGNC:16989]
ENST00000547708.5	530	342.257	55.2655	85.8317	ENSG00000135486.19	HNRNPA1	heterogeneous nuclear ribonucleoprotein A1 [Source:HGNC Symbol;Acc:HGNC:5031]
ENST00000316856.7	1736	1547.06	249.759	85.8148	ENSG00000179262.10	RAD23A	RAD23 homolog A, nucleotide excision repair protein [Source:HGNC Symbol;Acc:HGNC:9812]
ENST00000425428.6	1768	1579.06	254.318	85.6104	ENSG00000026508.21	CD44	CD44 molecule (Indian blood group) [Source:HGNC Symbol;Acc:HGNC:1681]
ENST00000252603.7	1008	819.056	131.742	85.4985	ENSG00000130313.7	PGLS	6-phosphogluconolactonase [Source:HGNC Symbol;Acc:HGNC:8903]
ENST00000492356.2	429	244.573	39.3332	85.4865	ENSG00000171858.18	RPS21	ribosomal protein S21 [Source:HGNC Symbol;Acc:HGNC:10409]
ENST00000366988.5	916	727.09	116.877	85.445	ENSG00000117691.10	NENF	neudesin neurotrophic factor [Source:HGNC Symbol;Acc:HGNC:30384]
ENST00000429644.7	2941	2752.06	442.021	85.3753	ENSG00000114480.13	GBE1	1,4-alpha-glucan branching enzyme 1 [Source:HGNC Symbol;Acc:HGNC:4180]
ENST00000305885.3	2016	1827.06	293.031	85.2528	ENSG00000168496.4	FEN1	flap structure-specific endonuclease 1 [Source:HGNC Symbol;Acc:HGNC:3650]
ENST00000225525.4	1280	1091.06	174.986	85.2518	ENSG00000213977.8	TAX1BP3	Tax1 binding protein 3 [Source:HGNC Symbol;Acc:HGNC:30684]
ENST00000709624.1	575	386.719	62.0113	85.2357	ENSG00000292058.1	NDUFA11	NADH:ubiquinone oxidoreductase subunit A11 [Source:HGNC Symbol;Acc:HGNC:20371]
ENST00000308961.5	575	386.719	62.0113	85.2357	ENSG00000174886.14	NDUFA11	NADH:ubiquinone oxidoreductase subunit A11 [Source:HGNC Symbol;Acc:HGNC:20371]
ENST00000557845.1	374	193.036	30.9429	85.206	ENSG00000069869.17	NEDD4	NEDD4 E3 ubiquitin protein ligase [Source:HGNC Symbol;Acc:HGNC:7727]
ENST00000224949.9	3427	3238.06	518.76	85.1586	ENSG00000107959.17	PITRM1	pitrilysin metallopeptidase 1 [Source:HGNC Symbol;Acc:HGNC:17663]
ENST00000420282.6	2827	2638.06	422.379	85.107	ENSG00000213639.11	PPP1CB	protein phosphatase 1 catalytic subunit beta [Source:HGNC Symbol;Acc:HGNC:9282]
ENST00000252622.15	491	304.086	48.6527	85.0467	ENSG00000130332.15	LSM7	LSM7 homolog, U6 small nuclear RNA and mRNA degradation associated [Source:HGNC Symbol;Acc:HGNC:20470]
ENST00000252599.9	3647	3458.06	553.187	85.0327	ENSG00000130309.12	COLGALT1	collagen beta(1-O)galactosyltransferase 1 [Source:HGNC Symbol;Acc:HGNC:26182]
ENST00000355937.9	2503	2314.06	370.151	85.026	ENSG00000101166.16	PRELID3B	PRELI domain containing 3B [Source:HGNC Symbol;Acc:HGNC:15892]
ENST00000366812.6	3584	3395.06	542.69	84.9672	ENSG00000182827.9	ACBD3	acyl-CoA binding domain containing 3 [Source:HGNC Symbol;Acc:HGNC:15453]
ENST00000309328.8	769	580.145	92.6624	84.9011	ENSG00000173465.8	ZNRD2	zinc ribbon domain containing 2 [Source:HGNC Symbol;Acc:HGNC:11328]
ENST00000394580.2	556	367.996	58.7582	84.8734	ENSG00000130255.13	RPL36	ribosomal protein L36 [Source:HGNC Symbol;Acc:HGNC:13631]
ENST00000334512.10	7615	7426.06	1185.28	84.8415	ENSG00000108175.19	ZMIZ1	zinc finger MIZ-type containing 1 [Source:HGNC Symbol;Acc:HGNC:16493]
ENST00000373825.7	4348	4159.06	663.366	84.7822	ENSG00000096063.16	SRPK1	SRSF protein kinase 1 [Source:HGNC Symbol;Acc:HGNC:11305]
ENST00000467168.5	802	613.118	97.6856	84.6901	ENSG00000147403.18	RPL10	ribosomal protein L10 [Source:HGNC Symbol;Acc:HGNC:10298]
ENST00000260502.11	3229	3040.06	484.227	84.667	ENSG00000137936.18	BCAR3	BCAR3 adaptor protein, NSP family member [Source:HGNC Symbol;Acc:HGNC:973]
ENST00000372733.3	2613	2424.06	386	84.643	ENSG00000124145.6	SDC4	syndecan 4 [Source:HGNC Symbol;Acc:HGNC:10661]
ENST00000203630.10	1555	1366.06	217.327	84.5652	ENSG00000089693.11	MLF2	myeloid leukemia factor 2 [Source:HGNC Symbol;Acc:HGNC:7126]
ENST00000376936.9	2796	2607.06	414.655	84.544	ENSG00000171824.14	EXOSC10	exosome component 10 [Source:HGNC Symbol;Acc:HGNC:9138]
ENST00000360565.8	4222	4033.06	641.349	84.5291	ENSG00000126461.15	SCAF1	SR-related CTD associated factor 1 [Source:HGNC Symbol;Acc:HGNC:30403]
ENST00000508075.1	965	776.056	123.165	84.3611	ENSG00000069869.17	NEDD4	NEDD4 E3 ubiquitin protein ligase [Source:HGNC Symbol;Acc:HGNC:7727]
ENST00000357146.4	2437	2248.06	355.342	84.0205	ENSG00000197170.10	PSMD12	proteasome 26S subunit, non-ATPase 12 [Source:HGNC Symbol;Acc:HGNC:9557]
ENST00000265838.9	1537	1348.06	213.05	84.0078	ENSG00000075239.14	ACAT1	acetyl-CoA acetyltransferase 1 [Source:HGNC Symbol;Acc:HGNC:93]
ENST00000534233.6	4371	4182.06	660.818	83.9921	ENSG00000149428.21	HYOU1	hypoxia up-regulated 1 [Source:HGNC Symbol;Acc:HGNC:16931]
ENST00000534980.7	6128	5939.06	937.827	83.9367	ENSG00000110367.14	DDX6	DEAD-box helicase 6 [Source:HGNC Symbol;Acc:HGNC:2747]
ENST00000394673.6	2124	1935.06	305.523	83.9261	ENSG00000010244.19	ZNF207	zinc finger protein 207 [Source:HGNC Symbol;Acc:HGNC:12998]
ENST00000497741.5	651	462.384	72.9014	83.8069	ENSG00000136238.20	RAC1	Rac family small GTPase 1 [Source:HGNC Symbol;Acc:HGNC:9801]
ENST00000547649.5	655	466.341	73.3985	83.6624	ENSG00000092841.19	MYL6	myosin light chain 6 [Source:HGNC Symbol;Acc:HGNC:7587]
ENST00000315491.12	1706	1517.06	238.75	83.6544	ENSG00000258947.8	TUBB3	tubulin beta 3 class III [Source:HGNC Symbol;Acc:HGNC:20772]
ENST00000264710.5	3561	3372.06	530.569	83.6361	ENSG00000084733.11	RAB10	RAB10, member RAS oncogene family [Source:HGNC Symbol;Acc:HGNC:9759]
ENST00000281141.9	1321	1132.06	178.048	83.6017	ENSG00000151465.14	CDC123	cell division cycle 123 [Source:HGNC Symbol;Acc:HGNC:16827]
ENST00000359526.9	5274	5085.06	799.725	83.5971	ENSG00000130816.17	DNMT1	DNA methyltransferase 1 [Source:HGNC Symbol;Acc:HGNC:2976]
ENST00000447866.5	1256	1067.06	167.743	83.5608	ENSG00000160752.15	FDPS	farnesyl diphosphate synthase [Source:HGNC Symbol;Acc:HGNC:3631]
ENST00000219473.12	3328	3139.06	493.39	83.5483	ENSG00000103194.16	USP10	ubiquitin specific peptidase 10 [Source:HGNC Symbol;Acc:HGNC:12608]
ENST00000217233.9	2356	2167.06	340.439	83.5056	ENSG00000101255.12	TRIB3	tribbles pseudokinase 3 [Source:HGNC Symbol;Acc:HGNC:16228]
ENST00000541428.5	2550	2361.06	370.64	83.4434	ENSG00000198363.18	ASPH	aspartate beta-hydroxylase [Source:HGNC Symbol;Acc:HGNC:757]
ENST00000215956.10	877	688.09	107.714	83.2095	ENSG00000100138.15	SNU13	small nuclear ribonucleoprotein 13 [Source:HGNC Symbol;Acc:HGNC:7819]
ENST00000422424.7	668	479.319	75.0212	83.1966	ENSG00000166595.12	CIAO2B	cytosolic iron-sulfur assembly component 2B [Source:HGNC Symbol;Acc:HGNC:24261]
ENST00000522111.3	1961	1772.06	277.237	83.1611	ENSG00000253368.4	TRNP1	TMF1 regulated nuclear protein 1 [Source:HGNC Symbol;Acc:HGNC:34348]
ENST00000372755.7	6489	6300.06	985.471	83.1469	ENSG00000035403.18	VCL	vinculin [Source:HGNC Symbol;Acc:HGNC:12665]
ENST00000245479.3	3931	3742.06	585	83.0983	ENSG00000125398.8	SOX9	SRY-box transcription factor 9 [Source:HGNC Symbol;Acc:HGNC:11204]
ENST00000283290.10	1568	1379.06	215.446	83.043	ENSG00000144848.11	ATG3	autophagy related 3 [Source:HGNC Symbol;Acc:HGNC:20962]
ENST00000420826.7	3166	2977.06	464.699	82.9719	ENSG00000188612.12	SUMO2	small ubiquitin like modifier 2 [Source:HGNC Symbol;Acc:HGNC:11125]
ENST00000232888.7	1542	1353.06	211	82.8921	ENSG00000114767.7	RRP9	ribosomal RNA processing 9, U3 small nucleolar RNA binding protein [Source:HGNC Symbol;Acc:HGNC:16829]
ENST00000518721.6	6259	6070.06	946.395	82.8755	ENSG00000153317.15	ASAP1	ArfGAP with SH3 domain, ankyrin repeat and PH domain 1 [Source:HGNC Symbol;Acc:HGNC:2720]
ENST00000398344.9	565	376.859	58.7372	82.8477	ENSG00000099977.16	DDT	D-dopachrome tautomerase [Source:HGNC Symbol;Acc:HGNC:2732]
ENST00000427159.7	3551	3362.06	523.916	82.8329	ENSG00000108592.17	FTSJ3	FtsJ RNA 2'-O-methyltransferase 3 [Source:HGNC Symbol;Acc:HGNC:17136]
ENST00000324210.10	5516	5327.06	829.943	82.8147	ENSG00000152601.18	MBNL1	muscleblind like splicing regulator 1 [Source:HGNC Symbol;Acc:HGNC:6923]
ENST00000681657.1	1905	1716.06	267.33	82.8062	ENSG00000168003.19	SLC3A2	solute carrier family 3 member 2 [Source:HGNC Symbol;Acc:HGNC:11026]
ENST00000357388.8	5116	4927.06	765.42	82.5769	ENSG00000113810.16	SMC4	structural maintenance of chromosomes 4 [Source:HGNC Symbol;Acc:HGNC:14013]
ENST00000477813.5	1945	1756.06	272.669	82.5362	ENSG00000121579.14	NAA50	N-alpha-acetyltransferase 50, NatE catalytic subunit [Source:HGNC Symbol;Acc:HGNC:29533]
ENST00000285279.10	2939	2750.06	426.884	82.5115	ENSG00000154978.13	VOPP1	VOPP1 WW domain binding protein [Source:HGNC Symbol;Acc:HGNC:34518]
ENST00000373116.6	953	764.056	118.585	82.4991	ENSG00000116898.12	MRPS15	mitochondrial ribosomal protein S15 [Source:HGNC Symbol;Acc:HGNC:14504]
ENST00000392446.10	3287	3098.06	480.737	82.483	ENSG00000171302.17	CANT1	calcium activated nucleotidase 1 [Source:HGNC Symbol;Acc:HGNC:19721]
ENST00000401406.3	584	395.683	61.379	82.4554	ENSG00000184076.13	UQCR10	ubiquinol-cytochrome c reductase, complex III subunit X [Source:HGNC Symbol;Acc:HGNC:30863]
ENST00000280557.11	2719	2530.06	392.355	82.432	ENSG00000139726.11	DENR	density regulated re-initiation and release factor [Source:HGNC Symbol;Acc:HGNC:2769]
ENST00000316939.3	1769	1580.06	245.018	82.4275	ENSG00000179271.3	GADD45GIP1	GADD45G interacting protein 1 [Source:HGNC Symbol;Acc:HGNC:29996]
ENST00000472174.7	987	798.056	123.489	82.2512	ENSG00000117410.14	ATP6V0B	ATPase H+ transporting V0 subunit b [Source:HGNC Symbol;Acc:HGNC:861]
ENST00000676445.1	3243	3054.06	471.57	82.0759	ENSG00000170558.10	CDH2	cadherin 2 [Source:HGNC Symbol;Acc:HGNC:1759]
ENST00000287598.11	3669	3480.06	537.206	82.0542	ENSG00000156970.13	BUB1B	BUB1 mitotic checkpoint serine/threonine kinase B [Source:HGNC Symbol;Acc:HGNC:1149]
ENST00000321556.5	2657	2468.06	380.894	82.0344	ENSG00000158828.8	PINK1	PTEN induced kinase 1 [Source:HGNC Symbol;Acc:HGNC:14581]
ENST00000307677.5	2574	2385.06	368	82.0155	ENSG00000171552.14	BCL2L1	BCL2 like 1 [Source:HGNC Symbol;Acc:HGNC:992]
ENST00000708937.1	596	407.665	62.849	81.9487	ENSG00000291834.1	PFDN5	prefoldin subunit 5 [Source:HGNC Symbol;Acc:HGNC:8869]
ENST00000334478.9	596	407.665	62.849	81.9487	ENSG00000123349.15	PFDN5	prefoldin subunit 5 [Source:HGNC Symbol;Acc:HGNC:8869]
ENST00000295228.4	3206	3017.06	465	81.9249	ENSG00000163083.6	INHBB	inhibin subunit beta B [Source:HGNC Symbol;Acc:HGNC:6067]
ENST00000392325.9	2496	2307.06	355.461	81.8994	ENSG00000141580.16	WDR45B	WD repeat domain 45B [Source:HGNC Symbol;Acc:HGNC:25072]
ENST00000487660.1	610	421.608	64.9368	81.8708	ENSG00000163931.17	TKT	transketolase [Source:HGNC Symbol;Acc:HGNC:11834]
ENST00000340648.6	5078	4889.06	752.764	81.8427	ENSG00000160208.13	RRP1B	ribosomal RNA processing 1B [Source:HGNC Symbol;Acc:HGNC:23818]
ENST00000605930.3	9079	8890.06	1368.51	81.8255	ENSG00000096433.11	ITPR3	inositol 1,4,5-trisphosphate receptor type 3 [Source:HGNC Symbol;Acc:HGNC:6182]
ENST00000396525.7	3346	3157.06	485.878	81.8072	ENSG00000110321.19	EIF4G2	eukaryotic translation initiation factor 4 gamma 2 [Source:HGNC Symbol;Acc:HGNC:3297]
ENST00000411695.1	549	361.097	55.5489	81.7709	ENSG00000100380.15	ST13	ST13 Hsp70 interacting protein [Source:HGNC Symbol;Acc:HGNC:11343]
ENST00000492811.1	379	197.573	30.3929	81.7692	ENSG00000117523.18	PRRC2C	proline rich coiled-coil 2C [Source:HGNC Symbol;Acc:HGNC:24903]
ENST00000454824.6	2155	1966.06	302.352	81.7455	ENSG00000115053.17	NCL	nucleolin [Source:HGNC Symbol;Acc:HGNC:7667]
ENST00000450814.6	1941	1752.06	269.229	81.6809	ENSG00000163931.17	TKT	transketolase [Source:HGNC Symbol;Acc:HGNC:11834]
ENST00000279249.3	1963	1774.06	272.415	81.6224	ENSG00000149798.5	CDC42EP2	CDC42 effector protein 2 [Source:HGNC Symbol;Acc:HGNC:16263]
ENST00000328703.12	1109	920.056	141.157	81.552	ENSG00000143575.16	HAX1	HCLS1 associated protein X-1 [Source:HGNC Symbol;Acc:HGNC:16915]
ENST00000219252.10	1764	1575.06	241.432	81.479	ENSG00000102978.13	POLR2C	RNA polymerase II subunit C [Source:HGNC Symbol;Acc:HGNC:9189]
ENST00000558053.1	463	277.081	42.4599	81.4551	ENSG00000104131.13	EIF3J	eukaryotic translation initiation factor 3 subunit J [Source:HGNC Symbol;Acc:HGNC:3270]
ENST00000491035.5	1369	1180.06	180.754	81.4201	ENSG00000147403.18	RPL10	ribosomal protein L10 [Source:HGNC Symbol;Acc:HGNC:10298]
ENST00000254322.3	2242	2053.06	314.426	81.4074	ENSG00000132002.9	DNAJB1	DnaJ heat shock protein family (Hsp40) member B1 [Source:HGNC Symbol;Acc:HGNC:5270]
ENST00000397511.6	3248	3059.06	468.416	81.3937	ENSG00000124783.14	SSR1	signal sequence receptor subunit 1 [Source:HGNC Symbol;Acc:HGNC:11323]
ENST00000363244.1	119	19.5978	3	81.3693	ENSG00000200114.1	RNA5SP123	RNA, 5S ribosomal pseudogene 123 [Source:HGNC Symbol;Acc:HGNC:43023]
ENST00000352035.7	4293	4104.06	626.603	81.157	ENSG00000131473.17	ACLY	ATP citrate lyase [Source:HGNC Symbol;Acc:HGNC:115]
ENST00000708794.1	1453	1264.06	192.856	81.0987	ENSG00000291796.1	APEX1	apurinic/apyrimidinic endodeoxyribonuclease 1 [Source:HGNC Symbol;Acc:HGNC:587]
ENST00000216714.8	1453	1264.06	192.856	81.0987	ENSG00000100823.12	APEX1	apurinic/apyrimidinic endodeoxyribonuclease 1 [Source:HGNC Symbol;Acc:HGNC:587]
ENST00000219479.7	1000	811.056	123.734	81.0931	ENSG00000103202.13	NME4	NME/NM23 nucleoside diphosphate kinase 4 [Source:HGNC Symbol;Acc:HGNC:7852]
ENST00000240922.8	6112	5923.06	902.743	81.0149	ENSG00000121579.14	NAA50	N-alpha-acetyltransferase 50, NatE catalytic subunit [Source:HGNC Symbol;Acc:HGNC:29533]
ENST00000216456.6	1103	914.056	139.307	81.0116	ENSG00000100568.11	VTI1B	vesicle transport through interaction with t-SNAREs 1B [Source:HGNC Symbol;Acc:HGNC:17793]
ENST00000417647.7	1905	1716.06	261.475	80.9926	ENSG00000113141.19	IK	IK cytokine [Source:HGNC Symbol;Acc:HGNC:5958]
ENST00000551775.5	449	263.57	40.1323	80.9365	ENSG00000196531.14	NACA	nascent polypeptide associated complex subunit alpha [Source:HGNC Symbol;Acc:HGNC:7629]
ENST00000517603.5	1041	852.056	129.709	80.9184	ENSG00000156467.10	UQCRB	ubiquinol-cytochrome c reductase binding protein [Source:HGNC Symbol;Acc:HGNC:12582]
ENST00000710272.1	2355	2166.06	329.629	80.8914	ENSG00000143321.19	HDGF	heparin binding growth factor [Source:HGNC Symbol;Acc:HGNC:4856]
ENST00000614556.5	6324	6135.06	933.549	80.8844	ENSG00000136485.16	DCAF7	DDB1 and CUL4 associated factor 7 [Source:HGNC Symbol;Acc:HGNC:30915]
ENST00000309352.4	1358	1169.06	177.241	80.5891	ENSG00000204316.13	MRPL38	mitochondrial ribosomal protein L38 [Source:HGNC Symbol;Acc:HGNC:14033]
ENST00000355653.8	2699	2510.06	380.423	80.5619	ENSG00000108828.16	VAT1	vesicle amine transport 1 [Source:HGNC Symbol;Acc:HGNC:16919]
ENST00000358015.8	4114	3925.06	594.146	80.4625	ENSG00000119318.13	RAD23B	RAD23 homolog B, nucleotide excision repair protein [Source:HGNC Symbol;Acc:HGNC:9813]
ENST00000579361.1	844	655.09	99.0531	80.3737	ENSG00000133030.22	MPRIP	myosin phosphatase Rho interacting protein [Source:HGNC Symbol;Acc:HGNC:30321]
ENST00000272167.10	1635	1446.06	218.418	80.2878	ENSG00000143819.13	EPHX1	epoxide hydrolase 1 [Source:HGNC Symbol;Acc:HGNC:3401]
ENST00000596288.7	3068	2879.06	434.455	80.2124	ENSG00000112118.20	MCM3	minichromosome maintenance complex component 3 [Source:HGNC Symbol;Acc:HGNC:6945]
ENST00000269097.9	1573	1384.06	208.851	80.2102	ENSG00000141349.10	G6PC3	glucose-6-phosphatase catalytic subunit 3 [Source:HGNC Symbol;Acc:HGNC:24861]
ENST00000217456.3	2202	2013.06	303.72	80.198	ENSG00000101474.12	APMAP	adipocyte plasma membrane associated protein [Source:HGNC Symbol;Acc:HGNC:13238]
ENST00000343411.8	4377	4188.06	631.557	80.1579	ENSG00000140943.18	MBTPS1	membrane bound transcription factor peptidase, site 1 [Source:HGNC Symbol;Acc:HGNC:15456]
ENST00000568588.5	1864	1675.06	252.587	80.1545	ENSG00000174444.15	RPL4	ribosomal protein L4 [Source:HGNC Symbol;Acc:HGNC:10353]
ENST00000290295.8	3039	2850.06	428	79.8246	ENSG00000159184.8	HOXB13	homeobox B13 [Source:HGNC Symbol;Acc:HGNC:5112]
ENST00000466214.1	138	26.6472	4	79.7911	ENSG00000073792.16	IGF2BP2	insulin like growth factor 2 mRNA binding protein 2 [Source:HGNC Symbol;Acc:HGNC:28867]
ENST00000361813.5	4559	4370.06	655.152	79.6895	ENSG00000198952.8	SMG5	SMG5 nonsense mediated mRNA decay factor [Source:HGNC Symbol;Acc:HGNC:24644]
ENST00000261497.9	5189	5000.06	749.416	79.67	ENSG00000124422.12	USP22	ubiquitin specific peptidase 22 [Source:HGNC Symbol;Acc:HGNC:12621]
ENST00000246043.8	4737	4548.06	681.409	79.6395	ENSG00000125844.17	RRBP1	ribosome binding protein 1 [Source:HGNC Symbol;Acc:HGNC:10448]
ENST00000530028.3	2040	1851.06	277.269	79.6212	ENSG00000255302.5	EID1	EP300 interacting inhibitor of differentiation 1 [Source:HGNC Symbol;Acc:HGNC:1191]
ENST00000589745.5	529	341.257	51.0735	79.5537	ENSG00000105048.18	TNNT1	troponin T1, slow skeletal type [Source:HGNC Symbol;Acc:HGNC:11948]
ENST00000560793.6	1661	1472.06	220.299	79.5488	ENSG00000143418.20	CERS2	ceramide synthase 2 [Source:HGNC Symbol;Acc:HGNC:14076]
ENST00000686568.1	1272	1083.06	162.017	79.5164	ENSG00000119335.18	SET	SET nuclear proto-oncogene [Source:HGNC Symbol;Acc:HGNC:10760]
ENST00000393924.1	1524	1335.06	199.677	79.5015	ENSG00000172354.10	GNB2	G protein subunit beta 2 [Source:HGNC Symbol;Acc:HGNC:4398]
ENST00000368300.9	3178	2989.06	447.038	79.4981	ENSG00000160789.24	LMNA	lamin A/C [Source:HGNC Symbol;Acc:HGNC:6636]
ENST00000373382.5	3229	3040.06	454.022	79.3856	ENSG00000122958.15	VPS26A	VPS26 retromer complex component A [Source:HGNC Symbol;Acc:HGNC:12711]
ENST00000219782.11	2765	2576.06	384.648	79.3697	ENSG00000103495.15	MAZ	MYC associated zinc finger protein [Source:HGNC Symbol;Acc:HGNC:6914]
ENST00000524832.5	878	689.09	102.883	79.3626	ENSG00000177830.18	CHID1	chitinase domain containing 1 [Source:HGNC Symbol;Acc:HGNC:28474]
ENST00000403230.3	4761	4572.06	681.987	79.2886	ENSG00000100201.23	DDX17	DEAD-box helicase 17 [Source:HGNC Symbol;Acc:HGNC:2740]
ENST00000457805.6	1032	843.056	125.704	79.2573	ENSG00000184007.22	PTP4A2	protein tyrosine phosphatase 4A2 [Source:HGNC Symbol;Acc:HGNC:9635]
ENST00000626067.1	564	375.894	56.0322	79.2353	ENSG00000204628.12	RACK1	receptor for activated C kinase 1 [Source:HGNC Symbol;Acc:HGNC:4399]
ENST00000001008.6	3715	3526.06	524.604	79.084	ENSG00000004478.8	FKBP4	FKBP prolyl isomerase 4 [Source:HGNC Symbol;Acc:HGNC:3720]
ENST00000290573.7	5626	5437.06	808.779	79.0702	ENSG00000159399.10	HK2	hexokinase 2 [Source:HGNC Symbol;Acc:HGNC:4923]
ENST00000333137.12	3296	3107.06	461.297	78.9183	ENSG00000183963.19	SMTN	smoothelin [Source:HGNC Symbol;Acc:HGNC:11126]
ENST00000271836.10	2799	2610.06	387.381	78.8924	ENSG00000143537.14	ADAM15	ADAM metallopeptidase domain 15 [Source:HGNC Symbol;Acc:HGNC:193]
ENST00000000233.10	1032	843.056	125.115	78.886	ENSG00000004059.11	ARF5	ADP ribosylation factor 5 [Source:HGNC Symbol;Acc:HGNC:658]
ENST00000596582.1	502	314.828	46.6987	78.8458	ENSG00000130311.11	DDA1	DET1 and DDB1 associated 1 [Source:HGNC Symbol;Acc:HGNC:28360]
ENST00000218230.6	1025	836.056	124	78.8375	ENSG00000102109.9	PCSK1N	proprotein convertase subtilisin/kexin type 1 inhibitor [Source:HGNC Symbol;Acc:HGNC:17301]
ENST00000358368.5	2647	2458.06	364.565	78.8369	ENSG00000076924.12	XAB2	XPA binding protein 2 [Source:HGNC Symbol;Acc:HGNC:14089]
ENST00000351018.5	1295	1106.06	164	78.8158	ENSG00000177105.10	RHOG	ras homolog family member G [Source:HGNC Symbol;Acc:HGNC:672]
ENST00000309366.9	574	385.737	57.1722	78.7844	ENSG00000173486.14	FKBP2	FKBP prolyl isomerase 2 [Source:HGNC Symbol;Acc:HGNC:3718]
ENST00000393436.9	2049	1860.06	275.638	78.7697	ENSG00000127314.18	RAP1B	RAP1B, member of RAS oncogene family [Source:HGNC Symbol;Acc:HGNC:9857]
ENST00000356839.10	2184	1995.06	295.636	78.7678	ENSG00000072778.20	ACADVL	acyl-CoA dehydrogenase very long chain [Source:HGNC Symbol;Acc:HGNC:92]
ENST00000300648.7	8681	8492.06	1257.99	78.7427	ENSG00000089154.11	GCN1	GCN1 activator of EIF2AK4 [Source:HGNC Symbol;Acc:HGNC:4199]
ENST00000423777.7	2007	1818.06	269.145	78.6911	ENSG00000169136.13	ATF5	activating transcription factor 5 [Source:HGNC Symbol;Acc:HGNC:790]
ENST00000569046.1	646	457.405	67.7065	78.6822	ENSG00000259781.1	HMGB1P6	high mobility group box 1 pseudogene 6 [Source:HGNC Symbol;Acc:HGNC:4998]
ENST00000330029.6	916	727.09	107.621	78.6784	ENSG00000184076.13	UQCR10	ubiquinol-cytochrome c reductase, complex III subunit X [Source:HGNC Symbol;Acc:HGNC:30863]
ENST00000403162.7	2195	2006.06	296.712	78.6211	ENSG00000108588.15	CCDC47	coiled-coil domain containing 47 [Source:HGNC Symbol;Acc:HGNC:24856]
ENST00000320936.9	1328	1139.06	168.453	78.6106	ENSG00000099622.14	CIRBP	cold inducible RNA binding protein [Source:HGNC Symbol;Acc:HGNC:1982]
ENST00000676734.1	590	401.665	59.3969	78.6044	ENSG00000145907.16	G3BP1	G3BP stress granule assembly factor 1 [Source:HGNC Symbol;Acc:HGNC:30292]
ENST00000356634.7	3033	2844.06	420.148	78.5254	ENSG00000004487.18	KDM1A	lysine demethylase 1A [Source:HGNC Symbol;Acc:HGNC:29079]
ENST00000533657.5	2774	2585.06	381.818	78.5115	ENSG00000135387.21	CAPRIN1	cell cycle associated protein 1 [Source:HGNC Symbol;Acc:HGNC:6743]
ENST00000256496.8	2933	2744.06	405.091	78.4705	ENSG00000134108.14	ARL8B	ADP ribosylation factor like GTPase 8B [Source:HGNC Symbol;Acc:HGNC:25564]
ENST00000521604.7	2777	2588.06	381.995	78.4567	ENSG00000187735.16	TCEA1	transcription elongation factor A1 [Source:HGNC Symbol;Acc:HGNC:11612]
ENST00000487273.7	4112	3923.06	578.638	78.4024	ENSG00000168615.13	ADAM9	ADAM metallopeptidase domain 9 [Source:HGNC Symbol;Acc:HGNC:216]
ENST00000372422.7	1507	1318.06	194.347	78.3775	ENSG00000137207.12	YIPF3	Yip1 domain family member 3 [Source:HGNC Symbol;Acc:HGNC:21023]
ENST00000247970.9	1009	820.056	120.722	78.251	ENSG00000127445.14	PIN1	peptidylprolyl cis/trans isomerase, NIMA-interacting 1 [Source:HGNC Symbol;Acc:HGNC:8988]
ENST00000375663.8	4111	3922.06	577.091	78.2127	ENSG00000204394.13	VARS1	valyl-tRNA synthetase 1 [Source:HGNC Symbol;Acc:HGNC:12651]
ENST00000632675.1	923	734.056	107.993	78.2011	ENSG00000273594.4	EEF1D	eukaryotic translation elongation factor 1 delta [Source:HGNC Symbol;Acc:HGNC:3211]
ENST00000528610.5	923	734.056	107.993	78.2011	ENSG00000104529.19	EEF1D	eukaryotic translation elongation factor 1 delta [Source:HGNC Symbol;Acc:HGNC:3211]
ENST00000330978.4	399	216.225	31.81	78.1995	ENSG00000183336.9	BOLA2	bolA family member 2 [Source:HGNC Symbol;Acc:HGNC:29488]
ENST00000246533.8	1428	1239.06	182.256	78.1875	ENSG00000126247.11	CAPNS1	calpain small subunit 1 [Source:HGNC Symbol;Acc:HGNC:1481]
ENST00000397375.7	998	809.056	118.986	78.174	ENSG00000074071.15	MRPS34	mitochondrial ribosomal protein S34 [Source:HGNC Symbol;Acc:HGNC:16618]
ENST00000264995.8	1708	1519.06	223.29	78.1344	ENSG00000114686.9	MRPL3	mitochondrial ribosomal protein L3 [Source:HGNC Symbol;Acc:HGNC:10379]
ENST00000314574.5	4605	4416.06	648.804	78.0954	ENSG00000176105.14	YES1	YES proto-oncogene 1, Src family tyrosine kinase [Source:HGNC Symbol;Acc:HGNC:12841]
ENST00000645495.2	4392	4203.06	617.193	78.0553	ENSG00000137710.17	RDX	radixin [Source:HGNC Symbol;Acc:HGNC:9944]
ENST00000265896.10	2962	2773.06	407	78.0157	ENSG00000104549.12	SQLE	squalene epoxidase [Source:HGNC Symbol;Acc:HGNC:11279]
ENST00000368632.6	2084	1895.06	278.133	78.0148	ENSG00000196591.12	HDAC2	histone deacetylase 2 [Source:HGNC Symbol;Acc:HGNC:4853]
ENST00000478004.1	632	443.467	65.0726	77.998	ENSG00000125818.18	PSMF1	proteasome inhibitor subunit 1 [Source:HGNC Symbol;Acc:HGNC:9571]
ENST00000315579.10	4825	4636.06	679.671	77.9285	ENSG00000010292.13	NCAPD2	non-SMC condensin I complex subunit D2 [Source:HGNC Symbol;Acc:HGNC:24305]
ENST00000359655.9	2477	2288.06	335.388	77.9162	ENSG00000156502.14	SUPV3L1	Suv3 like RNA helicase [Source:HGNC Symbol;Acc:HGNC:11471]
ENST00000254193.11	1052	863.056	126.325	77.8031	ENSG00000131876.18	SNRPA1	small nuclear ribonucleoprotein polypeptide A' [Source:HGNC Symbol;Acc:HGNC:11152]
ENST00000473620.1	478	291.608	42.659	77.7604	ENSG00000125534.10	PPDPF	pancreatic progenitor cell differentiation and proliferation factor [Source:HGNC Symbol;Acc:HGNC:16142]
ENST00000447750.7	2240	2051.06	299.96	77.7378	ENSG00000203879.12	GDI1	GDP dissociation inhibitor 1 [Source:HGNC Symbol;Acc:HGNC:4226]
ENST00000393263.7	1896	1707.06	248.877	77.4967	ENSG00000187109.15	NAP1L1	nucleosome assembly protein 1 like 1 [Source:HGNC Symbol;Acc:HGNC:7637]
ENST00000336615.9	2416	2227.06	324.585	77.4719	ENSG00000177666.17	PNPLA2	patatin like phospholipase domain containing 2 [Source:HGNC Symbol;Acc:HGNC:30802]
ENST00000448614.1	582	393.701	57.2966	77.3586	ENSG00000196498.15	NCOR2	nuclear receptor corepressor 2 [Source:HGNC Symbol;Acc:HGNC:7673]
ENST00000259873.5	1398	1209.06	175.864	77.3174	ENSG00000204568.12	MRPS18B	mitochondrial ribosomal protein S18B [Source:HGNC Symbol;Acc:HGNC:14516]
ENST00000409409.5	974	785.056	114.046	77.2195	ENSG00000172115.9	CYCS	cytochrome c, somatic [Source:HGNC Symbol;Acc:HGNC:19986]
ENST00000053468.4	2100	1911.06	277.581	77.2082	ENSG00000048544.6	MRPS10	mitochondrial ribosomal protein S10 [Source:HGNC Symbol;Acc:HGNC:14502]
ENST00000553660.5	785	596.118	86.5151	77.1446	ENSG00000100528.12	CNIH1	cornichon family AMPA receptor auxiliary protein 1 [Source:HGNC Symbol;Acc:HGNC:19431]
ENST00000636635.1	122	20.6719	3	77.1414	ENSG00000116641.18	DOCK7	dedicator of cytokinesis 7 [Source:HGNC Symbol;Acc:HGNC:19190]
ENST00000517293.5	422	237.877	34.5148	77.1258	ENSG00000123908.12	AGO2	argonaute RISC catalytic component 2 [Source:HGNC Symbol;Acc:HGNC:3263]
ENST00000356205.9	2038	1849.06	267.637	76.9383	ENSG00000143570.19	SLC39A1	solute carrier family 39 member 1 [Source:HGNC Symbol;Acc:HGNC:12876]
ENST00000340006.7	1820	1631.06	236.054	76.9288	ENSG00000159176.14	CSRP1	cysteine and glycine rich protein 1 [Source:HGNC Symbol;Acc:HGNC:2469]
ENST00000331334.5	1103	914.056	132.284	76.9276	ENSG00000182512.5	GLRX5	glutaredoxin 5 [Source:HGNC Symbol;Acc:HGNC:20134]
ENST00000505059.7	609	420.608	60.8342	76.8807	ENSG00000171421.13	MRPL36	mitochondrial ribosomal protein L36 [Source:HGNC Symbol;Acc:HGNC:14490]
ENST00000405636.6	1709	1520.06	219.837	76.8753	ENSG00000130204.13	TOMM40	translocase of outer mitochondrial membrane 40 [Source:HGNC Symbol;Acc:HGNC:18001]
ENST00000378555.8	5986	5797.06	838.22	76.8594	ENSG00000128567.17	PODXL	podocalyxin like [Source:HGNC Symbol;Acc:HGNC:9171]
ENST00000369026.3	3950	3761.06	543.742	76.8475	ENSG00000143384.14	MCL1	MCL1 apoptosis regulator, BCL2 family member [Source:HGNC Symbol;Acc:HGNC:6943]
ENST00000205636.4	3307	3118.06	450.351	76.7739	ENSG00000091317.8	CMTM6	CKLF like MARVEL transmembrane domain containing 6 [Source:HGNC Symbol;Acc:HGNC:19177]
ENST00000262960.14	4273	4084.06	589.789	76.7629	ENSG00000142002.19	DPP9	dipeptidyl peptidase 9 [Source:HGNC Symbol;Acc:HGNC:18648]
ENST00000406246.8	2517	2328.06	335.984	76.7135	ENSG00000173039.20	RELA	RELA proto-oncogene, NF-kB subunit [Source:HGNC Symbol;Acc:HGNC:9955]
ENST00000417652.6	2563	2374.06	342.61	76.7106	ENSG00000115053.17	NCL	nucleolin [Source:HGNC Symbol;Acc:HGNC:7667]
ENST00000480226.5	585	396.683	57.2411	76.7028	ENSG00000150093.20	ITGB1	integrin subunit beta 1 [Source:HGNC Symbol;Acc:HGNC:6153]
ENST00000299084.9	7270	7081.06	1021.03	76.6457	ENSG00000166068.13	SPRED1	sprouty related EVH1 domain containing 1 [Source:HGNC Symbol;Acc:HGNC:20249]
ENST00000344175.10	1775	1586.06	228.409	76.5494	ENSG00000204673.11	AKT1S1	AKT1 substrate 1 [Source:HGNC Symbol;Acc:HGNC:28426]
ENST00000468818.1	859	670.09	96.3651	76.4422	ENSG00000116459.11	ATP5PB	ATP synthase peripheral stalk-membrane subunit b [Source:HGNC Symbol;Acc:HGNC:840]
ENST00000223369.3	2767	2578.06	370.608	76.4132	ENSG00000106636.9	YKT6	YKT6 v-SNARE homolog [Source:HGNC Symbol;Acc:HGNC:16959]
ENST00000532401.1	1132	943.056	135.553	76.4042	ENSG00000175592.9	FOSL1	FOS like 1, AP-1 transcription factor subunit [Source:HGNC Symbol;Acc:HGNC:13718]
ENST00000676542.1	2158	1969.06	282.951	76.3835	ENSG00000135316.20	SYNCRIP	synaptotagmin binding cytoplasmic RNA interacting protein [Source:HGNC Symbol;Acc:HGNC:16918]
ENST00000344150.8	2722	2533.06	363.815	76.3454	ENSG00000142453.13	CARM1	coactivator associated arginine methyltransferase 1 [Source:HGNC Symbol;Acc:HGNC:23393]
ENST00000316059.7	5776	5587.06	800.511	76.1607	ENSG00000186660.15	ZFP91	ZFP91 zinc finger protein, atypical E3 ubiquitin ligase [Source:HGNC Symbol;Acc:HGNC:14983]
ENST00000454976.2	1520	1331.06	190.591	76.1117	ENSG00000147140.17	NONO	non-POU domain containing octamer binding [Source:HGNC Symbol;Acc:HGNC:7871]
ENST00000581230.5	3558	3369.06	482.327	76.0992	ENSG00000108654.16	DDX5	DEAD-box helicase 5 [Source:HGNC Symbol;Acc:HGNC:2746]
ENST00000311151.9	4603	4414.06	631.253	76.0172	ENSG00000092964.18	DPYSL2	dihydropyrimidinase like 2 [Source:HGNC Symbol;Acc:HGNC:3014]
ENST00000424381.5	1224	1035.06	147.936	75.9727	ENSG00000170142.12	UBE2E1	ubiquitin conjugating enzyme E2 E1 [Source:HGNC Symbol;Acc:HGNC:12477]
ENST00000358204.9	2736	2547.06	363.989	75.9619	ENSG00000135269.18	TES	testin LIM domain protein [Source:HGNC Symbol;Acc:HGNC:14620]
ENST00000693505.1	3812	3623.06	517.699	75.9536	ENSG00000115762.17	PLEKHB2	pleckstrin homology domain containing B2 [Source:HGNC Symbol;Acc:HGNC:19236]
ENST00000268607.10	2147	1958.06	279.748	75.9431	ENSG00000140941.14	MAP1LC3B	microtubule associated protein 1 light chain 3 beta [Source:HGNC Symbol;Acc:HGNC:13352]
ENST00000334660.10	3201	3012.06	430.263	75.9306	ENSG00000187446.12	CHP1	calcineurin like EF-hand protein 1 [Source:HGNC Symbol;Acc:HGNC:17433]
ENST00000392246.7	1523	1334.06	190.39	75.8607	ENSG00000116030.17	SUMO1	small ubiquitin like modifier 1 [Source:HGNC Symbol;Acc:HGNC:12502]
ENST00000255608.9	2629	2440.06	348.132	75.8387	ENSG00000133243.10	BTBD2	BTB domain containing 2 [Source:HGNC Symbol;Acc:HGNC:15504]
ENST00000638425.1	2232	2043.06	291.482	75.8364	ENSG00000283777.2	CANX	calnexin [Source:HGNC Symbol;Acc:HGNC:1473]
ENST00000504734.5	2232	2043.06	291.482	75.8364	ENSG00000127022.16	CANX	calnexin [Source:HGNC Symbol;Acc:HGNC:1473]
ENST00000556724.1	527	339.273	48.4	75.8303	ENSG00000134001.15	EIF2S1	eukaryotic translation initiation factor 2 subunit alpha [Source:HGNC Symbol;Acc:HGNC:3265]
ENST00000587885.1	1291	1102.06	157.201	75.8226	ENSG00000160888.7	IER2	immediate early response 2 [Source:HGNC Symbol;Acc:HGNC:28871]
ENST00000216254.9	2734	2545.06	363.018	75.8188	ENSG00000100412.17	ACO2	aconitase 2 [Source:HGNC Symbol;Acc:HGNC:118]
ENST00000544040.7	6491	6302.06	898.505	75.7852	ENSG00000111642.16	CHD4	chromodomain helicase DNA binding protein 4 [Source:HGNC Symbol;Acc:HGNC:1919]
ENST00000264279.10	1994	1805.06	257.058	75.6985	ENSG00000055044.11	NOP58	NOP58 ribonucleoprotein [Source:HGNC Symbol;Acc:HGNC:29926]
ENST00000305105.3	728	539.248	76.7307	75.6357	ENSG00000106400.12	ZNHIT1	zinc finger HIT-type containing 1 [Source:HGNC Symbol;Acc:HGNC:21688]
ENST00000367055.8	990	801.056	113.963	75.6221	ENSG00000291237.1	SOD2	superoxide dismutase 2 [Source:HGNC Symbol;Acc:HGNC:11180]
ENST00000265260.8	2285	2096.06	298.185	75.6187	ENSG00000081154.12	PCNP	PEST proteolytic signal containing nuclear protein [Source:HGNC Symbol;Acc:HGNC:30023]
ENST00000327772.7	562	373.911	53.1788	75.5991	ENSG00000184752.14	NDUFA12	NADH:ubiquinone oxidoreductase subunit A12 [Source:HGNC Symbol;Acc:HGNC:23987]
ENST00000561439.1	719	530.273	75.3687	75.5507	ENSG00000100664.11	EIF5	eukaryotic translation initiation factor 5 [Source:HGNC Symbol;Acc:HGNC:3299]
ENST00000398022.7	3768	3579.06	508.662	75.5453	ENSG00000101337.16	TM9SF4	transmembrane 9 superfamily member 4 [Source:HGNC Symbol;Acc:HGNC:30797]
ENST00000291458.9	720	531.248	75.4907	75.534	ENSG00000160124.9	MIX23	mitochondrial matrix import factor 23 [Source:HGNC Symbol;Acc:HGNC:31136]
ENST00000317811.6	2406	2217.06	315	75.5232	ENSG00000179431.7	FJX1	four-jointed box kinase 1 [Source:HGNC Symbol;Acc:HGNC:17166]
ENST00000531455.5	2678	2489.06	353.519	75.4962	ENSG00000143537.14	ADAM15	ADAM metallopeptidase domain 15 [Source:HGNC Symbol;Acc:HGNC:193]
ENST00000482468.6	402	219.061	31.0614	75.3706	ENSG00000172053.18	QARS1	glutaminyl-tRNA synthetase 1 [Source:HGNC Symbol;Acc:HGNC:9751]
ENST00000392121.7	3421	3232.06	457.554	75.2506	ENSG00000197965.12	MPZL1	myelin protein zero like 1 [Source:HGNC Symbol;Acc:HGNC:7226]
ENST00000473035.1	571	382.754	54.1585	75.213	ENSG00000084733.11	RAB10	RAB10, member RAS oncogene family [Source:HGNC Symbol;Acc:HGNC:9759]
ENST00000264552.14	2559	2370.06	335.271	75.1942	ENSG00000108106.14	UBE2S	ubiquitin conjugating enzyme E2 S [Source:HGNC Symbol;Acc:HGNC:17895]
ENST00000370986.9	1352	1163.06	164.405	75.1382	ENSG00000116717.13	GADD45A	growth arrest and DNA damage inducible alpha [Source:HGNC Symbol;Acc:HGNC:4095]
ENST00000372759.4	2975	2786.06	393.706	75.1153	ENSG00000084073.10	ZMPSTE24	zinc metallopeptidase STE24 [Source:HGNC Symbol;Acc:HGNC:12877]
ENST00000606719.6	2476	2287.06	323.088	75.0915	ENSG00000113712.19	CSNK1A1	casein kinase 1 alpha 1 [Source:HGNC Symbol;Acc:HGNC:2451]
ENST00000277746.11	1813	1624.06	229.407	75.0849	ENSG00000148572.16	NRBF2	nuclear receptor binding factor 2 [Source:HGNC Symbol;Acc:HGNC:19692]
ENST00000409096.5	2701	2512.06	354.785	75.0729	ENSG00000036257.14	CUL3	cullin 3 [Source:HGNC Symbol;Acc:HGNC:2553]
ENST00000690371.1	1550	1361.06	192.2	75.0625	ENSG00000167004.14	PDIA3	protein disulfide isomerase family A member 3 [Source:HGNC Symbol;Acc:HGNC:4606]
ENST00000634427.3	814	625.09	88.2174	75.0168
ENST00000370339.8	3198	3009.06	424.242	74.9428	ENSG00000149658.18	YTHDF1	YTH N6-methyladenosine RNA binding protein F1 [Source:HGNC Symbol;Acc:HGNC:15867]
ENST00000382771.9	2586	2397.06	337.865	74.9224	ENSG00000206075.14	SERPINB5	serpin family B member 5 [Source:HGNC Symbol;Acc:HGNC:8949]
ENST00000391874.2	888	699.09	98.531	74.9181	ENSG00000154380.19	ENAH	ENAH actin regulator [Source:HGNC Symbol;Acc:HGNC:18271]
ENST00000543772.2	1389	1200.06	169.092	74.8976	ENSG00000100764.14	PSMC1	proteasome 26S subunit, ATPase 1 [Source:HGNC Symbol;Acc:HGNC:9547]
ENST00000506572.5	1331	1142.06	160.824	74.8529	ENSG00000134057.15	CCNB1	cyclin B1 [Source:HGNC Symbol;Acc:HGNC:1579]
ENST00000320895.10	2492	2303.06	324.234	74.8342	ENSG00000049656.14	CLPTM1L	CLPTM1 like [Source:HGNC Symbol;Acc:HGNC:24308]
ENST00000337554.8	836	647.09	90.9647	74.7231	ENSG00000100300.18	TSPO	translocator protein [Source:HGNC Symbol;Acc:HGNC:1158]
ENST00000395686.8	5139	4950.06	695.692	74.7056	ENSG00000197930.13	ERO1A	endoplasmic reticulum oxidoreductase 1 alpha [Source:HGNC Symbol;Acc:HGNC:13280]
ENST00000307712.11	3843	3654.06	513.173	74.651	ENSG00000100934.15	SEC23A	SEC23 homolog A, COPII coat complex component [Source:HGNC Symbol;Acc:HGNC:10701]
ENST00000663135.1	793	604.118	84.8409	74.65	ENSG00000198668.14	CALM1	calmodulin 1 [Source:HGNC Symbol;Acc:HGNC:1442]
ENST00000351193.7	3028	2839.06	398.245	74.563	ENSG00000169251.13	NMD3	NMD3 ribosome export adaptor [Source:HGNC Symbol;Acc:HGNC:24250]
ENST00000642137.1	222	71.2891	10	74.563	ENSG00000285794.1
ENST00000216832.9	3537	3348.06	469.555	74.5488	ENSG00000100941.9	PNN	pinin, desmosome associated protein [Source:HGNC Symbol;Acc:HGNC:9162]
ENST00000342374.5	4396	4207.06	589.664	74.5028	ENSG00000132824.14	SERINC3	serine incorporator 3 [Source:HGNC Symbol;Acc:HGNC:11699]
ENST00000259512.9	3213	3024.06	423.782	74.4903	ENSG00000136986.10	DERL1	derlin 1 [Source:HGNC Symbol;Acc:HGNC:28454]
ENST00000449692.3	1559	1370.06	191.915	74.4591	ENSG00000175573.7	C11orf68	chromosome 11 open reading frame 68 [Source:HGNC Symbol;Acc:HGNC:28801]
ENST00000379607.10	4414	4225.06	591.786	74.4524	ENSG00000173674.11	EIF1AX	eukaryotic translation initiation factor 1A X-linked [Source:HGNC Symbol;Acc:HGNC:3250]
ENST00000303004.5	1839	1650.06	231	74.4149	ENSG00000172216.6	CEBPB	CCAAT enhancer binding protein beta [Source:HGNC Symbol;Acc:HGNC:1834]
ENST00000456936.4	3918	3729.06	520.899	74.2508	ENSG00000134970.14	TMED7	transmembrane p24 trafficking protein 7 [Source:HGNC Symbol;Acc:HGNC:24253]
ENST00000314191.7	13459	13270.1	1851.55	74.1668	ENSG00000253729.9	PRKDC	protein kinase, DNA-activated, catalytic subunit [Source:HGNC Symbol;Acc:HGNC:9413]
ENST00000613132.5	2613	2424.06	338.044	74.127	ENSG00000146674.16	IGFBP3	insulin like growth factor binding protein 3 [Source:HGNC Symbol;Acc:HGNC:5472]
ENST00000359591.9	6892	6703.06	934.55	74.1099	ENSG00000197324.9	LRP10	LDL receptor related protein 10 [Source:HGNC Symbol;Acc:HGNC:14553]
ENST00000350878.9	7600	7411.06	1033.12	74.0997	ENSG00000071054.17	MAP4K4	mitogen-activated protein kinase kinase kinase kinase 4 [Source:HGNC Symbol;Acc:HGNC:6866]
ENST00000400217.7	1485	1296.06	180.561	74.0537	ENSG00000101266.19	CSNK2A1	casein kinase 2 alpha 1 [Source:HGNC Symbol;Acc:HGNC:2457]
ENST00000633895.1	436	251.25	35	74.0471	ENSG00000282051.2
ENST00000009180.10	1225	1036.06	144.322	74.0449	ENSG00000010278.15	CD9	CD9 molecule [Source:HGNC Symbol;Acc:HGNC:1709]
ENST00000707072.1	6812	6623.06	922.127	74.0081	ENSG00000133816.19	MICAL2	microtubule associated monooxygenase, calponin and LIM domain containing 2 [Source:HGNC Symbol;Acc:HGNC:24693]
ENST00000709700.1	1634	1445.06	201.157	73.9939	ENSG00000292096.1	HAT1	histone acetyltransferase 1 [Source:HGNC Symbol;Acc:HGNC:4821]
ENST00000372734.5	1993	1804.06	251.12	73.9907	ENSG00000156110.15	ADK	adenosine kinase [Source:HGNC Symbol;Acc:HGNC:257]
ENST00000505164.5	1514	1325.06	184.268	73.9202	ENSG00000128050.9	PAICS	phosphoribosylaminoimidazole carboxylase and phosphoribosylaminoimidazolesuccinocarboxamide synthase [Source:HGNC Symbol;Acc:HGNC:8587]
ENST00000395850.9	1970	1781.06	247.618	73.901	ENSG00000085063.18	CD59	CD59 molecule (CD59 blood group) [Source:HGNC Symbol;Acc:HGNC:1689]
ENST00000619850.2	2370	2181.06	303.228	73.9008	ENSG00000101447.15	FAM83D	family with sequence similarity 83 member D [Source:HGNC Symbol;Acc:HGNC:16122]
ENST00000471251.5	658	469.341	65.1561	73.7926	ENSG00000182180.14	MRPS16	mitochondrial ribosomal protein S16 [Source:HGNC Symbol;Acc:HGNC:14048]
ENST00000233146.7	3115	2926.06	405.524	73.6683	ENSG00000095002.15	MSH2	mutS homolog 2 [Source:HGNC Symbol;Acc:HGNC:7325]
ENST00000217289.9	4637	4448.06	616.305	73.6498	ENSG00000101311.17	FERMT1	FERM domain containing kindlin 1 [Source:HGNC Symbol;Acc:HGNC:15889]
ENST00000540638.6	3370	3181.06	440.462	73.601	ENSG00000082397.18	EPB41L3	erythrocyte membrane protein band 4.1 like 3 [Source:HGNC Symbol;Acc:HGNC:3380]
ENST00000321256.10	2101	1912.06	264.741	73.5983	ENSG00000114503.11	NCBP2	nuclear cap binding protein subunit 2 [Source:HGNC Symbol;Acc:HGNC:7659]
ENST00000275493.7	9905	9716.06	1345.09	73.5882	ENSG00000146648.21	EGFR	epidermal growth factor receptor [Source:HGNC Symbol;Acc:HGNC:3236]
ENST00000357519.9	1361	1172.06	162.116	73.5229	ENSG00000172500.13	FIBP	FGF1 intracellular binding protein [Source:HGNC Symbol;Acc:HGNC:3705]
ENST00000248450.9	1760	1571.06	217.276	73.5133	ENSG00000127837.10	AAMP	angio associated migratory cell protein [Source:HGNC Symbol;Acc:HGNC:18]
ENST00000592561.5	771	582.145	80.4867	73.4919	ENSG00000099341.13	PSMD8	proteasome 26S subunit, non-ATPase 8 [Source:HGNC Symbol;Acc:HGNC:9566]
ENST00000373768.4	804	615.09	85	73.4559	ENSG00000119421.7	NDUFA8	NADH:ubiquinone oxidoreductase subunit A8 [Source:HGNC Symbol;Acc:HGNC:7692]
ENST00000409276.5	1050	861.056	118.986	73.4532	ENSG00000115875.19	SRSF7	serine and arginine rich splicing factor 7 [Source:HGNC Symbol;Acc:HGNC:10789]
ENST00000642050.2	2284	2095.06	289.497	73.4506	ENSG00000131238.18	PPT1	palmitoyl-protein thioesterase 1 [Source:HGNC Symbol;Acc:HGNC:9325]
ENST00000305784.7	1051	862.056	119.09	73.4323	ENSG00000168393.13	DTYMK	deoxythymidylate kinase [Source:HGNC Symbol;Acc:HGNC:3061]
ENST00000687292.1	761	572.172	79	73.3917	ENSG00000143429.13	LSP1P4	LSP1 pseudogene 4 [Source:HGNC Symbol;Acc:HGNC:53915]
ENST00000613280.4	2981	2792.06	385.444	73.3811	ENSG00000273761.5	DDX24	DEAD-box helicase 24 [Source:HGNC Symbol;Acc:HGNC:13266]
ENST00000411539.7	3780	3591.06	495.465	73.3394	ENSG00000185033.15	SEMA4B	semaphorin 4B [Source:HGNC Symbol;Acc:HGNC:10730]
ENST00000497571.6	4590	4401.06	606.62	73.2667	ENSG00000067082.15	KLF6	KLF transcription factor 6 [Source:HGNC Symbol;Acc:HGNC:2235]
ENST00000404767.8	6981	6792.06	935.827	73.2387	ENSG00000164880.16	INTS1	integrator complex subunit 1 [Source:HGNC Symbol;Acc:HGNC:24555]
ENST00000354488.8	1303	1114.06	153.362	73.1739	ENSG00000198171.13	DDRGK1	DDRGK domain containing 1 [Source:HGNC Symbol;Acc:HGNC:16110]
ENST00000599732.5	1577	1388.06	190.897	73.1037	ENSG00000104960.15	PTOV1	PTOV1 extended AT-hook containing adaptor protein [Source:HGNC Symbol;Acc:HGNC:9632]
ENST00000376085.4	2168	1979.06	272	73.0562	ENSG00000162494.6	LRRC38	leucine rich repeat containing 38 [Source:HGNC Symbol;Acc:HGNC:27005]
ENST00000369144.8	6659	6470.06	889	73.0365	ENSG00000107581.14	EIF3A	eukaryotic translation initiation factor 3 subunit A [Source:HGNC Symbol;Acc:HGNC:3271]
ENST00000263774.9	894	705.09	96.8717	73.0296	ENSG00000213619.11	NDUFS3	NADH:ubiquinone oxidoreductase core subunit S3 [Source:HGNC Symbol;Acc:HGNC:7710]
ENST00000489459.5	907	718.09	98.5584	72.956	ENSG00000196262.15	PPIA	peptidylprolyl isomerase A [Source:HGNC Symbol;Acc:HGNC:9253]
ENST00000350997.12	4364	4175.06	572.823	72.9297	ENSG00000149485.19	FADS1	fatty acid desaturase 1 [Source:HGNC Symbol;Acc:HGNC:3574]
ENST00000338401.8	544	356.113	48.8281	72.8833	ENSG00000130731.16	METTL26	methyltransferase like 26 [Source:HGNC Symbol;Acc:HGNC:14141]
ENST00000495186.6	1125	936.056	128.311	72.8633	ENSG00000147155.11	EBP	EBP cholestenol delta-isomerase [Source:HGNC Symbol;Acc:HGNC:3133]
ENST00000229238.5	898	709.09	97.1505	72.8266	ENSG00000111639.8	MRPL51	mitochondrial ribosomal protein L51 [Source:HGNC Symbol;Acc:HGNC:14044]
ENST00000360105.8	5459	5270.06	721.918	72.8147	ENSG00000008441.19	NFIX	nuclear factor I X [Source:HGNC Symbol;Acc:HGNC:7788]
ENST00000304858.7	4774	4585.06	627.987	72.8035	ENSG00000170606.16	HSPA4	heat shock protein family A (Hsp70) member 4 [Source:HGNC Symbol;Acc:HGNC:5237]
ENST00000216410.8	3867	3678.06	503.321	72.74	ENSG00000100522.10	GNPNAT1	glucosamine-phosphate N-acetyltransferase 1 [Source:HGNC Symbol;Acc:HGNC:19980]
ENST00000290949.8	1636	1447.06	197.87	72.6842	ENSG00000159720.13	ATP6V0D1	ATPase H+ transporting V0 subunit d1 [Source:HGNC Symbol;Acc:HGNC:13724]
ENST00000314888.10	8623	8434.06	1152.79	72.6544	ENSG00000137076.22	TLN1	talin 1 [Source:HGNC Symbol;Acc:HGNC:11845]
ENST00000380325.4	1016	827.056	113	72.6256	ENSG00000125901.6	MRPS26	mitochondrial ribosomal protein S26 [Source:HGNC Symbol;Acc:HGNC:14045]
ENST00000345496.7	3367	3178.06	434.12	72.6098	ENSG00000184787.19	UBE2G2	ubiquitin conjugating enzyme E2 G2 [Source:HGNC Symbol;Acc:HGNC:12483]
ENST00000162749.7	2171	1982.06	270.705	72.5984	ENSG00000067182.9	TNFRSF1A	TNF receptor superfamily member 1A [Source:HGNC Symbol;Acc:HGNC:11916]
ENST00000336219.4	2448	2259.06	308.537	72.5982	ENSG00000170779.11	CDCA4	cell division cycle associated 4 [Source:HGNC Symbol;Acc:HGNC:14625]
ENST00000590720.6	3182	2993.06	408.656	72.5754	ENSG00000131467.12	PSME3	proteasome activator subunit 3 [Source:HGNC Symbol;Acc:HGNC:9570]
ENST00000490140.1	680	491.319	67.061	72.5526	ENSG00000160752.15	FDPS	farnesyl diphosphate synthase [Source:HGNC Symbol;Acc:HGNC:3631]
ENST00000636081.1	100	14.6555	2	72.5395	ENSG00000181090.21	EHMT1	euchromatic histone lysine methyltransferase 1 [Source:HGNC Symbol;Acc:HGNC:24650]
ENST00000637026.1	100	14.6555	2	72.5395	ENSG00000169710.9	FASN	fatty acid synthase [Source:HGNC Symbol;Acc:HGNC:3594]
ENST00000618852.5	5681	5492.06	748.803	72.4735	ENSG00000158195.11	WASF2	WASP family member 2 [Source:HGNC Symbol;Acc:HGNC:12733]
ENST00000498570.1	374	193.036	26.3026	72.4281	ENSG00000155438.12	NIFK	nucleolar protein interacting with the FHA domain of MKI67 [Source:HGNC Symbol;Acc:HGNC:17838]
ENST00000473991.1	590	401.665	54.633	72.3	ENSG00000175166.17	PSMD2	proteasome 26S subunit ubiquitin receptor, non-ATPase 2 [Source:HGNC Symbol;Acc:HGNC:9559]
ENST00000476133.6	477	290.648	39.5182	72.2731	ENSG00000189171.15	S100A13	S100 calcium binding protein A13 [Source:HGNC Symbol;Acc:HGNC:10490]
ENST00000003100.13	3155	2966.06	403.256	72.2684	ENSG00000001630.18	CYP51A1	cytochrome P450 family 51 subfamily A member 1 [Source:HGNC Symbol;Acc:HGNC:2649]
ENST00000502499.5	2664	2475.06	336.426	72.2523	ENSG00000015479.20	MATR3	matrin 3 [Source:HGNC Symbol;Acc:HGNC:6912]
ENST00000312189.10	836	647.09	87.9255	72.2265	ENSG00000119403.15	PHF19	PHD finger protein 19 [Source:HGNC Symbol;Acc:HGNC:24566]
ENST00000199389.11	4411	4222.06	573.577	72.2128	ENSG00000086232.13	EIF2AK1	eukaryotic translation initiation factor 2 alpha kinase 1 [Source:HGNC Symbol;Acc:HGNC:24921]
ENST00000471974.1	513	325.533	44.1707	72.1249	ENSG00000170485.17	NPAS2	neuronal PAS domain protein 2 [Source:HGNC Symbol;Acc:HGNC:7895]
ENST00000707791.1	1579	1390.06	188.155	71.9499	ENSG00000291508.1	EIF4A3	eukaryotic translation initiation factor 4A3 [Source:HGNC Symbol;Acc:HGNC:18683]
ENST00000647795.1	1579	1390.06	188.155	71.9499	ENSG00000141543.12	EIF4A3	eukaryotic translation initiation factor 4A3 [Source:HGNC Symbol;Acc:HGNC:18683]
ENST00000278823.7	3083	2894.06	391.661	71.9365	ENSG00000149480.7	MTA2	metastasis associated 1 family member 2 [Source:HGNC Symbol;Acc:HGNC:7411]
ENST00000467905.5	880	691.09	93.4903	71.9082	ENSG00000004455.18	AK2	adenylate kinase 2 [Source:HGNC Symbol;Acc:HGNC:362]
ENST00000264221.6	3339	3150.06	425.616	71.8202	ENSG00000128050.9	PAICS	phosphoribosylaminoimidazole carboxylase and phosphoribosylaminoimidazolesuccinocarboxamide synthase [Source:HGNC Symbol;Acc:HGNC:8587]
ENST00000552819.5	1418	1229.06	166.059	71.8188	ENSG00000197111.16	PCBP2	poly(rC) binding protein 2 [Source:HGNC Symbol;Acc:HGNC:8648]
ENST00000404621.5	8520	8331.06	1125.53	71.8128	ENSG00000196498.15	NCOR2	nuclear receptor corepressor 2 [Source:HGNC Symbol;Acc:HGNC:7673]
ENST00000287394.10	5547	5358.06	723.482	71.7739	ENSG00000156802.13	ATAD2	ATPase family AAA domain containing 2 [Source:HGNC Symbol;Acc:HGNC:30123]
ENST00000378536.5	6083	5894.06	795.728	71.7624	ENSG00000157933.11	SKI	SKI proto-oncogene [Source:HGNC Symbol;Acc:HGNC:10896]
ENST00000589838.5	1898	1709.06	230.703	71.7536	ENSG00000130175.10	PRKCSH	protein kinase C substrate 80K-H [Source:HGNC Symbol;Acc:HGNC:9411]
ENST00000610854.2	3584	3395.06	458.18	71.7358	ENSG00000277586.4	NEFL	neurofilament light chain [Source:HGNC Symbol;Acc:HGNC:7739]
ENST00000426324.6	664	475.319	64.0664	71.6459	ENSG00000198931.11	APRT	adenine phosphoribosyltransferase [Source:HGNC Symbol;Acc:HGNC:626]
ENST00000406752.1	243	85.4516	11.5155	71.6321	ENSG00000116161.18	CACYBP	calcyclin binding protein [Source:HGNC Symbol;Acc:HGNC:30423]
ENST00000450554.6	3022	2833.06	381.674	71.6117	ENSG00000063244.14	U2AF2	U2 small nuclear RNA auxiliary factor 2 [Source:HGNC Symbol;Acc:HGNC:23156]
ENST00000222690.10	3804	3615.06	486.823	71.5817	ENSG00000105968.19	H2AZ2	H2A.Z variant histone 2 [Source:HGNC Symbol;Acc:HGNC:20664]
ENST00000538426.6	1701	1512.06	203.614	71.5791	ENSG00000167770.13	OTUB1	OTU deubiquitinase, ubiquitin aldehyde binding 1 [Source:HGNC Symbol;Acc:HGNC:23077]
ENST00000570831.5	1446	1257.06	169.269	71.5764	ENSG00000263290.5	SCAMP3	secretory carrier membrane protein 3 [Source:HGNC Symbol;Acc:HGNC:10565]
ENST00000559596.6	2263	2074.06	279.199	71.5549	ENSG00000137804.14	NUSAP1	nucleolar and spindle associated protein 1 [Source:HGNC Symbol;Acc:HGNC:18538]
ENST00000652272.2	2237	2048.06	275.691	71.5529	ENSG00000101158.15	NELFCD	negative elongation factor complex member C/D [Source:HGNC Symbol;Acc:HGNC:15934]
ENST00000373912.8	1584	1395.06	187.755	71.5394	ENSG00000117748.10	RPA2	replication protein A2 [Source:HGNC Symbol;Acc:HGNC:10290]
ENST00000341426.9	3235	3046.06	409.642	71.4846	ENSG00000008130.15	NADK	NAD kinase [Source:HGNC Symbol;Acc:HGNC:29831]
ENST00000376588.4	2206	2017.06	271.214	71.4727	ENSG00000135069.14	PSAT1	phosphoserine aminotransferase 1 [Source:HGNC Symbol;Acc:HGNC:19129]
ENST00000488151.1	436	251.25	33.7792	71.4644	ENSG00000163527.10	STT3B	STT3 oligosaccharyltransferase complex catalytic subunit B [Source:HGNC Symbol;Acc:HGNC:30611]
ENST00000290649.10	3607	3418.06	459.437	71.4485	ENSG00000159461.15	AMFR	autocrine motility factor receptor [Source:HGNC Symbol;Acc:HGNC:463]
ENST00000413384.7	4119	3930.06	527.95	71.4069	ENSG00000164889.15	SLC4A2	solute carrier family 4 member 2 [Source:HGNC Symbol;Acc:HGNC:11028]
ENST00000322128.5	4441	4252.06	571	71.3812	ENSG00000180543.5	TSPYL5	TSPY like 5 [Source:HGNC Symbol;Acc:HGNC:29367]
ENST00000646252.2	2134	1945.06	261.139	71.365	ENSG00000284774.2	HSF1	heat shock transcription factor 1 [Source:HGNC Symbol;Acc:HGNC:5224]
ENST00000528838.6	2134	1945.06	261.139	71.365	ENSG00000185122.11	HSF1	heat shock transcription factor 1 [Source:HGNC Symbol;Acc:HGNC:5224]
ENST00000379378.8	2110	1921.06	257.914	71.3643	ENSG00000205250.9	E2F4	E2F transcription factor 4 [Source:HGNC Symbol;Acc:HGNC:3118]
ENST00000370995.6	3482	3293.06	441.824	71.3176	ENSG00000142864.15	SERBP1	SERPINE1 mRNA binding protein 1 [Source:HGNC Symbol;Acc:HGNC:17860]
ENST00000592654.3	1939	1750.06	234.77	71.3078	ENSG00000136448.13	NMT1	N-myristoyltransferase 1 [Source:HGNC Symbol;Acc:HGNC:7857]
ENST00000602683.5	667	478.319	64.1335	71.2711	ENSG00000184007.22	PTP4A2	protein tyrosine phosphatase 4A2 [Source:HGNC Symbol;Acc:HGNC:9635]
ENST00000708949.1	1202	1013.06	135.825	71.2676	ENSG00000291835.1	MYG1	MYG1 exonuclease [Source:HGNC Symbol;Acc:HGNC:17590]
ENST00000407315.6	2076	1887.06	252.886	71.234	ENSG00000176946.13	THAP4	THAP domain containing 4 [Source:HGNC Symbol;Acc:HGNC:23187]
ENST00000219548.9	1340	1151.06	154.237	71.2258	ENSG00000103266.11	STUB1	STIP1 homology and U-box containing protein 1 [Source:HGNC Symbol;Acc:HGNC:11427]
ENST00000595957.5	734	545.223	73.055	71.2233	ENSG00000130725.8	UBE2M	ubiquitin conjugating enzyme E2 M [Source:HGNC Symbol;Acc:HGNC:12491]
ENST00000395915.8	2033	1844.06	247.07	71.2184	ENSG00000087586.18	AURKA	aurora kinase A [Source:HGNC Symbol;Acc:HGNC:11393]
ENST00000265881.10	1080	891.056	119.383	71.2172	ENSG00000076043.11	REXO2	RNA exonuclease 2 [Source:HGNC Symbol;Acc:HGNC:17851]
ENST00000377045.9	2378	2189.06	292.973	71.1407	ENSG00000078061.14	ARAF	A-Raf proto-oncogene, serine/threonine kinase [Source:HGNC Symbol;Acc:HGNC:646]
ENST00000474715.1	709	520.273	69.6156	71.125	ENSG00000134308.14	YWHAQ	tyrosine 3-monooxygenase/tryptophan 5-monooxygenase activation protein theta [Source:HGNC Symbol;Acc:HGNC:12854]
ENST00000394890.7	2743	2554.06	341.592	71.0925	ENSG00000122884.13	P4HA1	prolyl 4-hydroxylase subunit alpha 1 [Source:HGNC Symbol;Acc:HGNC:8546]
ENST00000311922.4	3596	3407.06	455.363	71.0437	ENSG00000173334.4	TRIB1	tribbles pseudokinase 1 [Source:HGNC Symbol;Acc:HGNC:16891]
ENST00000341753.10	2709	2520.06	336.618	71.0025	ENSG00000130726.12	TRIM28	tripartite motif containing 28 [Source:HGNC Symbol;Acc:HGNC:16384]
ENST00000258105.8	496	309.001	41.2663	70.9876	ENSG00000204822.7	MRPL53	mitochondrial ribosomal protein L53 [Source:HGNC Symbol;Acc:HGNC:16684]
ENST00000373758.5	5172	4983.06	665.38	70.9775	ENSG00000165476.14	REEP3	receptor accessory protein 3 [Source:HGNC Symbol;Acc:HGNC:23711]
ENST00000406957.5	3479	3290.06	439.248	70.9664	ENSG00000082898.19	XPO1	exportin 1 [Source:HGNC Symbol;Acc:HGNC:12825]
ENST00000314423.12	2188	1999.06	266.24	70.7936	ENSG00000141076.18	UTP4	UTP4 small subunit processome component [Source:HGNC Symbol;Acc:HGNC:1983]
ENST00000587090.5	1246	1057.06	140.776	70.791	ENSG00000167642.13	SPINT2	serine peptidase inhibitor, Kunitz type 2 [Source:HGNC Symbol;Acc:HGNC:11247]
ENST00000266025.4	2107	1918.06	255.409	70.7818	ENSG00000126062.4	TMEM115	transmembrane protein 115 [Source:HGNC Symbol;Acc:HGNC:30055]
ENST00000523569.1	618	429.588	57.1875	70.7612	ENSG00000104472.10	CHRAC1	chromatin accessibility complex subunit 1 [Source:HGNC Symbol;Acc:HGNC:13544]
ENST00000300151.5	1083	894.056	118.925	70.7057	ENSG00000166902.5	MRPL16	mitochondrial ribosomal protein L16 [Source:HGNC Symbol;Acc:HGNC:14476]
ENST00000233078.9	2184	1995.06	265.322	70.691	ENSG00000071626.17	DAZAP1	DAZ associated protein 1 [Source:HGNC Symbol;Acc:HGNC:2683]
ENST00000488858.1	654	465.341	61.7915	70.5836	ENSG00000162734.13	PEA15	proliferation and apoptosis adaptor protein 15 [Source:HGNC Symbol;Acc:HGNC:8822]
ENST00000290349.11	1208	1019.06	135.295	70.5714	ENSG00000159228.13	CBR1	carbonyl reductase 1 [Source:HGNC Symbol;Acc:HGNC:1548]
ENST00000366535.4	2555	2366.06	313.933	70.5275	ENSG00000035687.10	ADSS2	adenylosuccinate synthase 2 [Source:HGNC Symbol;Acc:HGNC:292]
ENST00000506351.6	3028	2839.06	376.577	70.5059	ENSG00000083312.19	TNPO1	transportin 1 [Source:HGNC Symbol;Acc:HGNC:6401]
ENST00000695999.1	828	639.09	84.7644	70.5014	ENSG00000196465.11	MYL6B	myosin light chain 6B [Source:HGNC Symbol;Acc:HGNC:29823]
ENST00000371873.10	2937	2748.06	364.304	70.4668	ENSG00000162368.15	CMPK1	cytidine/uridine monophosphate kinase 1 [Source:HGNC Symbol;Acc:HGNC:18170]
ENST00000394920.6	965	776.056	102.861	70.4536	ENSG00000161016.18	RPL8	ribosomal protein L8 [Source:HGNC Symbol;Acc:HGNC:10368]
ENST00000577875.5	605	416.608	55.1834	70.409	ENSG00000108424.11	KPNB1	karyopherin subunit beta 1 [Source:HGNC Symbol;Acc:HGNC:6400]
ENST00000528020.2	669	480.319	63.6053	70.3898	ENSG00000109861.17	CTSC	cathepsin C [Source:HGNC Symbol;Acc:HGNC:2528]
ENST00000373627.10	1955	1766.06	233.793	70.3676	ENSG00000137409.21	MTCH1	mitochondrial carrier 1 [Source:HGNC Symbol;Acc:HGNC:17586]
ENST00000395633.5	704	515.296	68.1829	70.334	ENSG00000099624.8	ATP5F1D	ATP synthase F1 subunit delta [Source:HGNC Symbol;Acc:HGNC:837]
ENST00000651992.1	2851	2662.06	351.743	70.2353	ENSG00000124795.17	DEK	DEK proto-oncogene [Source:HGNC Symbol;Acc:HGNC:2768]
ENST00000534472.5	1561	1372.06	181.198	70.1986	ENSG00000134910.14	STT3A	STT3 oligosaccharyltransferase complex catalytic subunit A [Source:HGNC Symbol;Acc:HGNC:6172]
ENST00000263780.9	2590	2401.06	316.969	70.1714	ENSG00000083937.10	CHMP2B	charged multivesicular body protein 2B [Source:HGNC Symbol;Acc:HGNC:24537]
ENST00000263694.9	1615	1426.06	188.255	70.1708	ENSG00000060688.13	SNRNP40	small nuclear ribonucleoprotein U5 subunit 40 [Source:HGNC Symbol;Acc:HGNC:30857]
ENST00000456095.6	1736	1547.06	204.156	70.1461	ENSG00000179950.15	PUF60	poly(U) binding splicing factor 60 [Source:HGNC Symbol;Acc:HGNC:17042]
ENST00000588178.6	3562	3373.06	445.119	70.1454	ENSG00000108946.17	PRKAR1A	protein kinase cAMP-dependent type I regulatory subunit alpha [Source:HGNC Symbol;Acc:HGNC:9388]
ENST00000472438.5	477	290.648	38.3307	70.1013	ENSG00000010256.11	UQCRC1	ubiquinol-cytochrome c reductase core protein 1 [Source:HGNC Symbol;Acc:HGNC:12585]
ENST00000521180.5	6951	6762.06	891.762	70.0998	ENSG00000008513.17	ST3GAL1	ST3 beta-galactoside alpha-2,3-sialyltransferase 1 [Source:HGNC Symbol;Acc:HGNC:10862]
ENST00000448165.1	821	632.09	83.3508	70.0934	ENSG00000108179.14	PPIF	peptidylprolyl isomerase F [Source:HGNC Symbol;Acc:HGNC:9259]
ENST00000329970.8	788	599.118	79	70.0908	ENSG00000155115.7	GTF3C6	general transcription factor IIIC subunit 6 [Source:HGNC Symbol;Acc:HGNC:20872]
ENST00000234310.8	3024	2835.06	373.705	70.067	ENSG00000221823.11	PPP3R1	protein phosphatase 3 regulatory subunit B, alpha [Source:HGNC Symbol;Acc:HGNC:9317]
ENST00000322623.10	1899	1710.06	225.153	69.9863	ENSG00000175792.12	RUVBL1	RuvB like AAA ATPase 1 [Source:HGNC Symbol;Acc:HGNC:10474]
ENST00000677590.1	1321	1132.06	148.911	69.9207	ENSG00000104408.11	EIF3E	eukaryotic translation initiation factor 3 subunit E [Source:HGNC Symbol;Acc:HGNC:3277]
ENST00000350498.8	2604	2415.06	317.613	69.9065	ENSG00000106244.13	PDAP1	PDGFA associated protein 1 [Source:HGNC Symbol;Acc:HGNC:14634]
ENST00000296456.10	2879	2690.06	353.635	69.8781	ENSG00000164062.13	APEH	acylaminoacyl-peptide hydrolase [Source:HGNC Symbol;Acc:HGNC:586]
ENST00000568784.6	4017	3828.06	502.384	69.7596	ENSG00000069329.19	VPS35	VPS35 retromer complex component [Source:HGNC Symbol;Acc:HGNC:13487]
ENST00000361311.4	4647	4458.06	584.599	69.7042	ENSG00000171603.18	CLSTN1	calsyntenin 1 [Source:HGNC Symbol;Acc:HGNC:17447]
ENST00000395951.7	964	775.056	101.624	69.6961	ENSG00000164924.18	YWHAZ	tyrosine 3-monooxygenase/tryptophan 5-monooxygenase activation protein zeta [Source:HGNC Symbol;Acc:HGNC:12855]
ENST00000216121.12	2013	1824.06	239.127	69.6845	ENSG00000184117.12	NIPSNAP1	nipsnap homolog 1 [Source:HGNC Symbol;Acc:HGNC:7827]
ENST00000270538.8	1843	1654.06	216.807	69.6738	ENSG00000104980.8	TIMM44	translocase of inner mitochondrial membrane 44 [Source:HGNC Symbol;Acc:HGNC:17316]
ENST00000464579.1	128	22.8895	3	69.6677	ENSG00000088448.14	ANKRD10	ankyrin repeat domain 10 [Source:HGNC Symbol;Acc:HGNC:20265]
ENST00000333188.10	3275	3086.06	404.372	69.6505	ENSG00000184432.11	COPB2	COPI coat complex subunit beta 2 [Source:HGNC Symbol;Acc:HGNC:2232]
ENST00000538364.5	571	382.754	50.1436	69.6373	ENSG00000134531.10	EMP1	epithelial membrane protein 1 [Source:HGNC Symbol;Acc:HGNC:3333]
ENST00000367188.5	5259	5070.06	663.951	69.6097	ENSG00000158615.10	PPP1R15B	protein phosphatase 1 regulatory subunit 15B [Source:HGNC Symbol;Acc:HGNC:14951]
ENST00000542817.1	1342	1153.06	150.795	69.5157	ENSG00000169246.17	NPIPB3	nuclear pore complex interacting protein family member B3 [Source:HGNC Symbol;Acc:HGNC:28989]
ENST00000457156.6	1769	1580.06	206.602	69.5038	ENSG00000165119.22	HNRNPK	heterogeneous nuclear ribonucleoprotein K [Source:HGNC Symbol;Acc:HGNC:5044]
ENST00000332499.4	3625	3436.06	449	69.4596	ENSG00000186834.4	HEXIM1	HEXIM P-TEFb complex subunit 1 [Source:HGNC Symbol;Acc:HGNC:24953]
ENST00000508137.6	2926	2737.06	357.191	69.3686	ENSG00000109790.18	KLHL5	kelch like family member 5 [Source:HGNC Symbol;Acc:HGNC:6356]
ENST00000274289.8	2786	2597.06	338.623	69.3078	ENSG00000145632.15	PLK2	polo like kinase 2 [Source:HGNC Symbol;Acc:HGNC:19699]
ENST00000343938.9	2154	1965.06	256.061	69.2653	ENSG00000224051.7	CPTP	ceramide-1-phosphate transfer protein [Source:HGNC Symbol;Acc:HGNC:28116]
ENST00000327428.10	555	366.996	47.8164	69.2567	ENSG00000163170.12	BOLA3	bolA family member 3 [Source:HGNC Symbol;Acc:HGNC:24415]
ENST00000361983.7	2462	2273.06	296.132	69.2503	ENSG00000198954.9	KIFBP	kinesin family binding protein [Source:HGNC Symbol;Acc:HGNC:23419]
ENST00000548336.1	802	613.118	79.8592	69.2352	ENSG00000235162.9	C12orf75	chromosome 12 open reading frame 75 [Source:HGNC Symbol;Acc:HGNC:35164]
ENST00000216038.6	2019	1830.06	238.228	69.1951	ENSG00000100220.12	RTCB	RNA 2',3'-cyclic phosphate and 5'-OH ligase [Source:HGNC Symbol;Acc:HGNC:26935]
ENST00000637096.1	896	707.09	92.0389	69.19	ENSG00000204272.13	NBDY	negative regulator of P-body association [Source:HGNC Symbol;Acc:HGNC:50713]
ENST00000473537.1	826	637.09	82.9262	69.1891	ENSG00000198406.7	BZW1P2	basic leucine zipper and W2 domains 1 pseudogene 2 [Source:HGNC Symbol;Acc:HGNC:33954]
ENST00000360760.9	2119	1930.06	251.209	69.1851	ENSG00000196141.14	SPATS2L	spermatogenesis associated serine rich 2 like [Source:HGNC Symbol;Acc:HGNC:24574]
ENST00000306077.5	3230	3041.06	395.614	69.1502	ENSG00000170876.8	TMEM43	transmembrane protein 43 [Source:HGNC Symbol;Acc:HGNC:28472]
ENST00000565990.2	967	778.056	101.187	69.1292	ENSG00000189091.13	SF3B3	splicing factor 3b subunit 3 [Source:HGNC Symbol;Acc:HGNC:10770]
ENST00000489358.5	581	392.701	51.0637	69.1189	ENSG00000105835.13	NAMPT	nicotinamide phosphoribosyltransferase [Source:HGNC Symbol;Acc:HGNC:30092]
ENST00000489856.1	575	386.719	50.2767	69.1063	ENSG00000105974.13	CAV1	caveolin 1 [Source:HGNC Symbol;Acc:HGNC:1527]
ENST00000377390.8	3282	3093.06	402.08	69.0989	ENSG00000168066.22	SF1	splicing factor 1 [Source:HGNC Symbol;Acc:HGNC:12950]
ENST00000615966.2	487	300.156	39	69.066	ENSG00000276410.4	H2BC3	H2B clustered histone 3 [Source:HGNC Symbol;Acc:HGNC:4751]
ENST00000238647.5	4166	3977.06	516.417	69.0216	ENSG00000119669.5	IRF2BPL	interferon regulatory factor 2 binding protein like [Source:HGNC Symbol;Acc:HGNC:14282]
ENST00000389131.8	3721	3532.06	458.467	68.9965	ENSG00000134013.16	LOXL2	lysyl oxidase like 2 [Source:HGNC Symbol;Acc:HGNC:6666]
ENST00000376901.9	1097	908.056	117.837	68.9789	ENSG00000174851.16	YIF1A	Yip1 interacting factor homolog A, membrane trafficking protein [Source:HGNC Symbol;Acc:HGNC:16688]
ENST00000566340.5	581	392.701	50.9565	68.9738	ENSG00000167005.14	NUDT21	nudix hydrolase 21 [Source:HGNC Symbol;Acc:HGNC:13870]
ENST00000022615.9	1418	1229.06	159.412	68.9439	ENSG00000078668.14	VDAC3	voltage dependent anion channel 3 [Source:HGNC Symbol;Acc:HGNC:12674]
ENST00000426155.6	1072	883.056	114.524	68.9371	ENSG00000112335.15	SNX3	sorting nexin 3 [Source:HGNC Symbol;Acc:HGNC:11174]
ENST00000007516.8	665	476.319	61.7454	68.9053	ENSG00000004779.10	NDUFAB1	NADH:ubiquinone oxidoreductase subunit AB1 [Source:HGNC Symbol;Acc:HGNC:7694]
ENST00000396049.5	4896	4707.06	610.174	68.905	ENSG00000114978.18	MOB1A	MOB kinase activator 1A [Source:HGNC Symbol;Acc:HGNC:16015]
ENST00000278856.9	1219	1030.06	133.502	68.8929	ENSG00000133316.16	WDR74	WD repeat domain 74 [Source:HGNC Symbol;Acc:HGNC:25529]
ENST00000339365.2	4513	4324.06	560.065	68.8484	ENSG00000176986.16	SEC24C	SEC24 homolog C, COPII coat complex component [Source:HGNC Symbol;Acc:HGNC:10705]
ENST00000642900.1	3855	3666.06	474.813	68.8446	ENSG00000174780.17	SRP72	signal recognition particle 72 [Source:HGNC Symbol;Acc:HGNC:11303]
ENST00000561844.5	738	549.223	71.1179	68.8298	ENSG00000065054.14	NHERF2	NHERF family PDZ scaffold protein 2 [Source:HGNC Symbol;Acc:HGNC:11076]
ENST00000556647.1	644	455.405	58.9571	68.8153	ENSG00000100650.16	SRSF5	serine and arginine rich splicing factor 5 [Source:HGNC Symbol;Acc:HGNC:10787]
ENST00000393664.6	2182	1993.06	258.021	68.8147	ENSG00000175832.13	ETV4	ETS variant transcription factor 4 [Source:HGNC Symbol;Acc:HGNC:3493]
ENST00000269228.10	4760	4571.06	591.132	68.7408	ENSG00000141458.13	NPC1	NPC intracellular cholesterol transporter 1 [Source:HGNC Symbol;Acc:HGNC:7897]
ENST00000466342.1	808	619.09	80.0404	68.723	ENSG00000161011.20	SQSTM1	sequestosome 1 [Source:HGNC Symbol;Acc:HGNC:11280]
[truncated: 205,251+ more rows]
