# Supplementary material for: Functional and genomic characterization of LCN2-deficient PC-3 cells reveals insights into prostate cancer progression
Source: Front Mol Biosci. 2026 Apr 20;13:1730948. doi: 10.3389/fmolb.2026.1730948 (PMC13136868; doi:10.3389/fmolb.2026.1730948)
Supplement: Supplementary file 4 [file Table8.xlsx]

## Sheet: merged_abundances
Supplementary Table 8: PC-3 LCN2-KO mRNA expression as evaluated by NGS
transcript_id	transcript_length	effective_length	estimated_counts	TPM	gene_id	gene_name	gene_description
ENST00000620041.5	830	646.732	17872.1	12476.5	ENSG00000167996.16	FTH1	ferritin heavy chain 1 [Source:HGNC Symbol;Acc:HGNC:3976]
ENST00000361739.1	684	500.935	8949	8065.57	ENSG00000198712.1	MT-CO2	mitochondrially encoded cytochrome c oxidase II [Source:HGNC Symbol;Acc:HGNC:7421]
ENST00000530019.5	550	367.572	5230	6423.94	ENSG00000167996.16	FTH1	ferritin heavy chain 1 [Source:HGNC Symbol;Acc:HGNC:3976]
ENST00000646664.1	1812	1628.69	22374.9	6202.49	ENSG00000075624.17	ACTB	actin beta [Source:HGNC Symbol;Acc:HGNC:132]
ENST00000361624.2	1542	1358.69	17362.8	5769.56	ENSG00000198804.2	MT-CO1	mitochondrially encoded cytochrome c oxidase I [Source:HGNC Symbol;Acc:HGNC:7419]
ENST00000361335.1	297	131.569	1558	5346.33	ENSG00000212907.2	MT-ND4L	mitochondrially encoded NADH:ubiquinone oxidoreductase core subunit 4L [Source:HGNC Symbol;Acc:HGNC:7460]
ENST00000361851.1	207	64.8576	756	5262.64	ENSG00000228253.1	MT-ATP8	mitochondrially encoded ATP synthase membrane subunit 8 [Source:HGNC Symbol;Acc:HGNC:7415]
ENST00000361453.3	1042	858.685	8378.44	4405.26	ENSG00000198763.3	MT-ND2	mitochondrially encoded NADH:ubiquinone oxidoreductase core subunit 2 [Source:HGNC Symbol;Acc:HGNC:7456]
ENST00000361381.2	1378	1194.69	10184	3848.64	ENSG00000198886.2	MT-ND4	mitochondrially encoded NADH:ubiquinone oxidoreductase core subunit 4 [Source:HGNC Symbol;Acc:HGNC:7459]
ENST00000361227.2	346	173.688	1472	3826.3	ENSG00000198840.2	MT-ND3	mitochondrially encoded NADH:ubiquinone oxidoreductase core subunit 3 [Source:HGNC Symbol;Acc:HGNC:7458]
ENST00000372360.9	534	351.834	2817.22	3615.14	ENSG00000138326.21	RPS24	ribosomal protein S24 [Source:HGNC Symbol;Acc:HGNC:10411]
ENST00000233143.6	461	280.566	2031	3268.27	ENSG00000034510.6	TMSB10	thymosin beta 10 [Source:HGNC Symbol;Acc:HGNC:11879]
ENST00000229239.10	1285	1101.69	7511.34	3078.24	ENSG00000111640.15	GAPDH	glyceraldehyde-3-phosphate dehydrogenase [Source:HGNC Symbol;Acc:HGNC:4141]
ENST00000361899.2	681	497.952	3180.3	2883.52	ENSG00000198899.2	MT-ATP6	mitochondrially encoded ATP synthase membrane subunit 6 [Source:HGNC Symbol;Acc:HGNC:7414]
ENST00000362079.2	784	600.753	3791	2849.05	ENSG00000198938.2	MT-CO3	mitochondrially encoded cytochrome c oxidase III [Source:HGNC Symbol;Acc:HGNC:7422]
ENST00000318607.10	2861	2677.69	16672.4	2811.13	ENSG00000070756.17	PABPC1	poly(A) binding protein cytoplasmic 1 [Source:HGNC Symbol;Acc:HGNC:8554]
ENST00000361390.2	956	772.685	4769.07	2786.59	ENSG00000198888.2	MT-ND1	mitochondrially encoded NADH:ubiquinone oxidoreductase core subunit 1 [Source:HGNC Symbol;Acc:HGNC:7455]
ENST00000368719.9	434	254.467	1492.73	2648.45	ENSG00000197956.10	S100A6	S100 calcium binding protein A6 [Source:HGNC Symbol;Acc:HGNC:10496]
ENST00000456586.5	401	223.315	1268.47	2564.5	ENSG00000197756.10	RPL37A	ribosomal protein L37a [Source:HGNC Symbol;Acc:HGNC:10348]
ENST00000287038.8	498	316.46	1734.28	2474.24	ENSG00000156482.11	RPL30	ribosomal protein L30 [Source:HGNC Symbol;Acc:HGNC:10333]
ENST00000273550.12	1203	1019.69	5477.74	2425.37	ENSG00000167996.16	FTH1	ferritin heavy chain 1 [Source:HGNC Symbol;Acc:HGNC:3976]
ENST00000270625.7	573	390.361	2025.71	2342.9	ENSG00000142534.7	RPS11	ribosomal protein S11 [Source:HGNC Symbol;Acc:HGNC:10384]
ENST00000651669.1	352	178.909	835.28	2107.86	ENSG00000177954.14	RPS27	ribosomal protein S27 [Source:HGNC Symbol;Acc:HGNC:10416]
ENST00000504562.1	505	323.337	1368.11	1910.32	ENSG00000145592.14	RPL37	ribosomal protein L37 [Source:HGNC Symbol;Acc:HGNC:10347]
ENST00000225655.6	807	623.732	2598.28	1880.74	ENSG00000108518.8	PFN1	profilin 1 [Source:HGNC Symbol;Acc:HGNC:8881]
ENST00000234590.10	1781	1597.69	6643.75	1877.43	ENSG00000074800.16	ENO1	enolase 1 [Source:HGNC Symbol;Acc:HGNC:3350]
ENST00000224237.9	1868	1684.69	6748.33	1808.51	ENSG00000026025.16	VIM	vimentin [Source:HGNC Symbol;Acc:HGNC:12692]
ENST00000678508.1	1778	1594.69	6308.26	1785.98	ENSG00000156508.19	EEF1A1	eukaryotic translation elongation factor 1 alpha 1 [Source:HGNC Symbol;Acc:HGNC:3189]
ENST00000417088.2	334	163.176	640.563	1772.35	ENSG00000233927.5	RPS28	ribosomal protein S28 [Source:HGNC Symbol;Acc:HGNC:10418]
ENST00000335181.10	2305	2121.69	8293.22	1764.75	ENSG00000067225.21	PKM	pyruvate kinase M1/2 [Source:HGNC Symbol;Acc:HGNC:9021]
ENST00000321153.9	462	281.546	1084.56	1739.19	ENSG00000177600.9	RPLP2	ribosomal protein lateral stalk subunit P2 [Source:HGNC Symbol;Acc:HGNC:10377]
ENST00000222247.10	634	451.068	1735.32	1736.92	ENSG00000105640.13	RPL18A	ribosomal protein L18a [Source:HGNC Symbol;Acc:HGNC:10311]
ENST00000215909.10	528	345.931	1322.72	1726.32	ENSG00000100097.12	LGALS1	galectin 1 [Source:HGNC Symbol;Acc:HGNC:6561]
ENST00000473748.1	210	66.7342	249.456	1687.67	ENSG00000227097.5	RPS28P7	ribosomal protein S28 pseudogene 7 [Source:HGNC Symbol;Acc:HGNC:35787]
ENST00000331825.11	871	687.71	2570	1687.21	ENSG00000087086.15	FTL	ferritin light chain [Source:HGNC Symbol;Acc:HGNC:3999]
ENST00000327741.9	1929	1745.69	6501.61	1681.5	ENSG00000205426.11	KRT81	keratin 81 [Source:HGNC Symbol;Acc:HGNC:6458]
ENST00000534180.1	983	799.685	2916.82	1646.77	ENSG00000167996.16	FTH1	ferritin heavy chain 1 [Source:HGNC Symbol;Acc:HGNC:3976]
ENST00000369167.3	492	310.547	1092	1587.59	ENSG00000203814.7	H2BC18	H2B clustered histone 18 [Source:HGNC Symbol;Acc:HGNC:24700]
ENST00000356950.2	495	313.493	1097.07	1579.97	ENSG00000197903.8	H2BC12	H2B clustered histone 12 [Source:HGNC Symbol;Acc:HGNC:13954]
ENST00000316448.10	1901	1717.69	5720.04	1503.48	ENSG00000179218.15	CALR	calreticulin [Source:HGNC Symbol;Acc:HGNC:1455]
ENST00000392514.9	1105	921.685	3033.71	1486.05	ENSG00000089157.16	RPLP0	ribosomal protein lateral stalk subunit P0 [Source:HGNC Symbol;Acc:HGNC:10371]
ENST00000329251.5	1446	1262.69	4142.72	1481.27	ENSG00000254772.10	EEF1G	eukaryotic translation elongation factor 1 gamma [Source:HGNC Symbol;Acc:HGNC:3213]
ENST00000311487.9	1920	1736.69	5668.19	1473.55	ENSG00000137309.21	HMGA1	high mobility group AT-hook 1 [Source:HGNC Symbol;Acc:HGNC:5010]
ENST00000558815.5	616	433.144	1409.73	1469.42	ENSG00000108107.15	RPL28	ribosomal protein L28 [Source:HGNC Symbol;Acc:HGNC:10330]
ENST00000262584.7	1041	857.685	2783.09	1465.01	ENSG00000161016.18	RPL8	ribosomal protein L8 [Source:HGNC Symbol;Acc:HGNC:10368]
ENST00000512805.6	1140	956.685	3091.99	1459.19	ENSG00000204628.12	RACK1	receptor for activated C kinase 1 [Source:HGNC Symbol;Acc:HGNC:4399]
ENST00000451270.7	1554	1370.69	4371.42	1439.88	ENSG00000182718.18	ANXA2	annexin A2 [Source:HGNC Symbol;Acc:HGNC:537]
ENST00000371646.10	2555	2371.69	7369.56	1402.9	ENSG00000096384.20	HSP90AB1	heat shock protein 90 alpha family class B member 1 [Source:HGNC Symbol;Acc:HGNC:5258]
ENST00000613865.5	634	451.068	1377.25	1378.52	ENSG00000138326.21	RPS24	ribosomal protein S24 [Source:HGNC Symbol;Acc:HGNC:10411]
ENST00000329841.10	3469	3285.69	9995.2	1373.43	ENSG00000184254.17	ALDH1A3	aldehyde dehydrogenase 1 family member A3 [Source:HGNC Symbol;Acc:HGNC:409]
ENST00000501597.3	469	288.287	863.93	1352.99	ENSG00000229117.9	RPL41	ribosomal protein L41 [Source:HGNC Symbol;Acc:HGNC:10354]
ENST00000308162.10	1245	1061.69	3177.88	1351.4	ENSG00000172757.13	CFL1	cofilin 1 [Source:HGNC Symbol;Acc:HGNC:1874]
ENST00000430157.6	572	389.375	1135.64	1316.79	ENSG00000221983.8	UBA52	ubiquitin A-52 residue ribosomal protein fusion product 1 [Source:HGNC Symbol;Acc:HGNC:12458]
ENST00000361567.2	1812	1628.69	4715	1307.03	ENSG00000198786.2	MT-ND5	mitochondrially encoded NADH:ubiquinone oxidoreductase core subunit 5 [Source:HGNC Symbol;Acc:HGNC:7461]
ENST00000579512.3	396	218.785	632.524	1305.27	ENSG00000270276.3	H4C15	H4 clustered histone 15 [Source:HGNC Symbol;Acc:HGNC:29607]
ENST00000578186.3	396	218.785	632.524	1305.27	ENSG00000270882.3	H4C14	H4 clustered histone 14 [Source:HGNC Symbol;Acc:HGNC:4794]
ENST00000327892.13	2515	2331.69	6605.68	1279.06	ENSG00000196230.14	TUBB	tubulin beta class I [Source:HGNC Symbol;Acc:HGNC:20778]
ENST00000607355.3	534	351.834	972.002	1247.3	ENSG00000288859.1	H2AC19	H2A clustered histone 19 [Source:HGNC Symbol;Acc:HGNC:29668]
ENST00000471152.1	471	290.206	798.392	1242.08	ENSG00000234851.4	RPL23AP42	ribosomal protein L23a pseudogene 42 [Source:HGNC Symbol;Acc:HGNC:35942]
ENST00000336023.9	1627	1443.69	3948.17	1234.71	ENSG00000123416.15	TUBA1B	tubulin alpha 1b [Source:HGNC Symbol;Acc:HGNC:18809]
ENST00000361789.2	1141	957.685	2580	1216.3	ENSG00000198727.2	MT-CYB	mitochondrially encoded cytochrome b [Source:HGNC Symbol;Acc:HGNC:7427]
ENST00000294189.11	754	570.753	1531.55	1211.51	ENSG00000162244.12	RPL29	ribosomal protein L29 [Source:HGNC Symbol;Acc:HGNC:10331]
ENST00000216281.13	3228	3044.69	8162.22	1210.34	ENSG00000080824.19	HSP90AA1	heat shock protein 90 alpha family class A member 1 [Source:HGNC Symbol;Acc:HGNC:5253]
ENST00000361681.2	525	342.967	914.987	1204.5	ENSG00000198695.2	MT-ND6	mitochondrially encoded NADH:ubiquinone oxidoreductase core subunit 6 [Source:HGNC Symbol;Acc:HGNC:7462]
ENST00000391857.9	1127	943.685	2492.68	1192.56	ENSG00000142541.18	RPL13A	ribosomal protein L13a [Source:HGNC Symbol;Acc:HGNC:10304]
ENST00000515896.1	152	33.7854	89	1189.33	ENSG00000251705.1	RNA5-8SP6	RNA, 5.8S ribosomal pseudogene 6 [Source:HGNC Symbol;Acc:HGNC:41960]
ENST00000339647.6	2193	2009.69	5282.66	1186.77	ENSG00000150991.16	UBC	ubiquitin C [Source:HGNC Symbol;Acc:HGNC:12468]
ENST00000421017.6	1444	1260.69	3286.75	1177.07	ENSG00000182718.18	ANXA2	annexin A2 [Source:HGNC Symbol;Acc:HGNC:537]
ENST00000202773.14	921	737.685	1918.8	1174.36	ENSG00000089009.16	RPL6	ribosomal protein L6 [Source:HGNC Symbol;Acc:HGNC:10362]
ENST00000225430.9	737	553.773	1430.63	1166.37	ENSG00000108298.12	RPL19	ribosomal protein L19 [Source:HGNC Symbol;Acc:HGNC:10312]
ENST00000396466.5	762	578.753	1474.19	1150.01	ENSG00000147604.14	RPL7	ribosomal protein L7 [Source:HGNC Symbol;Acc:HGNC:10363]
ENST00000270792.10	751	567.753	1438.16	1143.64	ENSG00000142669.15	SH3BGRL3	SH3 domain binding glutamate rich protein like 3 [Source:HGNC Symbol;Acc:HGNC:15568]
ENST00000436428.3	677	493.987	1248.04	1140.65	ENSG00000215183.5	MSMP	microseminoprotein, prostate associated [Source:HGNC Symbol;Acc:HGNC:29663]
ENST00000245458.11	295	129.937	326.323	1133.86	ENSG00000213741.11	RPS29	ribosomal protein S29 [Source:HGNC Symbol;Acc:HGNC:10419]
ENST00000439590.6	431	251.6	627.327	1125.71	ENSG00000172809.13	RPL38	ribosomal protein L38 [Source:HGNC Symbol;Acc:HGNC:10349]
ENST00000291568.7	588	405.32	1002.83	1117.05	ENSG00000160213.10	CSTB	cystatin B [Source:HGNC Symbol;Acc:HGNC:2482]
ENST00000355968.10	818	634.732	1532.71	1090.21	ENSG00000196262.15	PPIA	peptidylprolyl isomerase A [Source:HGNC Symbol;Acc:HGNC:9253]
ENST00000451562.5	544	361.648	870.437	1086.66	ENSG00000196262.15	PPIA	peptidylprolyl isomerase A [Source:HGNC Symbol;Acc:HGNC:9253]
ENST00000529163.5	556	373.52	880.183	1063.9	ENSG00000161016.18	RPL8	ribosomal protein L8 [Source:HGNC Symbol;Acc:HGNC:10368]
ENST00000508493.1	553	370.559	870.628	1060.76	ENSG00000145592.14	RPL37	ribosomal protein L37 [Source:HGNC Symbol;Acc:HGNC:10347]
ENST00000296930.10	1320	1136.69	2668.48	1059.9	ENSG00000181163.14	NPM1	nucleophosmin 1 [Source:HGNC Symbol;Acc:HGNC:7910]
ENST00000504293.5	576	393.361	915.596	1050.88	ENSG00000186468.13	RPS23	ribosomal protein S23 [Source:HGNC Symbol;Acc:HGNC:10410]
ENST00000534624.6	2264	2080.69	4822.85	1046.5	ENSG00000109971.14	HSPA8	heat shock protein family A (Hsp70) member 8 [Source:HGNC Symbol;Acc:HGNC:5241]
ENST00000592588.7	501	319.416	740.353	1046.47	ENSG00000115268.10	RPS15	ribosomal protein S15 [Source:HGNC Symbol;Acc:HGNC:10388]
ENST00000403683.2	518	336.084	778.751	1046.15	ENSG00000203852.4	H3C15	H3 clustered histone 15 [Source:HGNC Symbol;Acc:HGNC:20505]
ENST00000221975.6	500	318.427	732.735	1038.91	ENSG00000105372.8	RPS19	ribosomal protein S19 [Source:HGNC Symbol;Acc:HGNC:10402]
ENST00000707468.1	1919	1735.69	3951.09	1027.75	ENSG00000291420.1	ACTG1	actin gamma 1 [Source:HGNC Symbol;Acc:HGNC:144]
ENST00000573283.7	1919	1735.69	3951.09	1027.75	ENSG00000184009.13	ACTG1	actin gamma 1 [Source:HGNC Symbol;Acc:HGNC:144]
ENST00000343986.9	358	184.28	414.875	1016.44	ENSG00000171858.18	RPS21	ribosomal protein S21 [Source:HGNC Symbol;Acc:HGNC:10409]
ENST00000512737.6	690	506.9	1138.55	1014.08	ENSG00000243678.12	NME2	NME/NM23 nucleoside diphosphate kinase 2 [Source:HGNC Symbol;Acc:HGNC:7850]
ENST00000409115.8	1215	1031.69	2262.64	990.171	ENSG00000187514.17	PTMA	prothymosin alpha [Source:HGNC Symbol;Acc:HGNC:9623]
ENST00000309311.7	3158	2974.69	6466.98	981.527	ENSG00000167658.16	EEF2	eukaryotic translation elongation factor 2 [Source:HGNC Symbol;Acc:HGNC:3214]
ENST00000621411.3	511	329.223	715	980.523	ENSG00000286522.2	H3C2	H3 clustered histone 2 [Source:HGNC Symbol;Acc:HGNC:4776]
ENST00000377727.2	409	230.827	500.456	978.862	ENSG00000158406.6	H4C8	H4 clustered histone 8 [Source:HGNC Symbol;Acc:HGNC:4788]
ENST00000531413.5	636	453.068	980.63	977.2	ENSG00000172757.13	CFL1	cofilin 1 [Source:HGNC Symbol;Acc:HGNC:1874]
ENST00000361436.10	634	451.068	974.859	975.757	ENSG00000197958.13	RPL12	ribosomal protein L12 [Source:HGNC Symbol;Acc:HGNC:10302]
ENST00000406022.6	748	564.753	1212.66	969.441	ENSG00000147403.18	RPL10	ribosomal protein L10 [Source:HGNC Symbol;Acc:HGNC:10298]
ENST00000471204.5	524	341.979	734.187	969.282	ENSG00000116251.11	RPL22	ribosomal protein L22 [Source:HGNC Symbol;Acc:HGNC:10315]
ENST00000451311.7	622	439.084	933.468	959.83	ENSG00000205542.11	TMSB4X	thymosin beta 4 X-linked [Source:HGNC Symbol;Acc:HGNC:11881]
ENST00000196551.8	741	557.773	1184.39	958.692	ENSG00000083845.9	RPS5	ribosomal protein S5 [Source:HGNC Symbol;Acc:HGNC:10426]
ENST00000368811.8	671	487.987	1035.2	957.766	ENSG00000197747.9	S100A10	S100 calcium binding protein A10 [Source:HGNC Symbol;Acc:HGNC:10487]
ENST00000647841.1	488	306.666	648.804	955.192	ENSG00000182774.13	RPS17	ribosomal protein S17 [Source:HGNC Symbol;Acc:HGNC:10397]
ENST00000458500.5	585	402.334	844.273	947.411	ENSG00000147403.18	RPL10	ribosomal protein L10 [Source:HGNC Symbol;Acc:HGNC:10298]
ENST00000230050.4	503	321.404	668.36	938.86	ENSG00000112306.8	RPS12	ribosomal protein S12 [Source:HGNC Symbol;Acc:HGNC:10385]
ENST00000479563.5	794	610.732	1265.33	935.393	ENSG00000188846.14	RPL14	ribosomal protein L14 [Source:HGNC Symbol;Acc:HGNC:10305]
ENST00000304218.6	787	603.732	1229	919.072	ENSG00000168298.7	H1-4	H1.4 linker histone, cluster member [Source:HGNC Symbol;Acc:HGNC:4718]
ENST00000377777.6	486	304.708	614.759	910.884	ENSG00000158373.9	H2BC5	H2B clustered histone 5 [Source:HGNC Symbol;Acc:HGNC:4747]
ENST00000254351.9	3165	2981.69	5862.79	887.739	ENSG00000115884.11	SDC1	syndecan 1 [Source:HGNC Symbol;Acc:HGNC:10658]
ENST00000302278.8	3735	3551.69	6898	876.861	ENSG00000150093.20	ITGB1	integrin subunit beta 1 [Source:HGNC Symbol;Acc:HGNC:6153]
ENST00000394077.8	560	377.481	732.028	875.537	ENSG00000114391.14	RPL24	ribosomal protein L24 [Source:HGNC Symbol;Acc:HGNC:10325]
ENST00000439602.7	549	366.585	708.916	873.097	ENSG00000231500.7	RPS18	ribosomal protein S18 [Source:HGNC Symbol;Acc:HGNC:10401]
ENST00000343677.4	731	547.792	1059	872.816	ENSG00000187837.4	H1-2	H1.2 linker histone, cluster member [Source:HGNC Symbol;Acc:HGNC:4716]
ENST00000260379.11	1174	990.685	1900.43	866.079	ENSG00000137818.12	RPLP1	ribosomal protein lateral stalk subunit P1 [Source:HGNC Symbol;Acc:HGNC:10372]
ENST00000615164.3	412	233.639	445	859.918	ENSG00000276966.3	H4C5	H4 clustered histone 5 [Source:HGNC Symbol;Acc:HGNC:4790]
ENST00000332211.11	1512	1328.69	2491.98	846.769	ENSG00000165637.14	VDAC2	voltage dependent anion channel 2 [Source:HGNC Symbol;Acc:HGNC:12672]
ENST00000312562.7	1702	1518.69	2847.21	846.437	ENSG00000175592.9	FOSL1	FOS like 1, AP-1 transcription factor subunit [Source:HGNC Symbol;Acc:HGNC:13718]
ENST00000529639.6	506	324.337	606.707	844.549	ENSG00000149806.11	FAU	FAU ubiquitin like and ribosomal protein S30 fusion [Source:HGNC Symbol;Acc:HGNC:3597]
ENST00000373970.4	1805	1621.69	3033.16	844.444	ENSG00000107984.10	DKK1	dickkopf WNT signaling pathway inhibitor 1 [Source:HGNC Symbol;Acc:HGNC:2891]
ENST00000009589.8	519	337.049	629.163	842.775	ENSG00000008988.11	RPS20	ribosomal protein S20 [Source:HGNC Symbol;Acc:HGNC:10405]
ENST00000251453.8	631	448.068	813.617	819.819	ENSG00000105193.9	RPS16	ribosomal protein S16 [Source:HGNC Symbol;Acc:HGNC:10396]
ENST00000643777.4	1486	1302.69	2351.93	815.13	ENSG00000149925.22	ALDOA	aldolase, fructose-bisphosphate A [Source:HGNC Symbol;Acc:HGNC:414]
ENST00000302182.8	933	749.685	1353.33	815.021	ENSG00000170315.14	UBB	ubiquitin B [Source:HGNC Symbol;Acc:HGNC:12463]
ENST00000584577.5	344	171.908	310.026	814.224	ENSG00000172809.13	RPL38	ribosomal protein L38 [Source:HGNC Symbol;Acc:HGNC:10349]
ENST00000436473.5	657	474.003	852.079	811.597	ENSG00000147403.18	RPL10	ribosomal protein L10 [Source:HGNC Symbol;Acc:HGNC:10298]
ENST00000368706.9	1172	988.685	1769.92	808.235	ENSG00000188643.11	S100A16	S100 calcium binding protein A16 [Source:HGNC Symbol;Acc:HGNC:20441]
ENST00000567815.5	712	528.81	939.08	801.761	ENSG00000167526.14	RPL13	ribosomal protein L13 [Source:HGNC Symbol;Acc:HGNC:10303]
ENST00000370179.8	827	643.732	1126.19	789.856	ENSG00000125534.10	PPDPF	pancreatic progenitor cell differentiation and proliferation factor [Source:HGNC Symbol;Acc:HGNC:16142]
ENST00000340857.4	2204	2020.69	3535	789.829	ENSG00000189060.6	H1-0	H1.0 linker histone [Source:HGNC Symbol;Acc:HGNC:4714]
ENST00000512493.5	443	263.096	458.489	786.786	ENSG00000186468.13	RPS23	ribosomal protein S23 [Source:HGNC Symbol;Acc:HGNC:10410]
ENST00000314133.4	494	312.526	541	781.545	ENSG00000176340.4	COX8A	cytochrome c oxidase subunit 8A [Source:HGNC Symbol;Acc:HGNC:2294]
ENST00000347512.8	607	424.234	731.313	778.288	ENSG00000130255.13	RPL36	ribosomal protein L36 [Source:HGNC Symbol;Acc:HGNC:13631]
ENST00000507160.5	549	366.585	631	777.136	ENSG00000164265.9	SCGB3A2	secretoglobin family 3A member 2 [Source:HGNC Symbol;Acc:HGNC:18391]
ENST00000495333.6	1849	1665.69	2837.04	768.98	ENSG00000156508.19	EEF1A1	eukaryotic translation elongation factor 1 alpha 1 [Source:HGNC Symbol;Acc:HGNC:3189]
ENST00000678515.1	1842	1658.69	2804.85	763.462	ENSG00000156508.19	EEF1A1	eukaryotic translation elongation factor 1 alpha 1 [Source:HGNC Symbol;Acc:HGNC:3189]
ENST00000271638.3	563	380.468	639	758.271	ENSG00000163191.6	S100A11	S100 calcium binding protein A11 [Source:HGNC Symbol;Acc:HGNC:10488]
ENST00000620047.5	446	265.948	425.663	722.623	ENSG00000196262.15	PPIA	peptidylprolyl isomerase A [Source:HGNC Symbol;Acc:HGNC:9253]
ENST00000262428.5	1842	1658.69	2621.65	713.598	ENSG00000103187.8	COTL1	coactosin like F-actin binding protein 1 [Source:HGNC Symbol;Acc:HGNC:18304]
ENST00000549920.6	643	460.052	726.406	712.877	ENSG00000063177.13	RPL18	ribosomal protein L18 [Source:HGNC Symbol;Acc:HGNC:10310]
ENST00000541790.4	489	307.644	485	711.762	ENSG00000273802.3	H2BC8	H2B clustered histone 8 [Source:HGNC Symbol;Acc:HGNC:4746]
ENST00000689318.1	3135	2951.69	4574.44	699.697	ENSG00000133026.14	MYH10	myosin heavy chain 10 [Source:HGNC Symbol;Acc:HGNC:7568]
ENST00000215754.8	557	374.507	580.343	699.626	ENSG00000240972.2	MIF	macrophage migration inhibitory factor [Source:HGNC Symbol;Acc:HGNC:7097]
ENST00000628770.2	483	301.814	461.544	690.424	ENSG00000280831.3	RPS25	ribosomal protein S25 [Source:HGNC Symbol;Acc:HGNC:10413]
ENST00000527673.2	483	301.814	461.544	690.424	ENSG00000118181.11	RPS25	ribosomal protein S25 [Source:HGNC Symbol;Acc:HGNC:10413]
ENST00000648437.1	588	405.32	613.406	683.271	ENSG00000124614.17	RPS10	ribosomal protein S10 [Source:HGNC Symbol;Acc:HGNC:10383]
ENST00000322203.7	718	534.792	796.516	672.438	ENSG00000198755.11	RPL10A	ribosomal protein L10a [Source:HGNC Symbol;Acc:HGNC:10299]
ENST00000193403.10	3779	3595.69	5332.95	669.62	ENSG00000072110.16	ACTN1	actinin alpha 1 [Source:HGNC Symbol;Acc:HGNC:163]
ENST00000320031.13	4889	4705.69	6973.31	669.05	ENSG00000005884.18	ITGA3	integrin subunit alpha 3 [Source:HGNC Symbol;Acc:HGNC:6139]
ENST00000331817.6	1625	1441.69	2124.99	665.471	ENSG00000135480.17	KRT7	keratin 7 [Source:HGNC Symbol;Acc:HGNC:6445]
ENST00000245185.6	401	223.315	328.752	664.649	ENSG00000125148.7	MT2A	metallothionein 2A [Source:HGNC Symbol;Acc:HGNC:7406]
ENST00000456793.2	442	262.114	383.102	659.881	ENSG00000228474.6	OST4	oligosaccharyltransferase complex subunit 4, non-catalytic [Source:HGNC Symbol;Acc:HGNC:32483]
ENST00000374550.8	660	476.987	695.802	658.599	ENSG00000142676.14	RPL11	ribosomal protein L11 [Source:HGNC Symbol;Acc:HGNC:10301]
ENST00000301821.11	1140	956.685	1380.93	651.694	ENSG00000168028.15	RPSA	ribosomal protein SA [Source:HGNC Symbol;Acc:HGNC:6502]
ENST00000436427.1	1524	1340.69	1916	645.226	ENSG00000065978.19	YBX1	Y-box binding protein 1 [Source:HGNC Symbol;Acc:HGNC:8014]
ENST00000230895.11	2301	2117.69	3020.88	644.042	ENSG00000112977.16	DAP	death associated protein [Source:HGNC Symbol;Acc:HGNC:2672]
ENST00000053867.8	2130	1946.69	2761.33	640.42	ENSG00000030582.19	GRN	granulin precursor [Source:HGNC Symbol;Acc:HGNC:4601]
ENST00000521466.5	592	409.305	579.481	639.196	ENSG00000164587.13	RPS14	ribosomal protein S14 [Source:HGNC Symbol;Acc:HGNC:10387]
ENST00000396651.8	778	594.753	841.065	638.462	ENSG00000142937.12	RPS8	ribosomal protein S8 [Source:HGNC Symbol;Acc:HGNC:10441]
ENST00000295006.6	3366	3182.69	4498.7	638.169	ENSG00000162909.18	CAPN2	calpain 2 [Source:HGNC Symbol;Acc:HGNC:1479]
ENST00000339995.11	3794	3610.69	5080.72	635.298	ENSG00000110321.19	EIF4G2	eukaryotic translation initiation factor 4 gamma 2 [Source:HGNC Symbol;Acc:HGNC:3297]
ENST00000559463.5	852	668.71	940.531	635.006	ENSG00000108107.15	RPL28	ribosomal protein L28 [Source:HGNC Symbol;Acc:HGNC:10330]
ENST00000445125.2	1848	1664.69	2338	634.095	ENSG00000225840.2
ENST00000227507.3	4238	4054.69	5615.87	625.32	ENSG00000110092.4	CCND1	cyclin D1 [Source:HGNC Symbol;Acc:HGNC:1582]
ENST00000586270.5	468	287.337	397.177	624.071	ENSG00000132475.10	H3-3B	H3.3 histone B [Source:HGNC Symbol;Acc:HGNC:4765]
ENST00000357903.7	3543	3359.69	4629.14	622.077	ENSG00000142192.22	APP	amyloid beta precursor protein [Source:HGNC Symbol;Acc:HGNC:620]
ENST00000448864.6	553	370.559	505.803	616.263	ENSG00000182899.17	RPL35A	ribosomal protein L35a [Source:HGNC Symbol;Acc:HGNC:10345]
ENST00000488500.2	1825	1641.69	2237.98	615.472	ENSG00000156508.19	EEF1A1	eukaryotic translation elongation factor 1 alpha 1 [Source:HGNC Symbol;Acc:HGNC:3189]
ENST00000561775.5	1396	1212.69	1649.04	613.941	ENSG00000174444.15	RPL4	ribosomal protein L4 [Source:HGNC Symbol;Acc:HGNC:10353]
ENST00000319248.13	945	761.685	1022.48	606.066	ENSG00000117450.15	PRDX1	peroxiredoxin 1 [Source:HGNC Symbol;Acc:HGNC:9352]
ENST00000348462.6	452	271.768	361.802	601.056	ENSG00000136942.15	RPL35	ribosomal protein L35 [Source:HGNC Symbol;Acc:HGNC:10344]
ENST00000310118.9	2913	2729.69	3613.63	597.686	ENSG00000175166.17	PSMD2	proteasome 26S subunit ubiquitin receptor, non-ATPase 2 [Source:HGNC Symbol;Acc:HGNC:9559]
ENST00000361566.7	1390	1206.69	1588.63	594.389	ENSG00000171345.13	KRT19	keratin 19 [Source:HGNC Symbol;Acc:HGNC:6436]
ENST00000532872.5	737	553.773	722.177	588.782	ENSG00000149273.15	RPS3	ribosomal protein S3 [Source:HGNC Symbol;Acc:HGNC:10420]
ENST00000273223.10	567	384.428	497.657	584.463	ENSG00000144713.13	RPL32	ribosomal protein L32 [Source:HGNC Symbol;Acc:HGNC:10336]
ENST00000262030.8	1759	1575.69	2014.26	577.15	ENSG00000110955.9	ATP5F1B	ATP synthase F1 subunit beta [Source:HGNC Symbol;Acc:HGNC:830]
ENST00000293831.13	1758	1574.69	2011.05	576.595	ENSG00000161960.16	EIF4A1	eukaryotic translation initiation factor 4A1 [Source:HGNC Symbol;Acc:HGNC:3282]
ENST00000436146.2	605	422.234	534.604	571.639	ENSG00000174748.22	RPL15	ribosomal protein L15 [Source:HGNC Symbol;Acc:HGNC:10306]
ENST00000357790.5	445	265.022	333.593	568.3	ENSG00000137818.12	RPLP1	ribosomal protein lateral stalk subunit P1 [Source:HGNC Symbol;Acc:HGNC:10372]
ENST00000217182.6	1773	1589.69	2000.94	568.283	ENSG00000101210.14	EEF1A2	eukaryotic translation elongation factor 1 alpha 2 [Source:HGNC Symbol;Acc:HGNC:3192]
ENST00000368097.9	1375	1191.69	1484.41	562.385	ENSG00000158710.15	TAGLN2	transgelin 2 [Source:HGNC Symbol;Acc:HGNC:11554]
ENST00000396984.2	460	279.575	347.457	561.105	ENSG00000180596.9	H2BC4	H2B clustered histone 4 [Source:HGNC Symbol;Acc:HGNC:4757]
ENST00000311549.11	566	383.442	474.662	558.891	ENSG00000122026.11	RPL21	ribosomal protein L21 [Source:HGNC Symbol;Acc:HGNC:10313]
ENST00000300026.4	893	709.685	874.834	556.548	ENSG00000166794.6	PPIB	peptidylprolyl isomerase B [Source:HGNC Symbol;Acc:HGNC:9255]
ENST00000296511.10	1638	1454.69	1782.34	553.176	ENSG00000164111.15	ANXA5	annexin A5 [Source:HGNC Symbol;Acc:HGNC:543]
ENST00000587171.1	586	403.32	491.859	550.596	ENSG00000132475.10	H3-3B	H3.3 histone B [Source:HGNC Symbol;Acc:HGNC:4765]
ENST00000510231.1	177	46.774	57	550.189	ENSG00000249072.1
ENST00000272102.10	1840	1656.69	2013.02	548.593	ENSG00000143761.17	ARF1	ADP ribosylation factor 1 [Source:HGNC Symbol;Acc:HGNC:652]
ENST00000709241.1	625	442.084	530.995	542.286	ENSG00000291931.1	RPS2	ribosomal protein S2 [Source:HGNC Symbol;Acc:HGNC:10404]
ENST00000533186.5	625	442.084	530.995	542.286	ENSG00000140988.16	RPS2	ribosomal protein S2 [Source:HGNC Symbol;Acc:HGNC:10404]
ENST00000379060.8	764	580.753	691.024	537.21	ENSG00000133112.17	TPT1	tumor protein, translationally-controlled 1 [Source:HGNC Symbol;Acc:HGNC:12022]
ENST00000272317.11	785	601.753	715.01	536.458	ENSG00000143947.15	RPS27A	ribosomal protein S27a [Source:HGNC Symbol;Acc:HGNC:10417]
ENST00000396705.10	1351	1167.69	1379.37	533.332	ENSG00000111669.15	TPI1	triosephosphate isomerase 1 [Source:HGNC Symbol;Acc:HGNC:12009]
ENST00000409614.1	582	399.334	470.503	531.947	ENSG00000140264.22	SERF2	small EDRK-rich factor 2 [Source:HGNC Symbol;Acc:HGNC:10757]
ENST00000352983.7	1233	1049.69	1230.32	529.179	ENSG00000147604.14	RPL7	ribosomal protein L7 [Source:HGNC Symbol;Acc:HGNC:10363]
ENST00000358739.5	495	313.493	365.325	526.131	ENSG00000196747.5	H2AC13	H2A clustered histone 13 [Source:HGNC Symbol;Acc:HGNC:4725]
ENST00000400137.9	1514	1330.69	1534.77	520.728	ENSG00000088832.18	FKBP1A	FKBP prolyl isomerase 1A [Source:HGNC Symbol;Acc:HGNC:3711]
ENST00000457131.1	555	372.533	429.617	520.665	ENSG00000144713.13	RPL32	ribosomal protein L32 [Source:HGNC Symbol;Acc:HGNC:10336]
ENST00000612966.3	486	304.708	350	518.592	ENSG00000287080.2	H3C3	H3 clustered histone 3 [Source:HGNC Symbol;Acc:HGNC:4768]
ENST00000295688.8	1977	1793.69	2057.45	517.877	ENSG00000163468.15	CCT3	chaperonin containing TCP1 subunit 3 [Source:HGNC Symbol;Acc:HGNC:1616]
ENST00000616182.2	467	286.368	326.363	514.54	ENSG00000274641.2	H2BC17	H2B clustered histone 17 [Source:HGNC Symbol;Acc:HGNC:4758]
ENST00000353245.7	2829	2645.69	3004.23	512.67	ENSG00000164924.18	YWHAZ	tyrosine 3-monooxygenase/tryptophan 5-monooxygenase activation protein zeta [Source:HGNC Symbol;Acc:HGNC:12855]
ENST00000216146.9	1296	1112.69	1252.95	508.396	ENSG00000100316.16	RPL3	ribosomal protein L3 [Source:HGNC Symbol;Acc:HGNC:10332]
ENST00000525634.6	527	344.955	385.519	504.575	ENSG00000110700.7	RPS13	ribosomal protein S13 [Source:HGNC Symbol;Acc:HGNC:10386]
ENST00000376327.6	1103	919.685	1018.26	499.874	ENSG00000102007.11	PLP2	proteolipid protein 2 [Source:HGNC Symbol;Acc:HGNC:9087]
ENST00000340384.5	1563	1379.69	1525.77	499.287	ENSG00000188229.6	TUBB4B	tubulin beta 4B class IVb [Source:HGNC Symbol;Acc:HGNC:20771]
ENST00000677389.1	2029	1845.69	2034.86	497.759	ENSG00000160789.24	LMNA	lamin A/C [Source:HGNC Symbol;Acc:HGNC:6636]
ENST00000292807.9	1931	1747.69	1924.91	497.268	ENSG00000161203.14	AP2M1	adaptor related protein complex 2 subunit mu 1 [Source:HGNC Symbol;Acc:HGNC:564]
ENST00000361575.4	390	213.259	234.537	496.53	ENSG00000198918.8	RPL39	ribosomal protein L39 [Source:HGNC Symbol;Acc:HGNC:10350]
ENST00000316084.10	1474	1290.69	1419.22	496.445	ENSG00000198034.11	RPS4X	ribosomal protein S4 X-linked [Source:HGNC Symbol;Acc:HGNC:10424]
ENST00000334828.6	1802	1618.69	1765.59	492.458	ENSG00000171314.9	PGAM1	phosphoglycerate mutase 1 [Source:HGNC Symbol;Acc:HGNC:8888]
ENST00000648839.1	528	345.931	377.215	492.313	ENSG00000161970.15	RPL26	ribosomal protein L26 [Source:HGNC Symbol;Acc:HGNC:10327]
ENST00000535090.5	657	474.003	513.925	489.508	ENSG00000132341.12	RAN	RAN, member RAS oncogene family [Source:HGNC Symbol;Acc:HGNC:9846]
ENST00000558131.1	444	264.077	282.699	483.321	ENSG00000108107.15	RPL28	ribosomal protein L28 [Source:HGNC Symbol;Acc:HGNC:10330]
ENST00000361866.8	4203	4019.69	4301.77	483.167	ENSG00000142156.16	COL6A1	collagen type VI alpha 1 chain [Source:HGNC Symbol;Acc:HGNC:2211]
ENST00000457309.2	3007	2823.69	3017.27	482.436	ENSG00000164924.18	YWHAZ	tyrosine 3-monooxygenase/tryptophan 5-monooxygenase activation protein zeta [Source:HGNC Symbol;Acc:HGNC:12855]
ENST00000356476.3	503	321.404	343.324	482.275	ENSG00000197409.8	H3C4	H3 clustered histone 4 [Source:HGNC Symbol;Acc:HGNC:4767]
ENST00000303910.5	517	335.084	357	481.012	ENSG00000277075.3	H2AC8	H2A clustered histone 8 [Source:HGNC Symbol;Acc:HGNC:4724]
ENST00000630979.3	887	703.71	745.776	478.472	ENSG00000280858.3	RPL7A	ribosomal protein L7a [Source:HGNC Symbol;Acc:HGNC:10364]
ENST00000323345.11	887	703.71	745.776	478.472	ENSG00000148303.17	RPL7A	ribosomal protein L7a [Source:HGNC Symbol;Acc:HGNC:10364]
ENST00000369856.8	8240	8056.69	8536.64	478.38	ENSG00000196924.19	FLNA	filamin A [Source:HGNC Symbol;Acc:HGNC:3754]
ENST00000330752.12	1294	1110.69	1171.58	476.237	ENSG00000135486.19	HNRNPA1	heterogeneous nuclear ribonucleoprotein A1 [Source:HGNC Symbol;Acc:HGNC:5031]
ENST00000612898.2	542	359.661	379.022	475.788	ENSG00000233822.6	H2BC15	H2B clustered histone 15 [Source:HGNC Symbol;Acc:HGNC:4749]
ENST00000621112.2	468	287.337	302	474.523	ENSG00000273703.2	H2BC14	H2B clustered histone 14 [Source:HGNC Symbol;Acc:HGNC:4750]
ENST00000331666.11	2910	2726.69	2865.64	474.491	ENSG00000184110.15	EIF3C	eukaryotic translation initiation factor 3 subunit C [Source:HGNC Symbol;Acc:HGNC:3279]
ENST00000388968.8	2245	2061.69	2155.69	472.07	ENSG00000144381.18	HSPD1	heat shock protein family D (Hsp60) member 1 [Source:HGNC Symbol;Acc:HGNC:5261]
ENST00000300527.9	3445	3261.69	3408.2	471.765	ENSG00000142173.17	COL6A2	collagen type VI alpha 2 chain [Source:HGNC Symbol;Acc:HGNC:2212]
ENST00000376925.8	793	609.732	628.248	465.194	ENSG00000101439.9	CST3	cystatin C [Source:HGNC Symbol;Acc:HGNC:2475]
ENST00000361441.5	2644	2460.69	2534.17	464.966	ENSG00000244509.4	APOBEC3C	apolipoprotein B mRNA editing enzyme catalytic subunit 3C [Source:HGNC Symbol;Acc:HGNC:17353]
ENST00000526457.3	11632	11448.7	11717.9	462.1	ENSG00000154237.13	LRRK1	leucine rich repeat kinase 1 [Source:HGNC Symbol;Acc:HGNC:18608]
ENST00000476752.1	544	361.648	366.133	457.083	ENSG00000107984.10	DKK1	dickkopf WNT signaling pathway inhibitor 1 [Source:HGNC Symbol;Acc:HGNC:2891]
ENST00000463340.1	377	201.351	202.7	454.51	ENSG00000122359.18	ANXA11	annexin A11 [Source:HGNC Symbol;Acc:HGNC:535]
ENST00000335895.12	897	713.685	704.338	445.571	ENSG00000145741.17	BTF3	basic transcription factor 3 [Source:HGNC Symbol;Acc:HGNC:1125]
ENST00000569438.2	565	382.455	376.584	444.553	ENSG00000174444.15	RPL4	ribosomal protein L4 [Source:HGNC Symbol;Acc:HGNC:10353]
ENST00000229379.3	537	354.748	346.922	441.524	ENSG00000111775.3	COX6A1	cytochrome c oxidase subunit 6A1 [Source:HGNC Symbol;Acc:HGNC:2277]
ENST00000326840.11	6128	5944.69	5813.41	441.514	ENSG00000057019.16	DCBLD2	discoidin, CUB and LCCL domain containing 2 [Source:HGNC Symbol;Acc:HGNC:24627]
ENST00000399808.5	611	428.189	417.178	439.873	ENSG00000142089.17	IFITM3	interferon induced transmembrane protein 3 [Source:HGNC Symbol;Acc:HGNC:5414]
ENST00000265447.8	2526	2342.69	2280.52	439.503	ENSG00000122359.18	ANXA11	annexin A11 [Source:HGNC Symbol;Acc:HGNC:535]
ENST00000245857.9	588	405.32	394.119	439.007	ENSG00000125691.14	RPL23	ribosomal protein L23 [Source:HGNC Symbol;Acc:HGNC:10316]
ENST00000360270.7	3960	3776.69	3668.06	438.499	ENSG00000147065.18	MSN	moesin [Source:HGNC Symbol;Acc:HGNC:7373]
ENST00000301522.3	925	741.685	717.899	437.005	ENSG00000167815.12	PRDX2	peroxiredoxin 2 [Source:HGNC Symbol;Acc:HGNC:9353]
ENST00000504320.5	440	260.16	251	435.587	ENSG00000164265.9	SCGB3A2	secretoglobin family 3A member 2 [Source:HGNC Symbol;Acc:HGNC:18391]
ENST00000375784.8	1199	1015.69	974.054	432.978	ENSG00000213719.8	CLIC1	chloride intracellular channel 1 [Source:HGNC Symbol;Acc:HGNC:2062]
ENST00000340385.6	1690	1506.69	1440.27	431.581	ENSG00000117592.9	PRDX6	peroxiredoxin 6 [Source:HGNC Symbol;Acc:HGNC:16753]
ENST00000331380.4	494	312.526	298.037	430.554	ENSG00000184260.6	H2AC20	H2A clustered histone 20 [Source:HGNC Symbol;Acc:HGNC:4738]
ENST00000566827.5	2395	2211.69	2103.72	429.444	ENSG00000140937.14	CDH11	cadherin 11 [Source:HGNC Symbol;Acc:HGNC:1750]
ENST00000331483.9	2437	2253.69	2135.98	427.903	ENSG00000185624.16	P4HB	prolyl 4-hydroxylase subunit beta [Source:HGNC Symbol;Acc:HGNC:8548]
ENST00000391921.9	1180	996.685	942.015	426.719	ENSG00000196352.18	CD55	CD55 molecule (Cromer blood group) [Source:HGNC Symbol;Acc:HGNC:2665]
ENST00000429089.6	2599	2415.69	2272.8	424.778	ENSG00000104368.19	PLAT	plasminogen activator, tissue type [Source:HGNC Symbol;Acc:HGNC:9051]
ENST00000301587.9	609	426.219	400.921	424.686	ENSG00000167863.12	ATP5PD	ATP synthase peripheral stalk subunit d [Source:HGNC Symbol;Acc:HGNC:845]
ENST00000382361.8	2784	2600.69	2438.95	423.407	ENSG00000075618.18	FSCN1	fascin actin-bundling protein 1 [Source:HGNC Symbol;Acc:HGNC:11148]
ENST00000541364.5	1695	1511.69	1416.29	422.994	ENSG00000167553.17	TUBA1C	tubulin alpha 1c [Source:HGNC Symbol;Acc:HGNC:20768]
ENST00000383564.8	2671	2487.69	2330.36	422.93	ENSG00000183311.16	TUBB	tubulin beta class I [Source:HGNC Symbol;Acc:HGNC:20778]
ENST00000225972.8	2880	2696.69	2521.02	422.073	ENSG00000108829.10	LRRC59	leucine rich repeat containing 59 [Source:HGNC Symbol;Acc:HGNC:28817]
ENST00000247655.4	629	446.068	416.317	421.371	ENSG00000127184.13	COX7C	cytochrome c oxidase subunit 7C [Source:HGNC Symbol;Acc:HGNC:2292]
ENST00000343420.6	978	794.685	741.044	421.009	ENSG00000196352.18	CD55	CD55 molecule (Cromer blood group) [Source:HGNC Symbol;Acc:HGNC:2665]
ENST00000299767.10	2782	2598.69	2418.62	420.201	ENSG00000166598.16	HSP90B1	heat shock protein 90 beta family member 1 [Source:HGNC Symbol;Acc:HGNC:12028]
ENST00000394936.8	2748	2564.69	2335.38	411.117	ENSG00000197746.15	PSAP	prosaposin [Source:HGNC Symbol;Acc:HGNC:9498]
ENST00000356530.6	473	292.145	266	411.079	ENSG00000277224.3	H2BC7	H2B clustered histone 7 [Source:HGNC Symbol;Acc:HGNC:4752]
ENST00000394935.7	580	397.334	360.044	409.113	ENSG00000198242.14	RPL23A	ribosomal protein L23a [Source:HGNC Symbol;Acc:HGNC:10317]
ENST00000357325.10	2309	2125.69	1913.05	406.321	ENSG00000143321.19	HDGF	heparin binding growth factor [Source:HGNC Symbol;Acc:HGNC:4856]
ENST00000296129.6	5963	5779.69	5198.9	406.116	ENSG00000163814.8	CDCP1	CUB domain containing protein 1 [Source:HGNC Symbol;Acc:HGNC:24357]
ENST00000447654.5	2159	1975.69	1776.2	405.897	ENSG00000137309.21	HMGA1	high mobility group AT-hook 1 [Source:HGNC Symbol;Acc:HGNC:5010]
ENST00000678676.1	2536	2352.69	2107.89	404.508	ENSG00000104368.19	PLAT	plasminogen activator, tissue type [Source:HGNC Symbol;Acc:HGNC:9051]
ENST00000482069.5	539	356.698	318.011	402.516	ENSG00000138326.21	RPS24	ribosomal protein S24 [Source:HGNC Symbol;Acc:HGNC:10411]
ENST00000395566.9	830	646.732	574.347	400.952	ENSG00000110492.17	MDK	midkine [Source:HGNC Symbol;Acc:HGNC:6972]
ENST00000524851.5	866	682.71	604.322	399.645	ENSG00000149273.15	RPS3	ribosomal protein S3 [Source:HGNC Symbol;Acc:HGNC:10420]
ENST00000580261.6	614	431.189	381.588	399.548	ENSG00000265681.8	RPL17	ribosomal protein L17 [Source:HGNC Symbol;Acc:HGNC:10307]
ENST00000596731.7	619	436.129	384.389	397.922	ENSG00000105583.11	WDR83OS	WD repeat domain 83 opposite strand [Source:HGNC Symbol;Acc:HGNC:30203]
ENST00000309318.8	989	805.685	706.968	396.166	ENSG00000173457.11	PPP1R14B	protein phosphatase 1 regulatory inhibitor subunit 14B [Source:HGNC Symbol;Acc:HGNC:9057]
ENST00000541679.7	572	389.375	340.875	395.248	ENSG00000132341.12	RAN	RAN, member RAS oncogene family [Source:HGNC Symbol;Acc:HGNC:9846]
ENST00000330459.8	1977	1793.69	1569.53	395.061	ENSG00000182481.10	KPNA2	karyopherin subunit alpha 2 [Source:HGNC Symbol;Acc:HGNC:6395]
ENST00000649813.2	488	306.666	268	394.559	ENSG00000126267.11	COX6B1	cytochrome c oxidase subunit 6B1 [Source:HGNC Symbol;Acc:HGNC:2280]
ENST00000418115.6	1805	1621.69	1412.83	393.337	ENSG00000067560.14	RHOA	ras homolog family member A [Source:HGNC Symbol;Acc:HGNC:667]
ENST00000611927.2	387	210.567	182	390.232	ENSG00000273542.2	H4C12	H4 clustered histone 12 [Source:HGNC Symbol;Acc:HGNC:4784]
ENST00000225308.12	1607	1423.69	1225.06	388.497	ENSG00000013306.16	SLC25A39	solute carrier family 25 member 39 [Source:HGNC Symbol;Acc:HGNC:24279]
ENST00000290295.8	3039	2855.69	2455	388.136	ENSG00000159184.8	HOXB13	homeobox B13 [Source:HGNC Symbol;Acc:HGNC:5112]
ENST00000678246.1	2674	2490.69	2137.07	387.384	ENSG00000115053.17	NCL	nucleolin [Source:HGNC Symbol;Acc:HGNC:7667]
ENST00000341712.8	3846	3662.69	3135.89	386.548	ENSG00000133030.22	MPRIP	myosin phosphatase Rho interacting protein [Source:HGNC Symbol;Acc:HGNC:30321]
ENST00000330188.13	2108	1924.69	1645.82	386.069	ENSG00000143549.22	TPM3	tropomyosin 3 [Source:HGNC Symbol;Acc:HGNC:12012]
ENST00000435330.5	445	265.022	225.438	384.05	ENSG00000147604.14	RPL7	ribosomal protein L7 [Source:HGNC Symbol;Acc:HGNC:10363]
ENST00000238081.8	2196	2012.69	1696.08	380.464	ENSG00000134308.14	YWHAQ	tyrosine 3-monooxygenase/tryptophan 5-monooxygenase activation protein theta [Source:HGNC Symbol;Acc:HGNC:12854]
ENST00000459748.1	321	151.74	127.853	380.41	ENSG00000244398.1	RPL36AP37	ribosomal protein L36a pseudogene 37 [Source:HGNC Symbol;Acc:HGNC:36969]
ENST00000359611.4	487	305.676	257	379.589	ENSG00000278677.2	H2AC17	H2A clustered histone 17 [Source:HGNC Symbol;Acc:HGNC:4735]
ENST00000296417.6	866	682.71	570.435	377.235	ENSG00000164032.12	H2AZ1	H2A.Z variant histone 1 [Source:HGNC Symbol;Acc:HGNC:4741]
ENST00000276689.8	691	507.9	422.921	375.944	ENSG00000147684.10	NDUFB9	NADH:ubiquinone oxidoreductase subunit B9 [Source:HGNC Symbol;Acc:HGNC:7704]
ENST00000398606.10	741	557.773	464.103	375.664	ENSG00000084207.18	GSTP1	glutathione S-transferase pi 1 [Source:HGNC Symbol;Acc:HGNC:4638]
ENST00000244534.7	776	592.753	493	375.504	ENSG00000124575.7	H1-3	H1.3 linker histone, cluster member [Source:HGNC Symbol;Acc:HGNC:4717]
ENST00000518716.1	694	510.882	422.259	373.165	ENSG00000070756.17	PABPC1	poly(A) binding protein cytoplasmic 1 [Source:HGNC Symbol;Acc:HGNC:8554]
ENST00000514057.1	681	497.952	410.698	372.372
ENST00000269593.5	2205	2021.69	1658	370.265	ENSG00000141753.7	IGFBP4	insulin like growth factor binding protein 4 [Source:HGNC Symbol;Acc:HGNC:5473]
ENST00000531975.5	698	514.847	421.606	369.719	ENSG00000161016.18	RPL8	ribosomal protein L8 [Source:HGNC Symbol;Acc:HGNC:10368]
ENST00000485827.1	348	175.46	143.051	368.092	ENSG00000196656.8
ENST00000370321.8	1028	844.685	688.38	367.939	ENSG00000122406.14	RPL5	ribosomal protein L5 [Source:HGNC Symbol;Acc:HGNC:10360]
ENST00000305218.9	2140	1956.69	1590.73	367.043	ENSG00000168439.17	STIP1	stress induced phosphoprotein 1 [Source:HGNC Symbol;Acc:HGNC:11387]
ENST00000352041.7	2516	2332.69	1888.96	365.603	ENSG00000104368.19	PLAT	plasminogen activator, tissue type [Source:HGNC Symbol;Acc:HGNC:9051]
ENST00000272462.3	2317	2133.69	1726.5	365.324	ENSG00000144063.4	MALL	mal, T cell differentiation protein like [Source:HGNC Symbol;Acc:HGNC:6818]
ENST00000401473.7	1887	1703.69	1368.74	362.723	ENSG00000137309.21	HMGA1	high mobility group AT-hook 1 [Source:HGNC Symbol;Acc:HGNC:5010]
ENST00000317610.11	2333	2149.69	1725.34	362.362	ENSG00000115310.19	RTN4	reticulon 4 [Source:HGNC Symbol;Acc:HGNC:14085]
ENST00000304312.5	303	136.529	109.449	361.935	ENSG00000169020.10	ATP5ME	ATP synthase membrane subunit e [Source:HGNC Symbol;Acc:HGNC:846]
ENST00000329399.7	1431	1247.69	996.881	360.729	ENSG00000107438.9	PDLIM1	PDZ and LIM domain 1 [Source:HGNC Symbol;Acc:HGNC:2067]
ENST00000377745.5	388	211.462	168	358.689	ENSG00000278705.3	H4C2	H4 clustered histone 2 [Source:HGNC Symbol;Acc:HGNC:4789]
ENST00000525085.1	495	313.493	247.873	356.98	ENSG00000151366.13	NDUFC2	NADH:ubiquinone oxidoreductase subunit C2 [Source:HGNC Symbol;Acc:HGNC:7706]
ENST00000619466.3	462	281.546	222	355.997	ENSG00000275713.3	H2BC9	H2B clustered histone 9 [Source:HGNC Symbol;Acc:HGNC:4755]
ENST00000391976.6	4489	4305.69	3356.28	351.931	ENSG00000115677.18	HDLBP	high density lipoprotein binding protein [Source:HGNC Symbol;Acc:HGNC:4857]
ENST00000689152.1	1885	1701.69	1322.7	350.934	ENSG00000167004.14	PDIA3	protein disulfide isomerase family A member 3 [Source:HGNC Symbol;Acc:HGNC:4606]
ENST00000359462.9	1814	1630.69	1263.02	349.688	ENSG00000197111.16	PCBP2	poly(rC) binding protein 2 [Source:HGNC Symbol;Acc:HGNC:8648]
ENST00000312515.7	822	638.732	492.367	348.026	ENSG00000175550.8	DRAP1	DR1 associated protein 1 [Source:HGNC Symbol;Acc:HGNC:3019]
ENST00000388835.4	1413	1229.69	946.048	347.345	ENSG00000111057.11	KRT18	keratin 18 [Source:HGNC Symbol;Acc:HGNC:6430]
ENST00000312175.7	731	547.792	420.382	346.474	ENSG00000175334.8	BANF1	BAF nuclear assembly factor 1 [Source:HGNC Symbol;Acc:HGNC:17397]
ENST00000435983.5	620	437.114	334.947	345.958	ENSG00000144713.13	RPL32	ribosomal protein L32 [Source:HGNC Symbol;Acc:HGNC:10336]
ENST00000488546.6	1407	1223.69	936.528	345.536	ENSG00000087460.29	GNAS	GNAS complex locus [Source:HGNC Symbol;Acc:HGNC:4392]
ENST00000401609.5	1289	1105.69	846.142	345.505	ENSG00000100316.16	RPL3	ribosomal protein L3 [Source:HGNC Symbol;Acc:HGNC:10332]
ENST00000322028.5	876	692.71	529.001	344.785	ENSG00000177700.6	POLR2L	RNA polymerase II, I and III subunit L [Source:HGNC Symbol;Acc:HGNC:9199]
ENST00000509409.5	1248	1064.69	811.583	344.155	ENSG00000143549.22	TPM3	tropomyosin 3 [Source:HGNC Symbol;Acc:HGNC:12012]
ENST00000314523.7	809	625.732	476.972	344.149	ENSG00000188612.12	SUMO2	small ubiquitin like modifier 2 [Source:HGNC Symbol;Acc:HGNC:11125]
ENST00000427177.6	3733	3549.69	2697.43	343.085	ENSG00000184640.20	SEPTIN9	septin 9 [Source:HGNC Symbol;Acc:HGNC:7323]
ENST00000360079.8	2122	1938.69	1472.1	342.825	ENSG00000196419.13	XRCC6	X-ray repair cross complementing 6 [Source:HGNC Symbol;Acc:HGNC:4055]
ENST00000303577.7	1727	1543.69	1171	342.484	ENSG00000169564.7	PCBP1	poly(rC) binding protein 1 [Source:HGNC Symbol;Acc:HGNC:8647]
ENST00000618052.2	494	312.526	237	342.377	ENSG00000277775.2	H3C7	H3 clustered histone 7 [Source:HGNC Symbol;Acc:HGNC:4773]
ENST00000332220.10	776	592.753	449.078	342.05	ENSG00000065978.19	YBX1	Y-box binding protein 1 [Source:HGNC Symbol;Acc:HGNC:8014]
ENST00000359193.4	493	311.536	236	342.015	ENSG00000196787.4	H2AC11	H2A clustered histone 11 [Source:HGNC Symbol;Acc:HGNC:4737]
ENST00000304786.12	1481	1297.69	976.904	339.879	ENSG00000143742.14	SRP9	signal recognition particle 9 [Source:HGNC Symbol;Acc:HGNC:11304]
ENST00000270142.11	895	711.685	535.236	339.547	ENSG00000142168.15	SOD1	superoxide dismutase 1 [Source:HGNC Symbol;Acc:HGNC:11179]
ENST00000222005.7	1618	1434.69	1076.79	338.859	ENSG00000105401.9	CDC37	cell division cycle 37, HSP90 cochaperone [Source:HGNC Symbol;Acc:HGNC:1735]
ENST00000218388.9	769	585.753	437.515	337.226	ENSG00000102265.12	TIMP1	TIMP metallopeptidase inhibitor 1 [Source:HGNC Symbol;Acc:HGNC:11820]
ENST00000290541.7	918	734.685	547.383	336.382	ENSG00000159377.11	PSMB4	proteasome 20S subunit beta 4 [Source:HGNC Symbol;Acc:HGNC:9541]
ENST00000562025.1	569	386.402	287.578	336.015	ENSG00000140650.13	PMM2	phosphomannomutase 2 [Source:HGNC Symbol;Acc:HGNC:9115]
ENST00000379440.9	2435	2251.69	1675.31	335.916	ENSG00000171867.18	PRNP	prion protein [Source:HGNC Symbol;Acc:HGNC:9449]
ENST00000330938.8	2600	2416.69	1796.85	335.686	ENSG00000183255.12	PTTG1IP	PTTG1 interacting protein [Source:HGNC Symbol;Acc:HGNC:13524]
ENST00000680032.1	2231	2047.69	1521.52	335.471	ENSG00000044574.9	HSPA5	heat shock protein family A (Hsp70) member 5 [Source:HGNC Symbol;Acc:HGNC:5238]
ENST00000360110.9	5012	4828.69	3586.57	335.345	ENSG00000072274.14	TFRC	transferrin receptor [Source:HGNC Symbol;Acc:HGNC:11763]
ENST00000216962.9	4116	3932.69	2920.85	335.322	ENSG00000100994.12	PYGB	glycogen phosphorylase B [Source:HGNC Symbol;Acc:HGNC:9723]
ENST00000378024.9	18761	18577.7	13696.3	332.854	ENSG00000124942.14	AHNAK	AHNAK nucleoprotein [Source:HGNC Symbol;Acc:HGNC:347]
ENST00000184266.3	651	468.036	343.756	331.599	ENSG00000065518.8	NDUFB4	NADH:ubiquinone oxidoreductase subunit B4 [Source:HGNC Symbol;Acc:HGNC:7699]
ENST00000377401.4	451	270.825	198	330.079	ENSG00000185130.6	H2BC13	H2B clustered histone 13 [Source:HGNC Symbol;Acc:HGNC:4748]
ENST00000688720.1	3808	3624.69	2643.09	329.219	ENSG00000196562.16	SULF2	sulfatase 2 [Source:HGNC Symbol;Acc:HGNC:20392]
ENST00000578238.2	490	308.623	224.488	328.403	ENSG00000188612.12	SUMO2	small ubiquitin like modifier 2 [Source:HGNC Symbol;Acc:HGNC:11125]
ENST00000544844.6	812	628.732	453.892	325.933	ENSG00000173113.7	TRMT112	tRNA methyltransferase activator subunit 11-2 [Source:HGNC Symbol;Acc:HGNC:26940]
ENST00000644362.1	2405	2221.69	1597.44	324.628	ENSG00000102144.15	PGK1	phosphoglycerate kinase 1 [Source:HGNC Symbol;Acc:HGNC:8896]
ENST00000313468.10	737	553.773	397.755	324.284	ENSG00000110717.13	NDUFS8	NADH:ubiquinone oxidoreductase core subunit S8 [Source:HGNC Symbol;Acc:HGNC:7715]
ENST00000376957.7	1260	1076.69	771.634	323.568	ENSG00000116649.10	SRM	spermidine synthase [Source:HGNC Symbol;Acc:HGNC:11296]
ENST00000315377.4	863	679.71	486.858	323.386	ENSG00000137154.13	RPS6	ribosomal protein S6 [Source:HGNC Symbol;Acc:HGNC:10429]
ENST00000633925.1	1447	1263.69	901	321.905	ENSG00000282017.1		ENSP00000488809
ENST00000525815.6	2769	2585.69	1841.6	321.561	ENSG00000110660.15	SLC35F2	solute carrier family 35 member F2 [Source:HGNC Symbol;Acc:HGNC:23615]
ENST00000233893.10	557	374.507	266.053	320.737	ENSG00000115541.11	HSPE1	heat shock protein family E (Hsp10) member 1 [Source:HGNC Symbol;Acc:HGNC:5269]
ENST00000709238.1	945	761.685	540.098	320.14	ENSG00000291931.1	RPS2	ribosomal protein S2 [Source:HGNC Symbol;Acc:HGNC:10404]
ENST00000343262.9	945	761.685	540.098	320.14	ENSG00000140988.16	RPS2	ribosomal protein S2 [Source:HGNC Symbol;Acc:HGNC:10404]
ENST00000332859.11	1740	1556.69	1103.27	319.981	ENSG00000184900.16	SUMO3	small ubiquitin like modifier 3 [Source:HGNC Symbol;Acc:HGNC:11124]
ENST00000366815.10	1070	886.685	626.458	318.981	ENSG00000163041.13	H3-3A	H3.3 histone A [Source:HGNC Symbol;Acc:HGNC:4764]
ENST00000272227.8	2279	2095.69	1472.52	317.232	ENSG00000143870.13	PDIA6	protein disulfide isomerase family A member 6 [Source:HGNC Symbol;Acc:HGNC:30168]
ENST00000678703.1	1731	1547.69	1084.06	316.238	ENSG00000156508.19	EEF1A1	eukaryotic translation elongation factor 1 alpha 1 [Source:HGNC Symbol;Acc:HGNC:3189]
ENST00000526668.5	717	533.81	373.752	316.11	ENSG00000161016.18	RPL8	ribosomal protein L8 [Source:HGNC Symbol;Acc:HGNC:10368]
ENST00000600880.5	425	245.905	171.419	314.727	ENSG00000197756.10	RPL37A	ribosomal protein L37a [Source:HGNC Symbol;Acc:HGNC:10348]
ENST00000369085.8	2561	2377.69	1650.61	313.424	ENSG00000151929.10	BAG3	BAG cochaperone 3 [Source:HGNC Symbol;Acc:HGNC:939]
ENST00000685041.1	486	304.708	211.002	312.639	ENSG00000278828.2	H3C10	H3 clustered histone 10 [Source:HGNC Symbol;Acc:HGNC:4775]
ENST00000370873.9	962	778.685	538.609	312.287	ENSG00000101182.15	PSMA7	proteasome 20S subunit alpha 7 [Source:HGNC Symbol;Acc:HGNC:9536]
ENST00000236671.7	2055	1871.69	1290.19	311.217	ENSG00000117984.15	CTSD	cathepsin D [Source:HGNC Symbol;Acc:HGNC:2529]
ENST00000377803.4	405	227.069	156	310.176	ENSG00000197061.5	H4C3	H4 clustered histone 3 [Source:HGNC Symbol;Acc:HGNC:4787]
ENST00000418623.1	410	231.778	159.025	309.766	ENSG00000213178.3	RPL22P1	ribosomal protein L22 pseudogene 1 [Source:HGNC Symbol;Acc:HGNC:17998]
ENST00000709520.1	507	325.314	223.17	309.723	ENSG00000291996.1	NOP10	NOP10 ribonucleoprotein [Source:HGNC Symbol;Acc:HGNC:14378]
ENST00000328848.6	507	325.314	223.17	309.723	ENSG00000182117.7	NOP10	NOP10 ribonucleoprotein [Source:HGNC Symbol;Acc:HGNC:14378]
ENST00000521009.5	456	275.692	189	309.514	ENSG00000094755.17	GABRP	gamma-aminobutyric acid type A receptor subunit pi [Source:HGNC Symbol;Acc:HGNC:4089]
ENST00000357156.7	662	478.987	327.915	309.087	ENSG00000125971.18	DYNLRB1	dynein light chain roadblock-type 1 [Source:HGNC Symbol;Acc:HGNC:15468]
ENST00000361427.6	1940	1756.69	1198.21	307.95	ENSG00000198830.12	HMGN2	high mobility group nucleosomal binding domain 2 [Source:HGNC Symbol;Acc:HGNC:4986]
ENST00000372764.4	2343	2159.69	1471.67	307.654	ENSG00000122861.16	PLAU	plasminogen activator, urokinase [Source:HGNC Symbol;Acc:HGNC:9052]
ENST00000393196.8	890	706.71	480.109	306.719	ENSG00000239672.8	NME1	NME/NM23 nucleoside diphosphate kinase 1 [Source:HGNC Symbol;Acc:HGNC:7849]
ENST00000552296.6	1342	1158.69	786.974	306.646	ENSG00000197111.16	PCBP2	poly(rC) binding protein 2 [Source:HGNC Symbol;Acc:HGNC:8648]
ENST00000693095.1	456	275.692	187.121	306.436	ENSG00000196890.5	H2BC26	H2B clustered histone 26 [Source:HGNC Symbol;Acc:HGNC:20514]
ENST00000569188.6	4191	4007.69	2718.35	306.234	ENSG00000103044.11	HAS3	hyaluronan synthase 3 [Source:HGNC Symbol;Acc:HGNC:4820]
ENST00000353555.9	1598	1414.69	958.091	305.766	ENSG00000172270.22	BSG	basigin (Ok blood group) [Source:HGNC Symbol;Acc:HGNC:1116]
ENST00000253452.8	763	579.753	392.461	305.63	ENSG00000131143.10	COX4I1	cytochrome c oxidase subunit 4I1 [Source:HGNC Symbol;Acc:HGNC:2265]
ENST00000248553.7	777	593.753	399.981	304.141	ENSG00000106211.10	HSPB1	heat shock protein family B (small) member 1 [Source:HGNC Symbol;Acc:HGNC:5246]
ENST00000322030.13	2927	2743.69	1835.39	302.02	ENSG00000119335.18	SET	SET nuclear proto-oncogene [Source:HGNC Symbol;Acc:HGNC:10760]
ENST00000356638.8	3835	3651.69	2424.66	299.778	ENSG00000089597.18	GANAB	glucosidase II alpha subunit [Source:HGNC Symbol;Acc:HGNC:4138]
ENST00000278412.7	2831	2647.69	1750.36	298.471	ENSG00000149136.9	SSRP1	structure specific recognition protein 1 [Source:HGNC Symbol;Acc:HGNC:11327]
ENST00000353703.9	3020	2836.69	1874.88	298.404	ENSG00000166913.13	YWHAB	tyrosine 3-monooxygenase/tryptophan 5-monooxygenase activation protein beta [Source:HGNC Symbol;Acc:HGNC:12849]
ENST00000507754.9	521	339.014	223.468	297.605	ENSG00000186010.19	NDUFA13	NADH:ubiquinone oxidoreductase subunit A13 [Source:HGNC Symbol;Acc:HGNC:17194]
ENST00000373626.4	594	411.277	269.523	295.872	ENSG00000198034.11	RPS4X	ribosomal protein S4 X-linked [Source:HGNC Symbol;Acc:HGNC:10424]
ENST00000298289.7	676	492.987	323	295.808	ENSG00000165502.7	RPL36AL	ribosomal protein L36a like [Source:HGNC Symbol;Acc:HGNC:10346]
ENST00000361891.9	1852	1668.69	1092.03	295.463	ENSG00000143621.17	ILF2	interleukin enhancer binding factor 2 [Source:HGNC Symbol;Acc:HGNC:6037]
ENST00000552361.1	623	440.084	287.833	295.289	ENSG00000197728.11	RPS26	ribosomal protein S26 [Source:HGNC Symbol;Acc:HGNC:10414]
ENST00000380749.10	1271	1087.69	709.108	294.341	ENSG00000205581.11	HMGN1	high mobility group nucleosome binding domain 1 [Source:HGNC Symbol;Acc:HGNC:4984]
ENST00000340958.4	1695	1511.69	981.77	293.218	ENSG00000189143.10	CLDN4	claudin 4 [Source:HGNC Symbol;Acc:HGNC:2046]
ENST00000211998.10	5497	5313.69	3442.8	292.521	ENSG00000035403.18	VCL	vinculin [Source:HGNC Symbol;Acc:HGNC:12665]
ENST00000333151.5	476	295.022	190.675	291.797	ENSG00000276368.2	H2AC14	H2A clustered histone 14 [Source:HGNC Symbol;Acc:HGNC:4727]
ENST00000550697.6	708	524.81	339.162	291.774	ENSG00000092841.19	MYL6	myosin light chain 6 [Source:HGNC Symbol;Acc:HGNC:7587]
ENST00000372921.10	2443	2259.69	1459.42	291.592	ENSG00000138279.16	ANXA7	annexin A7 [Source:HGNC Symbol;Acc:HGNC:545]
ENST00000262056.14	3856	3672.69	2364.9	290.718	ENSG00000063046.18	EIF4B	eukaryotic translation initiation factor 4B [Source:HGNC Symbol;Acc:HGNC:3285]
ENST00000591776.5	797	613.732	394.727	290.376	ENSG00000173812.11	EIF1	eukaryotic translation initiation factor 1 [Source:HGNC Symbol;Acc:HGNC:3249]
ENST00000282050.6	1945	1761.69	1131.92	290.089	ENSG00000152234.16	ATP5F1A	ATP synthase F1 subunit alpha [Source:HGNC Symbol;Acc:HGNC:823]
ENST00000673259.1	1264	1080.69	693.598	289.768	ENSG00000288145.1	EIF5A	eukaryotic translation initiation factor 5A [Source:HGNC Symbol;Acc:HGNC:3300]
ENST00000336458.13	1264	1080.69	693.598	289.768	ENSG00000132507.18	EIF5A	eukaryotic translation initiation factor 5A [Source:HGNC Symbol;Acc:HGNC:3300]
ENST00000313601.11	2219	2035.69	1304.21	289.253	ENSG00000114353.17	GNAI2	G protein subunit alpha i2 [Source:HGNC Symbol;Acc:HGNC:4385]
ENST00000242577.11	663	479.987	307.091	288.855	ENSG00000088986.11	DYNLL1	dynein light chain LC8-type 1 [Source:HGNC Symbol;Acc:HGNC:15476]
ENST00000339812.3	480	298.908	190.972	288.452	ENSG00000124635.9	H2BC11	H2B clustered histone 11 [Source:HGNC Symbol;Acc:HGNC:4761]
ENST00000262982.3	3550	3366.69	2149.53	288.259	ENSG00000124207.17	CSE1L	chromosome segregation 1 like [Source:HGNC Symbol;Acc:HGNC:2431]
ENST00000522542.5	1394	1210.69	770.032	287.157	ENSG00000164924.18	YWHAZ	tyrosine 3-monooxygenase/tryptophan 5-monooxygenase activation protein zeta [Source:HGNC Symbol;Acc:HGNC:12855]
ENST00000269321.12	1837	1653.69	1051.04	286.952	ENSG00000141522.12	ARHGDIA	Rho GDP dissociation inhibitor alpha [Source:HGNC Symbol;Acc:HGNC:678]
ENST00000261313.3	1431	1247.69	790	285.867	ENSG00000089220.5	PEBP1	phosphatidylethanolamine binding protein 1 [Source:HGNC Symbol;Acc:HGNC:8630]
ENST00000424649.6	3683	3499.69	2208.56	284.919	ENSG00000089159.17	PXN	paxillin [Source:HGNC Symbol;Acc:HGNC:9718]
ENST00000345254.9	4445	4261.69	2677.23	283.626	ENSG00000176986.16	SEC24C	SEC24 homolog C, COPII coat complex component [Source:HGNC Symbol;Acc:HGNC:10705]
ENST00000318911.5	1191	1007.69	632.69	283.471	ENSG00000179091.5	CYC1	cytochrome c1 [Source:HGNC Symbol;Acc:HGNC:2579]
ENST00000295682.6	523	340.979	213.827	283.125	ENSG00000163463.13	KRTCAP2	keratinocyte associated protein 2 [Source:HGNC Symbol;Acc:HGNC:28942]
ENST00000673204.1	1922	1738.69	1084.93	281.723	ENSG00000288299.1	LDHA	lactate dehydrogenase A [Source:HGNC Symbol;Acc:HGNC:6535]
ENST00000379412.9	1922	1738.69	1084.93	281.723	ENSG00000134333.15	LDHA	lactate dehydrogenase A [Source:HGNC Symbol;Acc:HGNC:6535]
ENST00000392132.7	3379	3195.69	1987.77	280.831	ENSG00000079246.16	XRCC5	X-ray repair cross complementing 5 [Source:HGNC Symbol;Acc:HGNC:12833]
ENST00000262768.11	3652	3468.69	2155.83	280.603	ENSG00000035862.13	TIMP2	TIMP metallopeptidase inhibitor 2 [Source:HGNC Symbol;Acc:HGNC:11821]
ENST00000338338.10	753	569.753	353.231	279.907	ENSG00000175756.14	AURKAIP1	aurora kinase A interacting protein 1 [Source:HGNC Symbol;Acc:HGNC:24114]
ENST00000234111.9	2476	2292.69	1417.96	279.229	ENSG00000115758.14	ODC1	ornithine decarboxylase 1 [Source:HGNC Symbol;Acc:HGNC:8109]
ENST00000600659.3	1330	1146.69	708.404	278.92	ENSG00000233927.5	RPS28	ribosomal protein S28 [Source:HGNC Symbol;Acc:HGNC:10418]
ENST00000439274.6	2517	2333.69	1439.2	278.434	ENSG00000142192.22	APP	amyloid beta precursor protein [Source:HGNC Symbol;Acc:HGNC:620]
ENST00000358432.8	3946	3762.69	2318.49	278.195	ENSG00000142627.13	EPHA2	EPH receptor A2 [Source:HGNC Symbol;Acc:HGNC:3386]
ENST00000377791.4	519	337.049	207.022	277.31	ENSG00000180573.10	H2AC6	H2A clustered histone 6 [Source:HGNC Symbol;Acc:HGNC:4733]
ENST00000590049.5	592	409.305	251.337	277.237	ENSG00000126247.11	CAPNS1	calpain small subunit 1 [Source:HGNC Symbol;Acc:HGNC:1481]
ENST00000351554.8	678	494.987	303.333	276.674	ENSG00000085063.18	CD59	CD59 molecule (CD59 blood group) [Source:HGNC Symbol;Acc:HGNC:1689]
ENST00000586895.6	407	228.908	140.003	276.132	ENSG00000198258.11	UBL5	ubiquitin like 5 [Source:HGNC Symbol;Acc:HGNC:13736]
ENST00000253108.9	1103	919.685	561.975	275.88	ENSG00000130811.12	EIF3G	eukaryotic translation initiation factor 3 subunit G [Source:HGNC Symbol;Acc:HGNC:3274]
ENST00000256759.8	2299	2115.69	1286.88	274.617	ENSG00000134363.12	FST	follistatin [Source:HGNC Symbol;Acc:HGNC:3971]
ENST00000274137.10	518	336.084	204.306	274.458	ENSG00000145494.12	NDUFS6	NADH:ubiquinone oxidoreductase subunit S6 [Source:HGNC Symbol;Acc:HGNC:7713]
ENST00000566086.1	424	244.931	148.87	274.414	ENSG00000184110.15	EIF3C	eukaryotic translation initiation factor 3 subunit C [Source:HGNC Symbol;Acc:HGNC:3279]
ENST00000297338.7	3660	3476.69	2110.7	274.096	ENSG00000164754.16	RAD21	RAD21 cohesin complex component [Source:HGNC Symbol;Acc:HGNC:9811]
ENST00000549183.1	696	512.865	310.501	273.339	ENSG00000167553.17	TUBA1C	tubulin alpha 1c [Source:HGNC Symbol;Acc:HGNC:20768]
ENST00000272298.12	1210	1026.69	621.543	273.323	ENSG00000143933.20	CALM2	calmodulin 2 [Source:HGNC Symbol;Acc:HGNC:1445]
ENST00000629983.2	799	615.732	372.113	272.851	ENSG00000126247.11	CAPNS1	calpain small subunit 1 [Source:HGNC Symbol;Acc:HGNC:1481]
ENST00000250498.9	684	500.935	299.53	269.961	ENSG00000129562.11	DAD1	defender against cell death 1 [Source:HGNC Symbol;Acc:HGNC:2664]
ENST00000367324.8	5326	5142.69	3072.41	269.731	ENSG00000081277.13	PKP1	plakophilin 1 [Source:HGNC Symbol;Acc:HGNC:9023]
ENST00000437146.1	423	243.966	145.36	269.003	ENSG00000078369.19	GNB1	G protein subunit beta 1 [Source:HGNC Symbol;Acc:HGNC:4396]
ENST00000342669.8	515	333.119	197.853	268.154	ENSG00000125743.11	SNRPD2	small nuclear ribonucleoprotein D2 polypeptide [Source:HGNC Symbol;Acc:HGNC:11159]
ENST00000395422.4	797	613.732	364.315	268.003	ENSG00000106153.13	CHCHD2	coiled-coil-helix-coiled-coil-helix domain containing 2 [Source:HGNC Symbol;Acc:HGNC:21645]
ENST00000648006.3	943	759.685	449.924	267.392	ENSG00000166710.23	B2M	beta-2-microglobulin [Source:HGNC Symbol;Acc:HGNC:914]
ENST00000217426.7	2150	1966.69	1160.43	266.395	ENSG00000101444.13	AHCY	adenosylhomocysteinase [Source:HGNC Symbol;Acc:HGNC:343]
ENST00000611653.4	793	609.732	357.893	265.006	ENSG00000167468.20	GPX4	glutathione peroxidase 4 [Source:HGNC Symbol;Acc:HGNC:4556]
ENST00000253788.12	505	323.337	189.46	264.547	ENSG00000131469.15	RPL27	ribosomal protein L27 [Source:HGNC Symbol;Acc:HGNC:10328]
ENST00000601492.5	342	170.213	99.5477	264.047	ENSG00000105372.8	RPS19	ribosomal protein S19 [Source:HGNC Symbol;Acc:HGNC:10402]
ENST00000356455.9	777	593.753	345.244	262.52	ENSG00000175063.17	UBE2C	ubiquitin conjugating enzyme E2 C [Source:HGNC Symbol;Acc:HGNC:15937]
ENST00000593254.1	894	710.685	411.502	261.419	ENSG00000132475.10	H3-3B	H3.3 histone B [Source:HGNC Symbol;Acc:HGNC:4765]
ENST00000360001.12	1933	1749.69	1010.96	260.865	ENSG00000078808.20	SDF4	stromal cell derived factor 4 [Source:HGNC Symbol;Acc:HGNC:24188]
ENST00000330398.9	1093	909.685	523	259.569	ENSG00000185883.12	ATP6V0C	ATPase H+ transporting V0 subunit c [Source:HGNC Symbol;Acc:HGNC:855]
ENST00000358344.8	1770	1586.69	910.29	259.019	ENSG00000197451.12	HNRNPAB	heterogeneous nuclear ribonucleoprotein A/B [Source:HGNC Symbol;Acc:HGNC:5034]
ENST00000481070.1	896	712.685	405.737	257.033	ENSG00000156113.25	KCNMA1	potassium calcium-activated channel subfamily M alpha 1 [Source:HGNC Symbol;Acc:HGNC:6284]
ENST00000394349.9	632	449.068	253.938	255.304	ENSG00000135390.21	ATP5MC2	ATP synthase membrane subunit c locus 2 [Source:HGNC Symbol;Acc:HGNC:842]
ENST00000260641.10	3783	3599.69	2021.11	253.494	ENSG00000138071.15	ACTR2	actin related protein 2 [Source:HGNC Symbol;Acc:HGNC:169]
ENST00000264335.13	2052	1868.69	1044.37	252.324	ENSG00000108953.17	YWHAE	tyrosine 3-monooxygenase/tryptophan 5-monooxygenase activation protein epsilon [Source:HGNC Symbol;Acc:HGNC:12851]
ENST00000345046.12	1284	1100.69	615.143	252.322	ENSG00000185825.17	BCAP31	B cell receptor associated protein 31 [Source:HGNC Symbol;Acc:HGNC:16695]
ENST00000377811.4	586	403.32	224.459	251.263	ENSG00000147123.12	NDUFB11	NADH:ubiquinone oxidoreductase subunit B11 [Source:HGNC Symbol;Acc:HGNC:20372]
ENST00000376745.9	1421	1237.69	686.837	250.545	ENSG00000172531.16	PPP1CA	protein phosphatase 1 catalytic subunit alpha [Source:HGNC Symbol;Acc:HGNC:9281]
ENST00000369980.8	3581	3397.69	1885.44	250.537	ENSG00000184216.15	IRAK1	interleukin 1 receptor associated kinase 1 [Source:HGNC Symbol;Acc:HGNC:6112]
ENST00000301634.12	1431	1247.69	691.766	250.32	ENSG00000167900.12	TK1	thymidine kinase 1 [Source:HGNC Symbol;Acc:HGNC:11830]
ENST00000667293.2	1465	1281.69	709.887	250.063	ENSG00000087460.29	GNAS	GNAS complex locus [Source:HGNC Symbol;Acc:HGNC:4392]
ENST00000326739.9	1651	1467.69	812.743	250.013	ENSG00000178035.13	IMPDH2	inosine monophosphate dehydrogenase 2 [Source:HGNC Symbol;Acc:HGNC:6053]
ENST00000646241.3	1858	1674.69	925.832	249.598	ENSG00000064601.21	CTSA	cathepsin A [Source:HGNC Symbol;Acc:HGNC:9251]
ENST00000256689.10	4795	4611.69	2544.49	249.105	ENSG00000134294.14	SLC38A2	solute carrier family 38 member 2 [Source:HGNC Symbol;Acc:HGNC:13448]
ENST00000460721.1	784	600.753	328.766	247.078	ENSG00000182195.9	LDOC1	LDOC1 regulator of NFKB signaling [Source:HGNC Symbol;Acc:HGNC:6548]
ENST00000394332.5	625	442.084	241.744	246.884	ENSG00000125691.14	RPL23	ribosomal protein L23 [Source:HGNC Symbol;Acc:HGNC:10316]
ENST00000377459.3	457	276.643	151	246.433	ENSG00000274997.2	H2AC12	H2A clustered histone 12 [Source:HGNC Symbol;Acc:HGNC:13671]
ENST00000225174.8	2196	2012.69	1096.16	245.891	ENSG00000108179.14	PPIF	peptidylprolyl isomerase F [Source:HGNC Symbol;Acc:HGNC:9259]
ENST00000291386.4	1284	1100.69	597.726	245.178	ENSG00000160075.12	SSU72	SSU72 homolog, RNA polymerase II CTD phosphatase [Source:HGNC Symbol;Acc:HGNC:25016]
ENST00000305366.8	1555	1371.69	743.861	244.838	ENSG00000169908.12	TM4SF1	transmembrane 4 L six family member 1 [Source:HGNC Symbol;Acc:HGNC:11853]
ENST00000326857.9	3959	3775.69	2040.48	243.994	ENSG00000057019.16	DCBLD2	discoidin, CUB and LCCL domain containing 2 [Source:HGNC Symbol;Acc:HGNC:24627]
ENST00000703398.1	2229	2045.69	1103.6	243.565	ENSG00000105568.19	PPP2R1A	protein phosphatase 2 scaffold subunit Aalpha [Source:HGNC Symbol;Acc:HGNC:9302]
ENST00000633965.1	500	318.427	171.632	243.35	ENSG00000197746.15	PSAP	prosaposin [Source:HGNC Symbol;Acc:HGNC:9498]
ENST00000372745.1	2320	2136.69	1150.83	243.171	ENSG00000185009.13	AP3M1	adaptor related protein complex 3 subunit mu 1 [Source:HGNC Symbol;Acc:HGNC:569]
ENST00000299299.4	787	603.732	324.25	242.481	ENSG00000166228.9	PCBD1	pterin-4 alpha-carbinolamine dehydratase 1 [Source:HGNC Symbol;Acc:HGNC:8646]
ENST00000274787.3	654	471.036	252.902	242.405	ENSG00000146066.3	HIGD2A	HIG1 hypoxia inducible domain family member 2A [Source:HGNC Symbol;Acc:HGNC:28311]
ENST00000679300.1	2690	2506.69	1345.7	242.377	ENSG00000104368.19	PLAT	plasminogen activator, tissue type [Source:HGNC Symbol;Acc:HGNC:9051]
ENST00000593274.1	491	309.58	166.138	242.292	ENSG00000104979.9	C19orf53	chromosome 19 open reading frame 53 [Source:HGNC Symbol;Acc:HGNC:24991]
ENST00000276682.8	2041	1857.69	993.021	241.34	ENSG00000147677.12	EIF3H	eukaryotic translation initiation factor 3 subunit H [Source:HGNC Symbol;Acc:HGNC:3273]
ENST00000258091.10	1847	1663.69	887.781	240.922	ENSG00000135624.17	CCT7	chaperonin containing TCP1 subunit 7 [Source:HGNC Symbol;Acc:HGNC:1622]
ENST00000368010.4	598	415.263	221	240.277	ENSG00000143256.5	PFDN2	prefoldin subunit 2 [Source:HGNC Symbol;Acc:HGNC:8867]
ENST00000322428.10	1715	1531.69	814.581	240.108	ENSG00000179632.10	MAF1	MAF1 homolog, negative regulator of RNA polymerase III [Source:HGNC Symbol;Acc:HGNC:24966]
ENST00000361005.10	804	620.732	329.244	239.473	ENSG00000010438.17	PRSS3	serine protease 3 [Source:HGNC Symbol;Acc:HGNC:9486]
ENST00000602300.5	1291	1107.69	586.296	238.97	ENSG00000152795.18	HNRNPDL	heterogeneous nuclear ribonucleoprotein D like [Source:HGNC Symbol;Acc:HGNC:5037]
ENST00000224073.6	662	478.987	253.469	238.915	ENSG00000107223.13	EDF1	endothelial differentiation related factor 1 [Source:HGNC Symbol;Acc:HGNC:3164]
ENST00000311481.11	1901	1717.69	908.08	238.684	ENSG00000174903.16	RAB1B	RAB1B, member RAS oncogene family [Source:HGNC Symbol;Acc:HGNC:18370]
ENST00000378609.9	3163	2979.69	1574.27	238.534	ENSG00000078369.19	GNB1	G protein subunit beta 1 [Source:HGNC Symbol;Acc:HGNC:4396]
ENST00000315717.10	1410	1226.69	647.936	238.474	ENSG00000163466.16	ARPC2	actin related protein 2/3 complex subunit 2 [Source:HGNC Symbol;Acc:HGNC:705]
ENST00000265462.9	860	676.71	357.187	238.306	ENSG00000126432.14	PRDX5	peroxiredoxin 5 [Source:HGNC Symbol;Acc:HGNC:9355]
ENST00000253039.9	3457	3273.69	1723.97	237.758	ENSG00000130741.11	EIF2S3	eukaryotic translation initiation factor 2 subunit gamma [Source:HGNC Symbol;Acc:HGNC:3267]
ENST00000503506.6	3930	3746.69	1971.94	237.623	ENSG00000198431.18	TXNRD1	thioredoxin reductase 1 [Source:HGNC Symbol;Acc:HGNC:12437]
ENST00000381342.7	1082	898.685	472.18	237.215	ENSG00000125835.20	SNRPB	small nuclear ribonucleoprotein polypeptides B and B1 [Source:HGNC Symbol;Acc:HGNC:11153]
ENST00000275603.9	2584	2400.69	1261.34	237.213	ENSG00000146731.11	CCT6A	chaperonin containing TCP1 subunit 6A [Source:HGNC Symbol;Acc:HGNC:1620]
ENST00000338825.5	827	643.732	337.997	237.055	ENSG00000187840.5	EIF4EBP1	eukaryotic translation initiation factor 4E binding protein 1 [Source:HGNC Symbol;Acc:HGNC:3288]
ENST00000284971.8	526	343.955	180.465	236.883	ENSG00000154723.13	ATP5PF	ATP synthase peripheral stalk subunit F6 [Source:HGNC Symbol;Acc:HGNC:847]
ENST00000582078.2	182	49.5979	26	236.675	ENSG00000266179.2
ENST00000300060.7	3662	3478.69	1817.55	235.892	ENSG00000166825.15	ANPEP	alanyl aminopeptidase, membrane [Source:HGNC Symbol;Acc:HGNC:500]
ENST00000517844.5	604	421.234	219.533	235.299	ENSG00000120963.12	ZNF706	zinc finger protein 706 [Source:HGNC Symbol;Acc:HGNC:24992]
ENST00000592727.3	726	542.792	282.777	235.208	ENSG00000104904.12	OAZ1	ornithine decarboxylase antizyme 1 [Source:HGNC Symbol;Acc:HGNC:8095]
ENST00000422567.6	948	764.685	398.312	235.17	ENSG00000224398.7	CSNK2B	casein kinase 2 beta [Source:HGNC Symbol;Acc:HGNC:2460]
ENST00000374517.6	737	553.773	288.35	235.088	ENSG00000136810.13	TXN	thioredoxin [Source:HGNC Symbol;Acc:HGNC:12435]
ENST00000531493.5	1200	1016.69	528.015	234.478	ENSG00000175592.9	FOSL1	FOS like 1, AP-1 transcription factor subunit [Source:HGNC Symbol;Acc:HGNC:13718]
ENST00000348547.7	1302	1118.69	580.953	234.464	ENSG00000125991.21	ERGIC3	ERGIC and golgi 3 [Source:HGNC Symbol;Acc:HGNC:15927]
ENST00000392367.4	780	596.753	309.501	234.158	ENSG00000132341.12	RAN	RAN, member RAS oncogene family [Source:HGNC Symbol;Acc:HGNC:9846]
ENST00000369155.4	2224	2040.69	1051.4	232.614	ENSG00000184678.11	H2BC21	H2B clustered histone 21 [Source:HGNC Symbol;Acc:HGNC:4760]
ENST00000438607.2	561	378.468	194.738	232.307	ENSG00000232112.3	TMA7	translation machinery associated 7 homolog [Source:HGNC Symbol;Acc:HGNC:26932]
ENST00000290299.7	756	572.753	293.575	231.416	ENSG00000241837.7	ATP5PO	ATP synthase peripheral stalk subunit OSCP [Source:HGNC Symbol;Acc:HGNC:850]
ENST00000391851.8	1393	1209.69	618.795	230.949	ENSG00000126457.22	PRMT1	protein arginine methyltransferase 1 [Source:HGNC Symbol;Acc:HGNC:5187]
ENST00000228825.12	946	762.685	389.865	230.787	ENSG00000111229.16	ARPC3	actin related protein 2/3 complex subunit 3 [Source:HGNC Symbol;Acc:HGNC:706]
ENST00000254810.8	2705	2521.69	1281.72	229.481	ENSG00000132475.10	H3-3B	H3.3 histone B [Source:HGNC Symbol;Acc:HGNC:4765]
ENST00000300403.11	3473	3289.69	1664.82	228.484	ENSG00000088325.16	TPX2	TPX2 microtubule nucleation factor [Source:HGNC Symbol;Acc:HGNC:1249]
ENST00000274606.8	780	596.753	301.683	228.243	ENSG00000145912.10	NHP2	NHP2 ribonucleoprotein [Source:HGNC Symbol;Acc:HGNC:14377]
ENST00000395068.9	1858	1674.69	843.508	227.404	ENSG00000178719.17	GRINA	glutamate ionotropic receptor NMDA type subunit associated protein 1 [Source:HGNC Symbol;Acc:HGNC:4589]
ENST00000203407.6	1595	1411.69	710.127	227.112	ENSG00000010256.11	UQCRC1	ubiquinol-cytochrome c reductase core protein 1 [Source:HGNC Symbol;Acc:HGNC:12585]
ENST00000492380.1	843	659.71	331.625	226.954	ENSG00000138279.16	ANXA7	annexin A7 [Source:HGNC Symbol;Acc:HGNC:545]
ENST00000301764.12	4245	4061.69	2036.63	226.385	ENSG00000167986.15	DDB1	damage specific DNA binding protein 1 [Source:HGNC Symbol;Acc:HGNC:2717]
ENST00000262213.7	3056	2872.69	1423.89	223.785	ENSG00000067167.8	TRAM1	translocation associated membrane protein 1 [Source:HGNC Symbol;Acc:HGNC:20568]
ENST00000296677.5	2861	2677.69	1324	223.239	ENSG00000164251.5	F2RL1	F2R like trypsin receptor 1 [Source:HGNC Symbol;Acc:HGNC:3538]
ENST00000301178.9	4717	4533.69	2240.85	223.154	ENSG00000167601.12	AXL	AXL receptor tyrosine kinase [Source:HGNC Symbol;Acc:HGNC:905]
ENST00000518068.5	2744	2560.69	1261.59	222.435	ENSG00000198363.18	ASPH	aspartate beta-hydroxylase [Source:HGNC Symbol;Acc:HGNC:757]
ENST00000366923.8	4862	4678.69	2304.98	222.426	ENSG00000136628.18	EPRS1	glutamyl-prolyl-tRNA synthetase 1 [Source:HGNC Symbol;Acc:HGNC:3418]
ENST00000318008.11	3910	3726.69	1834.89	222.295	ENSG00000002834.19	LASP1	LIM and SH3 protein 1 [Source:HGNC Symbol;Acc:HGNC:6513]
ENST00000361611.11	1044	860.685	423.359	222.079	ENSG00000100804.19	PSMB5	proteasome 20S subunit beta 5 [Source:HGNC Symbol;Acc:HGNC:9542]
ENST00000519934.5	2184	2000.69	983.291	221.894	ENSG00000147649.10	MTDH	metadherin [Source:HGNC Symbol;Acc:HGNC:29608]
ENST00000564138.6	8666	8482.69	4165.72	221.717	ENSG00000197943.12	PLCG2	phospholipase C gamma 2 [Source:HGNC Symbol;Acc:HGNC:9066]
ENST00000398881.4	565	382.455	187.668	221.54	ENSG00000214736.8	TOMM6	translocase of outer mitochondrial membrane 6 [Source:HGNC Symbol;Acc:HGNC:34528]
ENST00000530167.2	1592	1408.69	689.823	221.088	ENSG00000188486.4	H2AX	H2A.X variant histone [Source:HGNC Symbol;Acc:HGNC:4739]
ENST00000359263.9	6860	6676.69	3268.05	220.989	ENSG00000138119.17	MYOF	myoferlin [Source:HGNC Symbol;Acc:HGNC:3656]
ENST00000520517.5	566	383.442	187.139	220.348	ENSG00000164919.11	COX6C	cytochrome c oxidase subunit 6C [Source:HGNC Symbol;Acc:HGNC:2285]
ENST00000348035.9	2309	2125.69	1035.53	219.94	ENSG00000136238.20	RAC1	Rac family small GTPase 1 [Source:HGNC Symbol;Acc:HGNC:9801]
ENST00000242784.5	879	695.71	337.968	219.326	ENSG00000123144.11	TRIR	telomerase RNA component interacting RNase [Source:HGNC Symbol;Acc:HGNC:28424]
ENST00000481647.5	576	393.361	191.01	219.233	ENSG00000189159.16	JPT1	Jupiter microtubule associated homolog 1 [Source:HGNC Symbol;Acc:HGNC:14569]
ENST00000331128.6	497	315.471	153	218.965	ENSG00000184270.6	H2AC21	H2A clustered histone 21 [Source:HGNC Symbol;Acc:HGNC:20508]
ENST00000470017.1	859	675.71	327.681	218.944	ENSG00000117592.9	PRDX6	peroxiredoxin 6 [Source:HGNC Symbol;Acc:HGNC:16753]
ENST00000524698.5	1933	1749.69	846.709	218.482	ENSG00000198431.18	TXNRD1	thioredoxin reductase 1 [Source:HGNC Symbol;Acc:HGNC:12437]
ENST00000360787.8	1724	1540.69	744.595	218.197	ENSG00000122566.22	HNRNPA2B1	heterogeneous nuclear ribonucleoprotein A2/B1 [Source:HGNC Symbol;Acc:HGNC:5033]
ENST00000339399.5	1483	1299.69	627.001	217.807	ENSG00000136938.9	ANP32B	acidic nuclear phosphoprotein 32 family member B [Source:HGNC Symbol;Acc:HGNC:16677]
ENST00000317881.9	1307	1123.69	541.156	217.43	ENSG00000005022.6	SLC25A5	solute carrier family 25 member 5 [Source:HGNC Symbol;Acc:HGNC:10991]
ENST00000341023.2	510	328.258	157.946	217.238	ENSG00000196866.3	H2AC7	H2A clustered histone 7 [Source:HGNC Symbol;Acc:HGNC:4729]
ENST00000452606.2	631	448.068	215.086	216.726	ENSG00000144713.13	RPL32	ribosomal protein L32 [Source:HGNC Symbol;Acc:HGNC:10336]
ENST00000372013.8	627	444.084	213.057	216.607	ENSG00000148671.14	ADIRF	adipogenesis regulatory factor [Source:HGNC Symbol;Acc:HGNC:24043]
ENST00000699836.1	1889	1705.69	817.739	216.45	ENSG00000115758.14	ODC1	ornithine decarboxylase 1 [Source:HGNC Symbol;Acc:HGNC:8109]
ENST00000692008.1	1784	1600.69	766.772	216.273	ENSG00000170421.13	KRT8	keratin 8 [Source:HGNC Symbol;Acc:HGNC:6446]
ENST00000503026.5	1933	1749.69	835.287	215.535	ENSG00000150753.12	CCT5	chaperonin containing TCP1 subunit 5 [Source:HGNC Symbol;Acc:HGNC:1618]
ENST00000395850.9	1970	1786.69	850.044	214.801	ENSG00000085063.18	CD59	CD59 molecule (CD59 blood group) [Source:HGNC Symbol;Acc:HGNC:1689]
ENST00000373238.5	3227	3043.69	1446.06	214.501	ENSG00000079332.16	SAR1A	secretion associated Ras related GTPase 1A [Source:HGNC Symbol;Acc:HGNC:10534]
ENST00000597451.5	514	332.166	157.634	214.258	ENSG00000221983.8	UBA52	ubiquitin A-52 residue ribosomal protein fusion product 1 [Source:HGNC Symbol;Acc:HGNC:12458]
ENST00000261772.13	3437	3253.69	1542	213.97	ENSG00000090861.17	AARS1	alanyl-tRNA synthetase 1 [Source:HGNC Symbol;Acc:HGNC:20]
ENST00000519196.5	689	505.9	239.238	213.505	ENSG00000094755.17	GABRP	gamma-aminobutyric acid type A receptor subunit pi [Source:HGNC Symbol;Acc:HGNC:4089]
ENST00000617569.2	402	224.236	106	213.423	ENSG00000278637.2	H4C1	H4 clustered histone 1 [Source:HGNC Symbol;Acc:HGNC:4781]
ENST00000272542.8	3297	3113.69	1462.21	212.02	ENSG00000144136.11	SLC20A1	solute carrier family 20 member 1 [Source:HGNC Symbol;Acc:HGNC:10946]
ENST00000379751.5	2890	2706.69	1270	211.84	ENSG00000125817.8	CENPB	centromere protein B [Source:HGNC Symbol;Acc:HGNC:1852]
ENST00000518406.5	595	412.263	193.196	211.576	ENSG00000156467.10	UQCRB	ubiquinol-cytochrome c reductase binding protein [Source:HGNC Symbol;Acc:HGNC:12582]
ENST00000382581.5	1574	1390.69	649.709	210.927	ENSG00000179010.16	MRFAP1	Morf4 family associated protein 1 [Source:HGNC Symbol;Acc:HGNC:24549]
ENST00000678376.1	712	528.81	245.529	209.626	ENSG00000196531.14	NACA	nascent polypeptide associated complex subunit alpha [Source:HGNC Symbol;Acc:HGNC:7629]
ENST00000297258.11	676	492.987	228.792	209.531	ENSG00000164687.11	FABP5	fatty acid binding protein 5 [Source:HGNC Symbol;Acc:HGNC:3560]
ENST00000229390.8	1152	968.685	447.765	208.694	ENSG00000111786.10	SRSF9	serine and arginine rich splicing factor 9 [Source:HGNC Symbol;Acc:HGNC:10791]
ENST00000645674.2	732	548.773	253.393	208.471	ENSG00000171863.15	RPS7	ribosomal protein S7 [Source:HGNC Symbol;Acc:HGNC:10440]
ENST00000409226.5	2455	2271.69	1047.09	208.104	ENSG00000082153.18	BZW1	basic leucine zipper and W2 domains 1 [Source:HGNC Symbol;Acc:HGNC:18380]
ENST00000368954.10	2323	2139.69	983.599	207.544	ENSG00000143418.20	CERS2	ceramide synthase 2 [Source:HGNC Symbol;Acc:HGNC:14076]
ENST00000344843.12	700	516.847	237.561	207.518	ENSG00000242485.6	MRPL20	mitochondrial ribosomal protein L20 [Source:HGNC Symbol;Acc:HGNC:14478]
ENST00000350669.5	1303	1119.69	514.302	207.379	ENSG00000111716.14	LDHB	lactate dehydrogenase B [Source:HGNC Symbol;Acc:HGNC:6541]
ENST00000673047.2	1303	1119.69	514.302	207.379	ENSG00000111716.14	LDHB	lactate dehydrogenase B [Source:HGNC Symbol;Acc:HGNC:6541]
ENST00000216181.11	7451	7267.69	3333.03	207.055	ENSG00000100345.23	MYH9	myosin heavy chain 9 [Source:HGNC Symbol;Acc:HGNC:7579]
ENST00000391770.9	3054	2870.69	1314.13	206.678	ENSG00000179820.16	MYADM	myeloid associated differentiation marker [Source:HGNC Symbol;Acc:HGNC:7544]
ENST00000272167.10	1635	1451.69	664.17	206.561	ENSG00000143819.13	EPHX1	epoxide hydrolase 1 [Source:HGNC Symbol;Acc:HGNC:3401]
ENST00000217131.6	1502	1318.69	601.897	206.074	ENSG00000101160.15	CTSZ	cathepsin Z [Source:HGNC Symbol;Acc:HGNC:2547]
ENST00000322535.11	3272	3088.69	1405.7	205.476	ENSG00000087365.16	SF3B2	splicing factor 3b subunit 2 [Source:HGNC Symbol;Acc:HGNC:10769]
ENST00000540627.5	2989	2805.69	1276.68	205.441	ENSG00000108424.11	KPNB1	karyopherin subunit beta 1 [Source:HGNC Symbol;Acc:HGNC:6400]
ENST00000594806.5	861	677.71	308.315	205.397	ENSG00000130726.12	TRIM28	tripartite motif containing 28 [Source:HGNC Symbol;Acc:HGNC:16384]
ENST00000375980.9	2422	2238.69	1018.09	205.322	ENSG00000142634.13	EFHD2	EF-hand domain family member D2 [Source:HGNC Symbol;Acc:HGNC:28670]
ENST00000341049.7	2456	2272.69	1033.35	205.282	ENSG00000105974.13	CAV1	caveolin 1 [Source:HGNC Symbol;Acc:HGNC:1527]
ENST00000310837.8	1120	936.685	425.363	205.026	ENSG00000173812.11	EIF1	eukaryotic translation initiation factor 1 [Source:HGNC Symbol;Acc:HGNC:3249]
ENST00000276079.13	2661	2477.69	1118.92	203.89	ENSG00000147140.17	NONO	non-POU domain containing octamer binding [Source:HGNC Symbol;Acc:HGNC:7871]
ENST00000636297.1	85	11.0747	5	203.836	ENSG00000283197.1
ENST00000371085.8	1854	1670.69	750.499	202.814	ENSG00000087460.29	GNAS	GNAS complex locus [Source:HGNC Symbol;Acc:HGNC:4392]
ENST00000379772.4	1252	1068.69	479.614	202.621	ENSG00000101220.18	ADISSP	adipose secreted signaling protein [Source:HGNC Symbol;Acc:HGNC:15873]
ENST00000674920.3	1419	1235.69	554.407	202.564	ENSG00000128272.18	ATF4	activating transcription factor 4 [Source:HGNC Symbol;Acc:HGNC:786]
ENST00000404933.7	1703	1519.69	680.599	202.199	ENSG00000102172.16	SMS	spermine synthase [Source:HGNC Symbol;Acc:HGNC:11123]
ENST00000549338.5	1285	1101.69	492.648	201.893	ENSG00000075415.15	SLC25A3	solute carrier family 25 member 3 [Source:HGNC Symbol;Acc:HGNC:10989]
ENST00000253023.8	1159	975.685	436.098	201.798	ENSG00000130725.8	UBE2M	ubiquitin conjugating enzyme E2 M [Source:HGNC Symbol;Acc:HGNC:12491]
ENST00000335007.10	2552	2368.69	1056.99	201.468	ENSG00000186298.12	PPP1CC	protein phosphatase 1 catalytic subunit gamma [Source:HGNC Symbol;Acc:HGNC:9283]
ENST00000437293.5	701	517.847	230.682	201.119	ENSG00000164924.18	YWHAZ	tyrosine 3-monooxygenase/tryptophan 5-monooxygenase activation protein zeta [Source:HGNC Symbol;Acc:HGNC:12855]
ENST00000478214.1	716	532.81	237.024	200.845	ENSG00000137309.21	HMGA1	high mobility group AT-hook 1 [Source:HGNC Symbol;Acc:HGNC:5010]
ENST00000393562.10	2223	2039.69	904.152	200.134	ENSG00000160211.20	G6PD	glucose-6-phosphate dehydrogenase [Source:HGNC Symbol;Acc:HGNC:4057]
ENST00000284811.12	683	499.935	221.588	200.113	ENSG00000154582.18	ELOC	elongin C [Source:HGNC Symbol;Acc:HGNC:11617]
ENST00000409321.5	735	551.773	244.457	200.025	ENSG00000187514.17	PTMA	prothymosin alpha [Source:HGNC Symbol;Acc:HGNC:9623]
ENST00000245206.10	2421	2237.69	988.794	199.503	ENSG00000125166.13	GOT2	glutamic-oxaloacetic transaminase 2 [Source:HGNC Symbol;Acc:HGNC:4433]
ENST00000254108.12	1824	1640.69	724.676	199.416	ENSG00000089280.19	FUS	FUS RNA binding protein [Source:HGNC Symbol;Acc:HGNC:4010]
ENST00000303204.9	1226	1042.69	458.452	198.51	ENSG00000169230.10	PRELID1	PRELI domain containing 1 [Source:HGNC Symbol;Acc:HGNC:30255]
ENST00000217652.8	958	774.685	339.632	197.936	ENSG00000101608.13	MYL12A	myosin light chain 12A [Source:HGNC Symbol;Acc:HGNC:16701]
ENST00000347617.10	1773	1589.69	696.576	197.833	ENSG00000137309.21	HMGA1	high mobility group AT-hook 1 [Source:HGNC Symbol;Acc:HGNC:5010]
ENST00000389266.8	2437	2253.69	986.002	197.527	ENSG00000106105.15	GARS1	glycyl-tRNA synthetase 1 [Source:HGNC Symbol;Acc:HGNC:4162]
ENST00000309579.7	364	189.683	82.8348	197.164	ENSG00000173915.16	ATP5MK	ATP synthase membrane subunit k [Source:HGNC Symbol;Acc:HGNC:30889]
ENST00000541272.1	582	399.334	174.224	196.976	ENSG00000150991.16	UBC	ubiquitin C [Source:HGNC Symbol;Acc:HGNC:12468]
ENST00000359426.7	3602	3418.69	1489.02	196.646	ENSG00000156515.25	HK1	hexokinase 1 [Source:HGNC Symbol;Acc:HGNC:4922]
ENST00000314606.9	1811	1627.69	708.67	196.569	ENSG00000179115.11	FARSA	phenylalanyl-tRNA synthetase subunit alpha [Source:HGNC Symbol;Acc:HGNC:3592]
ENST00000311672.10	537	354.748	154.261	196.327	ENSG00000173660.12	UQCRH	ubiquinol-cytochrome c reductase hinge protein [Source:HGNC Symbol;Acc:HGNC:12590]
ENST00000527303.2	11406	11222.7	4842.95	194.83	ENSG00000178209.17	PLEC	plectin [Source:HGNC Symbol;Acc:HGNC:9069]
ENST00000557016.6	791	607.732	261.759	194.46	ENSG00000100632.11	ERH	ERH mRNA splicing and mitosis factor [Source:HGNC Symbol;Acc:HGNC:3447]
ENST00000470472.5	874	690.71	297.32	194.344	ENSG00000116560.12	SFPQ	splicing factor proline and glutamine rich [Source:HGNC Symbol;Acc:HGNC:10774]
ENST00000467957.1	770	586.753	251.93	193.85	ENSG00000065978.19	YBX1	Y-box binding protein 1 [Source:HGNC Symbol;Acc:HGNC:8014]
ENST00000511472.5	369	194.099	83.1931	193.512	ENSG00000127184.13	COX7C	cytochrome c oxidase subunit 7C [Source:HGNC Symbol;Acc:HGNC:2292]
ENST00000562168.5	666	482.987	206.99	193.489	ENSG00000149925.22	ALDOA	aldolase, fructose-bisphosphate A [Source:HGNC Symbol;Acc:HGNC:414]
ENST00000632555.1	751	567.753	242.595	192.915	ENSG00000265241.8	RBM8A	RNA binding motif protein 8A [Source:HGNC Symbol;Acc:HGNC:9905]
ENST00000639938.1	4207	4023.69	1716.28	192.578	ENSG00000283777.2	CANX	calnexin [Source:HGNC Symbol;Acc:HGNC:1473]
ENST00000366672.5	4423	4239.69	1807.85	192.518	ENSG00000143641.10	GALNT2	polypeptide N-acetylgalactosaminyltransferase 2 [Source:HGNC Symbol;Acc:HGNC:4124]
ENST00000339438.10	4006	3822.69	1626.76	192.131	ENSG00000009307.17	CSDE1	cold shock domain containing E1 [Source:HGNC Symbol;Acc:HGNC:29905]
ENST00000309083.8	1162	978.685	415.797	191.814	ENSG00000159335.19	PTMS	parathymosin [Source:HGNC Symbol;Acc:HGNC:9629]
ENST00000246747.9	932	748.685	318.077	191.812	ENSG00000213465.8	ARL2	ADP ribosylation factor like GTPase 2 [Source:HGNC Symbol;Acc:HGNC:693]
ENST00000322776.11	1560	1376.69	584.219	191.595	ENSG00000167792.13	NDUFV1	NADH:ubiquinone oxidoreductase core subunit V1 [Source:HGNC Symbol;Acc:HGNC:7716]
ENST00000329421.8	1546	1362.69	578	191.503	ENSG00000175130.7	MARCKSL1	MARCKS like 1 [Source:HGNC Symbol;Acc:HGNC:7142]
ENST00000537981.5	2532	2348.69	994.063	191.087	ENSG00000133318.14	RTN3	reticulon 3 [Source:HGNC Symbol;Acc:HGNC:10469]
ENST00000262464.9	10927	10743.7	4520.2	189.953	ENSG00000138829.14	FBN2	fibrillin 2 [Source:HGNC Symbol;Acc:HGNC:3604]
ENST00000227266.10	1870	1686.69	708.97	189.774	ENSG00000109861.17	CTSC	cathepsin C [Source:HGNC Symbol;Acc:HGNC:2528]
ENST00000310144.11	1331	1147.69	481.925	189.583	ENSG00000087191.14	PSMC5	proteasome 26S subunit, ATPase 5 [Source:HGNC Symbol;Acc:HGNC:9552]
ENST00000085079.11	2355	2171.69	910.207	189.228	ENSG00000063245.15	EPN1	epsin 1 [Source:HGNC Symbol;Acc:HGNC:21604]
ENST00000227524.9	2337	2153.69	901.185	188.918	ENSG00000110107.9	PRPF19	pre-mRNA processing factor 19 [Source:HGNC Symbol;Acc:HGNC:17896]
ENST00000391971.7	3251	3067.69	1283.02	188.827	ENSG00000168385.18	SEPTIN2	septin 2 [Source:HGNC Symbol;Acc:HGNC:7729]
ENST00000423516.5	2075	1891.69	790.125	188.577	ENSG00000163931.17	TKT	transketolase [Source:HGNC Symbol;Acc:HGNC:11834]
ENST00000215567.10	1139	955.685	398.844	188.421	ENSG00000099797.15	TECR	trans-2,3-enoyl-CoA reductase [Source:HGNC Symbol;Acc:HGNC:4551]
ENST00000267205.7	2435	2251.69	938.687	188.215	ENSG00000139725.8	RHOF	ras homolog family member F, filopodia associated [Source:HGNC Symbol;Acc:HGNC:15703]
ENST00000373232.8	1292	1108.69	461.438	187.909	ENSG00000180817.12	PPA1	inorganic pyrophosphatase 1 [Source:HGNC Symbol;Acc:HGNC:9226]
ENST00000519234.5	2874	2690.69	1119.43	187.835	ENSG00000198363.18	ASPH	aspartate beta-hydroxylase [Source:HGNC Symbol;Acc:HGNC:757]
ENST00000235382.7	1348	1164.69	483.602	187.466	ENSG00000116741.8	RGS2	regulator of G protein signaling 2 [Source:HGNC Symbol;Acc:HGNC:9998]
ENST00000261401.8	3814	3630.69	1502.89	186.888	ENSG00000110880.11	CORO1C	coronin 1C [Source:HGNC Symbol;Acc:HGNC:2254]
ENST00000528499.5	2530	2346.69	970.075	186.635	ENSG00000084234.18	APLP2	amyloid beta precursor like protein 2 [Source:HGNC Symbol;Acc:HGNC:598]
ENST00000430350.2	2539	2355.69	972.091	186.308	ENSG00000171867.18	PRNP	prion protein [Source:HGNC Symbol;Acc:HGNC:9449]
ENST00000677123.1	2096	1912.69	787.555	185.9	ENSG00000130175.10	PRKCSH	protein kinase C substrate 80K-H [Source:HGNC Symbol;Acc:HGNC:9411]
ENST00000372950.6	2295	2111.69	869.151	185.827	ENSG00000213551.7	DNAJC9	DnaJ heat shock protein family (Hsp40) member C9 [Source:HGNC Symbol;Acc:HGNC:19123]
ENST00000488803.1	879	695.71	286.281	185.783	ENSG00000240342.3	RPS2P5	ribosomal protein S2 pseudogene 5 [Source:HGNC Symbol;Acc:HGNC:31386]
ENST00000262033.11	1898	1714.69	705.095	185.655	ENSG00000110958.16	PTGES3	prostaglandin E synthase 3 [Source:HGNC Symbol;Acc:HGNC:16049]
ENST00000240100.7	5553	5369.69	2196.78	184.705	ENSG00000120875.9	DUSP4	dual specificity phosphatase 4 [Source:HGNC Symbol;Acc:HGNC:3070]
ENST00000263168.4	2358	2174.69	886.132	183.969	ENSG00000116489.13	CAPZA1	capping actin protein of muscle Z-line subunit alpha 1 [Source:HGNC Symbol;Acc:HGNC:1488]
ENST00000355938.9	598	415.263	169.172	183.928	ENSG00000159199.14	ATP5MC1	ATP synthase membrane subunit c locus 1 [Source:HGNC Symbol;Acc:HGNC:841]
ENST00000267115.10	2837	2653.69	1080.38	183.811	ENSG00000139644.13	TMBIM6	transmembrane BAX inhibitor motif containing 6 [Source:HGNC Symbol;Acc:HGNC:11723]
ENST00000368300.9	3178	2994.69	1218.93	183.768	ENSG00000160789.24	LMNA	lamin A/C [Source:HGNC Symbol;Acc:HGNC:6636]
ENST00000371095.7	1931	1747.69	710.75	183.61	ENSG00000087460.29	GNAS	GNAS complex locus [Source:HGNC Symbol;Acc:HGNC:4392]
ENST00000469308.1	815	631.732	256.417	183.255	ENSG00000173812.11	EIF1	eukaryotic translation initiation factor 1 [Source:HGNC Symbol;Acc:HGNC:3249]
ENST00000597995.1	702	518.847	210.438	183.116	ENSG00000130726.12	TRIM28	tripartite motif containing 28 [Source:HGNC Symbol;Acc:HGNC:16384]
ENST00000258739.9	2786	2602.69	1054.92	182.996	ENSG00000136240.10	KDELR2	KDEL endoplasmic reticulum protein retention receptor 2 [Source:HGNC Symbol;Acc:HGNC:6305]
ENST00000295702.9	1108	924.685	374.094	182.654	ENSG00000163479.14	SSR2	signal sequence receptor subunit 2 [Source:HGNC Symbol;Acc:HGNC:11324]
ENST00000366794.10	3978	3794.69	1533.25	182.423	ENSG00000143799.14	PARP1	poly(ADP-ribose) polymerase 1 [Source:HGNC Symbol;Acc:HGNC:270]
ENST00000366922.3	3530	3346.69	1351.1	182.27	ENSG00000067704.10	IARS2	isoleucyl-tRNA synthetase 2, mitochondrial [Source:HGNC Symbol;Acc:HGNC:29685]
ENST00000314595.6	3785	3601.69	1452.6	182.089	ENSG00000047315.17	POLR2B	RNA polymerase II subunit B [Source:HGNC Symbol;Acc:HGNC:9188]
ENST00000374291.5	867	683.71	275.712	182.065	ENSG00000117632.23	STMN1	stathmin 1 [Source:HGNC Symbol;Acc:HGNC:6510]
ENST00000411836.1	588	405.32	163.119	181.697	ENSG00000232024.2	LSM12P1	LSM12 pseudogene 1 [Source:HGNC Symbol;Acc:HGNC:32453]
ENST00000558502.5	855	671.71	270.219	181.626	ENSG00000185787.15	MORF4L1	mortality factor 4 like 1 [Source:HGNC Symbol;Acc:HGNC:16989]
ENST00000593646.6	603	420.234	168.703	181.248	ENSG00000219200.12	RNASEK	ribonuclease K [Source:HGNC Symbol;Acc:HGNC:33911]
ENST00000340020.11	2975	2791.69	1119.64	181.073	ENSG00000186063.13	AIDA	axin interactor, dorsalization associated [Source:HGNC Symbol;Acc:HGNC:25761]
ENST00000368884.8	1319	1135.69	454.781	180.795	ENSG00000159352.16	PSMD4	proteasome 26S subunit ubiquitin receptor, non-ATPase 4 [Source:HGNC Symbol;Acc:HGNC:9561]
ENST00000263645.10	1482	1298.69	519.552	180.621	ENSG00000110651.13	CD81	CD81 molecule [Source:HGNC Symbol;Acc:HGNC:1701]
ENST00000517490.6	4857	4673.69	1867.4	180.393	ENSG00000085719.13	CPNE3	copine 3 [Source:HGNC Symbol;Acc:HGNC:2316]
ENST00000422318.7	1877	1693.69	675.833	180.156	ENSG00000168268.11	NT5DC2	5'-nucleotidase domain containing 2 [Source:HGNC Symbol;Acc:HGNC:25717]
ENST00000559619.5	448	267.891	106.718	179.854	ENSG00000185787.15	MORF4L1	mortality factor 4 like 1 [Source:HGNC Symbol;Acc:HGNC:16989]
ENST00000569669.6	2428	2244.69	893.448	179.703	ENSG00000261236.8	BOP1	BOP1 ribosomal biogenesis factor [Source:HGNC Symbol;Acc:HGNC:15519]
ENST00000587560.5	551	368.572	146.649	179.638	ENSG00000132475.10	H3-3B	H3.3 histone B [Source:HGNC Symbol;Acc:HGNC:4765]
ENST00000378364.8	931	747.685	297.134	179.422	ENSG00000198931.11	APRT	adenine phosphoribosyltransferase [Source:HGNC Symbol;Acc:HGNC:626]
ENST00000340852.9	1606	1422.69	564.706	179.207	ENSG00000101294.19	HM13	histocompatibility minor 13 [Source:HGNC Symbol;Acc:HGNC:16435]
ENST00000234875.9	2061	1877.69	744.976	179.127	ENSG00000116251.11	RPL22	ribosomal protein L22 [Source:HGNC Symbol;Acc:HGNC:10315]
ENST00000505490.3	1097	913.685	362.34	179.045	ENSG00000183684.8	ALYREF	Aly/REF export factor [Source:HGNC Symbol;Acc:HGNC:19071]
ENST00000372919.8	2174	1990.69	788.994	178.942	ENSG00000138279.16	ANXA7	annexin A7 [Source:HGNC Symbol;Acc:HGNC:545]
ENST00000367742.7	10366	10182.7	4028.55	178.62	ENSG00000117523.18	PRRC2C	proline rich coiled-coil 2C [Source:HGNC Symbol;Acc:HGNC:24903]
ENST00000563270.5	554	371.559	146.689	178.243	ENSG00000167526.14	RPL13	ribosomal protein L13 [Source:HGNC Symbol;Acc:HGNC:10303]
ENST00000437799.1	610	427.204	168.532	178.11	ENSG00000122359.18	ANXA11	annexin A11 [Source:HGNC Symbol;Acc:HGNC:535]
ENST00000359995.10	1888	1704.69	671.867	177.943	ENSG00000161547.17	SRSF2	serine and arginine rich splicing factor 2 [Source:HGNC Symbol;Acc:HGNC:10783]
ENST00000700707.1	6291	6107.69	2402.09	177.564	ENSG00000141367.13	CLTC	clathrin heavy chain [Source:HGNC Symbol;Acc:HGNC:2092]
ENST00000374867.7	5640	5456.69	2143.3	177.336	ENSG00000099250.18	NRP1	neuropilin 1 [Source:HGNC Symbol;Acc:HGNC:8004]
ENST00000563390.5	525	342.967	134.577	177.158	ENSG00000134419.15	RPS15A	ribosomal protein S15a [Source:HGNC Symbol;Acc:HGNC:10389]
ENST00000371674.8	2110	1926.69	755.489	177.035	ENSG00000244687.13	UBE2V1	ubiquitin conjugating enzyme E2 V1 [Source:HGNC Symbol;Acc:HGNC:12494]
ENST00000335972.11	3572	3388.69	1327.8	176.907	ENSG00000130985.17	UBA1	ubiquitin like modifier activating enzyme 1 [Source:HGNC Symbol;Acc:HGNC:12469]
ENST00000216297.7	4433	4249.69	1664.97	176.885	ENSG00000092201.10	SUPT16H	SPT16 homolog, facilitates chromatin remodeling subunit [Source:HGNC Symbol;Acc:HGNC:11465]
ENST00000242776.9	1498	1314.69	514.974	176.85	ENSG00000123136.15	DDX39A	DExD-box helicase 39A [Source:HGNC Symbol;Acc:HGNC:17821]
ENST00000303436.11	1596	1412.69	553.261	176.818	ENSG00000168374.11	ARF4	ADP ribosylation factor 4 [Source:HGNC Symbol;Acc:HGNC:655]
ENST00000376112.4	983	799.685	312.974	176.698	ENSG00000125968.9	ID1	inhibitor of DNA binding 1 [Source:HGNC Symbol;Acc:HGNC:5360]
ENST00000353999.6	2503	2319.69	905.919	176.32	ENSG00000106682.16	EIF4H	eukaryotic translation initiation factor 4H [Source:HGNC Symbol;Acc:HGNC:12741]
ENST00000253003.7	1379	1195.69	466.41	176.114	ENSG00000130706.13	ADRM1	ADRM1 26S proteasome ubiquitin receptor [Source:HGNC Symbol;Acc:HGNC:15759]
ENST00000597136.1	1552	1368.69	532.345	175.603	ENSG00000130726.12	TRIM28	tripartite motif containing 28 [Source:HGNC Symbol;Acc:HGNC:16384]
ENST00000370086.8	608	425.219	165.144	175.344	ENSG00000180879.14	SSR4	signal sequence receptor subunit 4 [Source:HGNC Symbol;Acc:HGNC:11326]
ENST00000313115.11	471	290.206	112.674	175.291	ENSG00000177556.12	ATOX1	antioxidant 1 copper chaperone [Source:HGNC Symbol;Acc:HGNC:798]
ENST00000535923.6	1379	1195.69	463.842	175.144	ENSG00000215021.10	PHB2	prohibitin 2 [Source:HGNC Symbol;Acc:HGNC:30306]
ENST00000521545.7	2442	2258.69	875	174.902	ENSG00000104341.17	LAPTM4B	lysosomal protein transmembrane 4 beta [Source:HGNC Symbol;Acc:HGNC:13646]
ENST00000237500.10	1163	979.685	379.04	174.679	ENSG00000118680.14	MYL12B	myosin light chain 12B [Source:HGNC Symbol;Acc:HGNC:29827]
ENST00000381989.4	5437	5253.69	2027.34	174.222	ENSG00000102699.6	PARP4	poly(ADP-ribose) polymerase family member 4 [Source:HGNC Symbol;Acc:HGNC:271]
ENST00000563060.6	1550	1366.69	527.309	174.196	ENSG00000149925.22	ALDOA	aldolase, fructose-bisphosphate A [Source:HGNC Symbol;Acc:HGNC:414]
ENST00000439696.3	3017	2833.69	1090.62	173.766	ENSG00000185650.10	ZFP36L1	ZFP36 ring finger protein like 1 [Source:HGNC Symbol;Acc:HGNC:1107]
ENST00000332118.11	2986	2802.69	1078.67	173.763	ENSG00000182934.12	SRPRA	SRP receptor subunit alpha [Source:HGNC Symbol;Acc:HGNC:11307]
ENST00000547566.5	1234	1050.69	403.228	173.269	ENSG00000135486.19	HNRNPA1	heterogeneous nuclear ribonucleoprotein A1 [Source:HGNC Symbol;Acc:HGNC:5031]
ENST00000265097.9	1601	1417.69	543.789	173.178	ENSG00000051596.10	THOC3	THO complex subunit 3 [Source:HGNC Symbol;Acc:HGNC:19072]
ENST00000523131.1	567	384.428	147.426	173.141	ENSG00000164924.18	YWHAZ	tyrosine 3-monooxygenase/tryptophan 5-monooxygenase activation protein zeta [Source:HGNC Symbol;Acc:HGNC:12855]
ENST00000306434.8	2817	2633.69	1009.47	173.051	ENSG00000168906.13	MAT2A	methionine adenosyltransferase 2A [Source:HGNC Symbol;Acc:HGNC:6904]
ENST00000225603.9	2182	1998.69	764.282	172.644	ENSG00000108468.15	CBX1	chromobox 1 [Source:HGNC Symbol;Acc:HGNC:1551]
ENST00000560303.1	724	540.792	206.686	172.553	ENSG00000140350.15	ANP32A	acidic nuclear phosphoprotein 32 family member A [Source:HGNC Symbol;Acc:HGNC:13233]
ENST00000329276.10	1913	1729.69	660.696	172.455	ENSG00000101361.17	NOP56	NOP56 ribonucleoprotein [Source:HGNC Symbol;Acc:HGNC:15911]
ENST00000405333.5	1943	1759.69	671.906	172.392	ENSG00000115758.14	ODC1	ornithine decarboxylase 1 [Source:HGNC Symbol;Acc:HGNC:8109]
ENST00000358918.7	2366	2182.69	832.266	172.152	ENSG00000142192.22	APP	amyloid beta precursor protein [Source:HGNC Symbol;Acc:HGNC:620]
ENST00000540698.6	2225	2041.69	778.145	172.073	ENSG00000108654.16	DDX5	DEAD-box helicase 5 [Source:HGNC Symbol;Acc:HGNC:2746]
ENST00000399312.3	931	747.685	284.664	171.892	ENSG00000243927.6	MRPS6	mitochondrial ribosomal protein S6 [Source:HGNC Symbol;Acc:HGNC:14051]
ENST00000359282.9	1730	1546.69	588.114	171.673	ENSG00000197111.16	PCBP2	poly(rC) binding protein 2 [Source:HGNC Symbol;Acc:HGNC:8648]
ENST00000564439.5	582	399.334	151.7	171.511	ENSG00000174444.15	RPL4	ribosomal protein L4 [Source:HGNC Symbol;Acc:HGNC:10353]
ENST00000528157.7	909	725.685	275.366	171.318	ENSG00000145050.19	MANF	mesencephalic astrocyte derived neurotrophic factor [Source:HGNC Symbol;Acc:HGNC:15461]
ENST00000485310.1	562	379.468	143.842	171.141	ENSG00000170275.15	CRTAP	cartilage associated protein [Source:HGNC Symbol;Acc:HGNC:2379]
ENST00000376062.6	2578	2394.69	907.681	171.13	ENSG00000171552.14	BCL2L1	BCL2 like 1 [Source:HGNC Symbol;Acc:HGNC:992]
ENST00000711214.1	1451	1267.69	480.351	171.076	ENSG00000292334.1	SLC25A6	solute carrier family 25 member 6 [Source:HGNC Symbol;Acc:HGNC:10992]
ENST00000381401.11	1451	1267.69	480.351	171.076	ENSG00000169100.14	SLC25A6	solute carrier family 25 member 6 [Source:HGNC Symbol;Acc:HGNC:10992]
ENST00000330720.7	1550	1366.69	517.225	170.865	ENSG00000105438.9	KDELR1	KDEL endoplasmic reticulum protein retention receptor 1 [Source:HGNC Symbol;Acc:HGNC:6304]
ENST00000307845.8	1749	1565.69	592.511	170.858	ENSG00000115756.13	HPCAL1	hippocalcin like 1 [Source:HGNC Symbol;Acc:HGNC:5145]
ENST00000506273.1	431	251.6	94.9913	170.457	ENSG00000167085.14	PHB1	prohibitin 1 [Source:HGNC Symbol;Acc:HGNC:8912]
ENST00000376085.4	2168	1984.69	749	170.385	ENSG00000162494.6	LRRC38	leucine rich repeat containing 38 [Source:HGNC Symbol;Acc:HGNC:27005]
ENST00000261622.5	4556	4372.69	1649.95	170.359	ENSG00000103257.9	SLC7A5	solute carrier family 7 member 5 [Source:HGNC Symbol;Acc:HGNC:11063]
ENST00000316836.5	2602	2418.69	910	169.865	ENSG00000176903.5	PNMA1	PNMA family member 1 [Source:HGNC Symbol;Acc:HGNC:9158]
ENST00000267884.11	1119	935.685	351.13	169.426	ENSG00000140319.11	SRP14	signal recognition particle 14 [Source:HGNC Symbol;Acc:HGNC:11299]
ENST00000302445.8	1991	1807.69	675.754	168.775	ENSG00000065427.15	KARS1	lysyl-tRNA synthetase 1 [Source:HGNC Symbol;Acc:HGNC:6215]
ENST00000237654.9	2759	2575.69	961.602	168.556	ENSG00000118816.11	CCNI	cyclin I [Source:HGNC Symbol;Acc:HGNC:1595]
ENST00000424234.7	2923	2739.69	1018.81	167.893	ENSG00000130402.14	ACTN4	actinin alpha 4 [Source:HGNC Symbol;Acc:HGNC:166]
ENST00000474024.5	1853	1669.69	620.552	167.798	ENSG00000125868.16	DSTN	destrin, actin depolymerizing factor [Source:HGNC Symbol;Acc:HGNC:15750]
ENST00000357214.6	3740	3556.69	1320.65	167.642	ENSG00000116560.12	SFPQ	splicing factor proline and glutamine rich [Source:HGNC Symbol;Acc:HGNC:10774]
ENST00000646974.2	2598	2414.69	895.635	167.461	ENSG00000167460.17	TPM4	tropomyosin 4 [Source:HGNC Symbol;Acc:HGNC:12013]
ENST00000370355.3	5245	5061.69	1877	167.422	ENSG00000099194.6	SCD	stearoyl-CoA desaturase [Source:HGNC Symbol;Acc:HGNC:10571]
ENST00000572383.1	539	356.698	132.25	167.393	ENSG00000108518.8	PFN1	profilin 1 [Source:HGNC Symbol;Acc:HGNC:8881]
ENST00000483630.6	432	252.547	93.4575	167.076	ENSG00000269713.9	NBPF9	NBPF member 9 [Source:HGNC Symbol;Acc:HGNC:31991]
ENST00000296255.8	2284	2100.69	776.845	166.961	ENSG00000163902.12	RPN1	ribophorin I [Source:HGNC Symbol;Acc:HGNC:10381]
ENST00000346249.9	2310	2126.69	785.685	166.797	ENSG00000101150.18	TPD52L2	TPD52 like 2 [Source:HGNC Symbol;Acc:HGNC:12007]
ENST00000491291.1	702	518.847	191.101	166.29	ENSG00000102144.15	PGK1	phosphoglycerate kinase 1 [Source:HGNC Symbol;Acc:HGNC:8896]
ENST00000568517.1	582	399.334	147.07	166.276	ENSG00000178741.12	COX5A	cytochrome c oxidase subunit 5A [Source:HGNC Symbol;Acc:HGNC:2267]
ENST00000379757.9	2938	2754.69	1009.69	165.484	ENSG00000239264.9	TXNDC5	thioredoxin domain containing 5 [Source:HGNC Symbol;Acc:HGNC:21073]
ENST00000690717.1	3146	2962.69	1084.85	165.32	ENSG00000144649.10	GASK1A	golgi associated kinase 1A [Source:HGNC Symbol;Acc:HGNC:24485]
ENST00000547534.5	556	373.52	136.678	165.206	ENSG00000075415.15	SLC25A3	solute carrier family 25 member 3 [Source:HGNC Symbol;Acc:HGNC:10989]
ENST00000283179.14	3120	2936.69	1073.89	165.098	ENSG00000153187.21	HNRNPU	heterogeneous nuclear ribonucleoprotein U [Source:HGNC Symbol;Acc:HGNC:5048]
ENST00000323851.13	3025	2841.69	1038.13	164.938	ENSG00000104419.17	NDRG1	N-myc downstream regulated 1 [Source:HGNC Symbol;Acc:HGNC:7679]
ENST00000566198.1	1199	1015.69	370.994	164.911	ENSG00000065054.14	NHERF2	NHERF family PDZ scaffold protein 2 [Source:HGNC Symbol;Acc:HGNC:11076]
ENST00000613854.2	508	326.314	119	164.647	ENSG00000275714.2	H3C1	H3 clustered histone 1 [Source:HGNC Symbol;Acc:HGNC:4766]
ENST00000412770.7	3984	3800.69	1378.27	163.725	ENSG00000105063.19	PPP6R1	protein phosphatase 6 regulatory subunit 1 [Source:HGNC Symbol;Acc:HGNC:29195]
ENST00000379143.10	1276	1092.69	395.001	163.209	ENSG00000132646.11	PCNA	proliferating cell nuclear antigen [Source:HGNC Symbol;Acc:HGNC:8729]
ENST00000278903.11	2191	2007.69	724.217	162.86	ENSG00000149547.15	EI24	EI24 autophagy associated transmembrane protein [Source:HGNC Symbol;Acc:HGNC:13276]
ENST00000581874.1	517	335.084	120.842	162.819	ENSG00000189159.16	JPT1	Jupiter microtubule associated homolog 1 [Source:HGNC Symbol;Acc:HGNC:14569]
ENST00000265112.8	2672	2488.69	897.353	162.793	ENSG00000113407.14	TARS1	threonyl-tRNA synthetase 1 [Source:HGNC Symbol;Acc:HGNC:11572]
ENST00000372945.8	2579	2395.69	861.915	162.434	ENSG00000182180.14	MRPS16	mitochondrial ribosomal protein S16 [Source:HGNC Symbol;Acc:HGNC:14048]
ENST00000530758.2	1150	966.685	347	162.064	ENSG00000254999.4	BRK1	BRICK1 subunit of SCAR/WAVE actin nucleating complex [Source:HGNC Symbol;Acc:HGNC:23057]
ENST00000326587.12	2723	2539.69	911.556	162.049	ENSG00000179222.18	MAGED1	MAGE family member D1 [Source:HGNC Symbol;Acc:HGNC:6813]
ENST00000332556.5	2701	2517.69	903.588	162.036	ENSG00000185896.11	LAMP1	lysosomal associated membrane protein 1 [Source:HGNC Symbol;Acc:HGNC:6499]
ENST00000582743.6	2599	2415.69	865.954	161.844	ENSG00000141526.18	SLC16A3	solute carrier family 16 member 3 [Source:HGNC Symbol;Acc:HGNC:10924]
ENST00000396210.8	925	741.685	265.835	161.821	ENSG00000008394.13	MGST1	microsomal glutathione S-transferase 1 [Source:HGNC Symbol;Acc:HGNC:7061]
ENST00000530028.3	2040	1856.69	663.397	161.316	ENSG00000255302.5	EID1	EP300 interacting inhibitor of differentiation 1 [Source:HGNC Symbol;Acc:HGNC:1191]
ENST00000530109.5	533	350.858	125.204	161.113	ENSG00000104529.19	EEF1D	eukaryotic translation elongation factor 1 delta [Source:HGNC Symbol;Acc:HGNC:3211]
ENST00000507115.6	2120	1936.69	690.09	160.875	ENSG00000113013.16	HSPA9	heat shock protein family A (Hsp70) member 9 [Source:HGNC Symbol;Acc:HGNC:5244]
ENST00000391874.2	888	704.71	250.734	160.637	ENSG00000154380.19	ENAH	ENAH actin regulator [Source:HGNC Symbol;Acc:HGNC:18271]
ENST00000445874.1	261	102.996	36.5753	160.327	ENSG00000180581.7	SRP9P1	signal recognition particle 9 pseudogene 1 [Source:HGNC Symbol;Acc:HGNC:23402]
ENST00000373365.5	2016	1832.69	649	159.882	ENSG00000124767.7	GLO1	glyoxalase I [Source:HGNC Symbol;Acc:HGNC:4323]
ENST00000519004.5	2401	2217.69	785.287	159.871	ENSG00000070756.17	PABPC1	poly(A) binding protein cytoplasmic 1 [Source:HGNC Symbol;Acc:HGNC:8554]
ENST00000262942.10	1582	1398.69	493.034	159.147	ENSG00000241685.10	ARPC1A	actin related protein 2/3 complex subunit 1A [Source:HGNC Symbol;Acc:HGNC:703]
ENST00000608083.5	1403	1219.69	429.407	158.951	ENSG00000097021.21	ACOT7	acyl-CoA thioesterase 7 [Source:HGNC Symbol;Acc:HGNC:24157]
ENST00000358435.9	434	254.467	89.4753	158.75	ENSG00000196683.12	TOMM7	translocase of outer mitochondrial membrane 7 [Source:HGNC Symbol;Acc:HGNC:21648]
ENST00000352433.10	715	531.81	186.688	158.49	ENSG00000164611.13	PTTG1	PTTG1 regulator of sister chromatid separation, securin [Source:HGNC Symbol;Acc:HGNC:9690]
ENST00000600480.2	4276	4092.69	1435.43	158.349	ENSG00000088247.19	KHSRP	KH-type splicing regulatory protein [Source:HGNC Symbol;Acc:HGNC:6316]
ENST00000588234.6	897	713.685	250.2	158.279	ENSG00000104979.9	C19orf53	chromosome 19 open reading frame 53 [Source:HGNC Symbol;Acc:HGNC:24991]
ENST00000528164.1	561	378.468	132.627	158.213	ENSG00000151366.13	NDUFC2	NADH:ubiquinone oxidoreductase subunit C2 [Source:HGNC Symbol;Acc:HGNC:7706]
ENST00000312579.4	963	779.685	273	158.083	ENSG00000175602.4	CCDC85B	coiled-coil domain containing 85B [Source:HGNC Symbol;Acc:HGNC:24926]
ENST00000262812.9	1131	947.685	331.823	158.083	ENSG00000105669.14	COPE	COPI coat complex subunit epsilon [Source:HGNC Symbol;Acc:HGNC:2234]
ENST00000310786.10	3020	2836.69	992.073	157.897	ENSG00000135535.17	CD164	CD164 molecule [Source:HGNC Symbol;Acc:HGNC:1632]
ENST00000291295.14	2184	2000.69	699.598	157.875	ENSG00000160014.17	CALM3	calmodulin 3 [Source:HGNC Symbol;Acc:HGNC:1449]
ENST00000290158.9	6058	5874.69	2052.19	157.716	ENSG00000108424.11	KPNB1	karyopherin subunit beta 1 [Source:HGNC Symbol;Acc:HGNC:6400]
ENST00000328392.10	572	389.375	135.894	157.571	ENSG00000113558.19	SKP1	S-phase kinase associated protein 1 [Source:HGNC Symbol;Acc:HGNC:10899]
ENST00000537328.6	578	395.347	137.452	156.969	ENSG00000134825.16	TMEM258	transmembrane protein 258 [Source:HGNC Symbol;Acc:HGNC:1164]
ENST00000367142.5	6399	6215.69	2157.79	156.733	ENSG00000069275.13	NUCKS1	nuclear casein kinase and cyclin dependent kinase substrate 1 [Source:HGNC Symbol;Acc:HGNC:29923]
ENST00000366560.4	1791	1607.69	556.942	156.405	ENSG00000091483.8	FH	fumarate hydratase [Source:HGNC Symbol;Acc:HGNC:3700]
ENST00000373312.4	3942	3758.69	1300.42	156.204	ENSG00000136830.12	NIBAN2	niban apoptosis regulator 2 [Source:HGNC Symbol;Acc:HGNC:25282]
ENST00000380191.9	2297	2113.69	731.251	156.195	ENSG00000057608.17	GDI2	GDP dissociation inhibitor 2 [Source:HGNC Symbol;Acc:HGNC:4227]
ENST00000425753.7	1345	1161.69	399.692	155.339	ENSG00000104522.16	GFUS	GDP-L-fucose synthase [Source:HGNC Symbol;Acc:HGNC:12390]
ENST00000374980.3	2556	2372.69	813.888	154.87	ENSG00000125977.7	EIF2S2	eukaryotic translation initiation factor 2 subunit beta [Source:HGNC Symbol;Acc:HGNC:3266]
ENST00000398136.7	3304	3120.69	1070.01	154.803	ENSG00000152558.15	TMEM123	transmembrane protein 123 [Source:HGNC Symbol;Acc:HGNC:30138]
ENST00000368636.9	1542	1358.69	465.812	154.787	ENSG00000176171.12	BNIP3	BCL2 interacting protein 3 [Source:HGNC Symbol;Acc:HGNC:1084]
ENST00000641023.2	1866	1682.69	576.664	154.726	ENSG00000092621.13	PHGDH	phosphoglycerate dehydrogenase [Source:HGNC Symbol;Acc:HGNC:8923]
ENST00000538098.2	548	365.61	125.026	154.392	ENSG00000133316.16	WDR74	WD repeat domain 74 [Source:HGNC Symbol;Acc:HGNC:25529]
ENST00000564043.1	892	708.71	242.04	154.192	ENSG00000181019.13	NQO1	NAD(P)H quinone dehydrogenase 1 [Source:HGNC Symbol;Acc:HGNC:2874]
ENST00000377482.10	3097	2913.69	992.685	153.819	ENSG00000116285.13	ERRFI1	ERBB receptor feedback inhibitor 1 [Source:HGNC Symbol;Acc:HGNC:18185]
ENST00000372969.8	495	313.493	106.781	153.783	ENSG00000168653.11	NDUFS5	NADH:ubiquinone oxidoreductase subunit S5 [Source:HGNC Symbol;Acc:HGNC:7712]
ENST00000293406.8	2552	2368.69	805.927	153.614	ENSG00000161654.10	LSM12	LSM12 homolog [Source:HGNC Symbol;Acc:HGNC:26407]
ENST00000311413.5	2783	2599.69	883	153.349	ENSG00000173456.5	RNF26	ring finger protein 26 [Source:HGNC Symbol;Acc:HGNC:14646]
ENST00000374450.8	1069	885.685	300.648	153.257	ENSG00000242372.9	EIF6	eukaryotic translation initiation factor 6 [Source:HGNC Symbol;Acc:HGNC:6159]
ENST00000337004.8	2366	2182.69	740.758	153.224	ENSG00000156471.13	PTDSS1	phosphatidylserine synthase 1 [Source:HGNC Symbol;Acc:HGNC:9587]
ENST00000549259.5	690	506.9	171.899	153.106	ENSG00000196531.14	NACA	nascent polypeptide associated complex subunit alpha [Source:HGNC Symbol;Acc:HGNC:7629]
ENST00000378891.9	2926	2742.69	928.541	152.851	ENSG00000107404.21	DVL1	dishevelled segment polarity protein 1 [Source:HGNC Symbol;Acc:HGNC:3084]
ENST00000521481.5	721	537.792	182	152.792	ENSG00000094755.17	GABRP	gamma-aminobutyric acid type A receptor subunit pi [Source:HGNC Symbol;Acc:HGNC:4089]
ENST00000357332.8	1275	1091.69	369.261	152.714	ENSG00000198356.12	GET3	guided entry of tail-anchored proteins factor 3, ATPase [Source:HGNC Symbol;Acc:HGNC:752]
ENST00000257857.9	1023	839.685	283.74	152.562	ENSG00000135404.12	CD63	CD63 molecule [Source:HGNC Symbol;Acc:HGNC:1692]
ENST00000638177.1	345	172.802	58.2377	152.16	ENSG00000283777.2	CANX	calnexin [Source:HGNC Symbol;Acc:HGNC:1473]
ENST00000285848.9	1719	1535.69	516.998	151.995	ENSG00000155463.14	OXA1L	OXA1L mitochondrial inner membrane protein [Source:HGNC Symbol;Acc:HGNC:8526]
ENST00000464483.1	530	347.882	116.691	151.442	ENSG00000082153.18	BZW1	basic leucine zipper and W2 domains 1 [Source:HGNC Symbol;Acc:HGNC:18380]
ENST00000602866.5	1373	1189.69	398.456	151.214	ENSG00000165916.9	PSMC3	proteasome 26S subunit, ATPase 3 [Source:HGNC Symbol;Acc:HGNC:9549]
ENST00000271628.9	1544	1360.69	455.574	151.162	ENSG00000143368.10	SF3B4	splicing factor 3b subunit 4 [Source:HGNC Symbol;Acc:HGNC:10771]
ENST00000361337.3	3734	3550.69	1188.03	151.063	ENSG00000198900.7	TOP1	DNA topoisomerase I [Source:HGNC Symbol;Acc:HGNC:11986]
ENST00000643069.2	616	433.144	144.748	150.877	ENSG00000285246.2	NEDD8	NEDD8 ubiquitin like modifier [Source:HGNC Symbol;Acc:HGNC:7732]
ENST00000250495.10	616	433.144	144.748	150.877	ENSG00000129559.13	NEDD8	NEDD8 ubiquitin like modifier [Source:HGNC Symbol;Acc:HGNC:7732]
ENST00000372833.6	850	666.71	222.618	150.753	ENSG00000172586.8	CHCHD1	coiled-coil-helix-coiled-coil-helix domain containing 1 [Source:HGNC Symbol;Acc:HGNC:23518]
ENST00000396062.4	1299	1115.69	372.524	150.749	ENSG00000100442.11	FKBP3	FKBP prolyl isomerase 3 [Source:HGNC Symbol;Acc:HGNC:3719]
ENST00000244520.10	806	622.732	207.437	150.393	ENSG00000124562.10	SNRPC	small nuclear ribonucleoprotein polypeptide C [Source:HGNC Symbol;Acc:HGNC:11157]
ENST00000262225.8	2544	2360.69	785.634	150.253	ENSG00000086598.11	TMED2	transmembrane p24 trafficking protein 2 [Source:HGNC Symbol;Acc:HGNC:16996]
ENST00000535589.3	1530	1346.69	447.295	149.958	ENSG00000115091.12	ACTR3	actin related protein 3 [Source:HGNC Symbol;Acc:HGNC:170]
ENST00000707884.1	1854	1670.69	554.89	149.953	ENSG00000291533.1	CCT8	chaperonin containing TCP1 subunit 8 [Source:HGNC Symbol;Acc:HGNC:1623]
ENST00000286788.9	1854	1670.69	554.89	149.953	ENSG00000156261.13	CCT8	chaperonin containing TCP1 subunit 8 [Source:HGNC Symbol;Acc:HGNC:1623]
ENST00000354293.10	3357	3173.69	1053.65	149.891	ENSG00000196961.13	AP2A1	adaptor related protein complex 2 subunit alpha 1 [Source:HGNC Symbol;Acc:HGNC:561]
ENST00000245479.3	3931	3747.69	1243	149.744	ENSG00000125398.8	SOX9	SRY-box transcription factor 9 [Source:HGNC Symbol;Acc:HGNC:11204]
ENST00000409194.5	795	611.732	202.885	149.738	ENSG00000154518.10	ATP5MC3	ATP synthase membrane subunit c locus 3 [Source:HGNC Symbol;Acc:HGNC:843]
ENST00000320676.11	2012	1828.69	606.168	149.657	ENSG00000147274.14	RBMX	RNA binding motif protein X-linked [Source:HGNC Symbol;Acc:HGNC:9910]
ENST00000380394.9	1369	1185.69	392.403	149.419	ENSG00000137154.13	RPS6	ribosomal protein S6 [Source:HGNC Symbol;Acc:HGNC:10429]
ENST00000253099.11	1218	1034.69	342.048	149.252	ENSG00000105364.14	MRPL4	mitochondrial ribosomal protein L4 [Source:HGNC Symbol;Acc:HGNC:14276]
ENST00000559249.5	704	520.847	171.886	148.995	ENSG00000100664.11	EIF5	eukaryotic translation initiation factor 5 [Source:HGNC Symbol;Acc:HGNC:3299]
ENST00000355091.9	2054	1870.69	617.229	148.966	ENSG00000197858.12	GPAA1	glycosylphosphatidylinositol anchor attachment 1 [Source:HGNC Symbol;Acc:HGNC:4446]
ENST00000301464.4	947	763.685	251.941	148.945	ENSG00000167779.9	IGFBP6	insulin like growth factor binding protein 6 [Source:HGNC Symbol;Acc:HGNC:5475]
ENST00000524958.6	646	463.052	152.713	148.897	ENSG00000278615.5	C11orf98	chromosome 11 open reading frame 98 [Source:HGNC Symbol;Acc:HGNC:51238]
ENST00000291552.9	945	761.685	251.125	148.853	ENSG00000160201.12	U2AF1	U2 small nuclear RNA auxiliary factor 1 [Source:HGNC Symbol;Acc:HGNC:12453]
ENST00000321265.10	1792	1608.69	530.011	148.75	ENSG00000090273.14	NUDC	nuclear distribution C, dynein complex regulator [Source:HGNC Symbol;Acc:HGNC:8045]
ENST00000064724.8	2758	2574.69	847.749	148.657	ENSG00000013297.12	CLDN11	claudin 11 [Source:HGNC Symbol;Acc:HGNC:8514]
ENST00000264028.5	3994	3810.69	1253.02	148.456	ENSG00000095139.15	ARCN1	archain 1 [Source:HGNC Symbol;Acc:HGNC:649]
ENST00000709412.1	2227	2043.69	671.701	148.39	ENSG00000291973.1	RPN2	ribophorin II [Source:HGNC Symbol;Acc:HGNC:10382]
ENST00000237530.11	2227	2043.69	671.701	148.39	ENSG00000118705.18	RPN2	ribophorin II [Source:HGNC Symbol;Acc:HGNC:10382]
ENST00000217159.6	2716	2532.69	832.207	148.352	ENSG00000101187.16	SLCO4A1	solute carrier organic anion transporter family member 4A1 [Source:HGNC Symbol;Acc:HGNC:10953]
ENST00000256545.9	1069	885.685	291	148.339	ENSG00000134153.10	EMC7	ER membrane protein complex subunit 7 [Source:HGNC Symbol;Acc:HGNC:24301]
ENST00000367975.7	1308	1124.69	369.032	148.141	ENSG00000143252.16	SDHC	succinate dehydrogenase complex subunit C [Source:HGNC Symbol;Acc:HGNC:10682]
ENST00000375571.6	2562	2378.69	780	148.047	ENSG00000101367.9	MAPRE1	microtubule associated protein RP/EB family member 1 [Source:HGNC Symbol;Acc:HGNC:6890]
ENST00000426650.7	1193	1009.69	330.444	147.759	ENSG00000085063.18	CD59	CD59 molecule (CD59 blood group) [Source:HGNC Symbol;Acc:HGNC:1689]
ENST00000345136.8	14804	14620.7	4778.55	147.561	ENSG00000178209.17	PLEC	plectin [Source:HGNC Symbol;Acc:HGNC:9069]
ENST00000608443.6	1761	1577.69	515.211	147.437	ENSG00000105701.16	FKBP8	FKBP prolyl isomerase 8 [Source:HGNC Symbol;Acc:HGNC:3724]
ENST00000278422.9	1645	1461.69	477.043	147.349	ENSG00000213593.10	TMX2	thioredoxin related transmembrane protein 2 [Source:HGNC Symbol;Acc:HGNC:30739]
ENST00000339276.6	1308	1124.69	367	147.325	ENSG00000175793.12	SFN	stratifin [Source:HGNC Symbol;Acc:HGNC:10773]
ENST00000445755.7	987	803.685	261.696	147.012	ENSG00000007080.11	CCDC124	coiled-coil domain containing 124 [Source:HGNC Symbol;Acc:HGNC:25171]
ENST00000334983.10	1856	1672.69	542.919	146.542	ENSG00000153551.14	CMTM7	CKLF like MARVEL transmembrane domain containing 7 [Source:HGNC Symbol;Acc:HGNC:19178]
ENST00000245960.10	3119	2935.69	952.527	146.491	ENSG00000101224.18	CDC25B	cell division cycle 25B [Source:HGNC Symbol;Acc:HGNC:1726]
ENST00000429243.7	1105	921.685	298.749	146.341	ENSG00000205352.11	PRR13	proline rich 13 [Source:HGNC Symbol;Acc:HGNC:24528]
ENST00000634237.1	1633	1449.69	468.088	145.779	ENSG00000282947.2	HNRNPL	heterogeneous nuclear ribonucleoprotein L [Source:HGNC Symbol;Acc:HGNC:5045]
ENST00000600873.5	1633	1449.69	468.088	145.779	ENSG00000104824.18	HNRNPL	heterogeneous nuclear ribonucleoprotein L [Source:HGNC Symbol;Acc:HGNC:5045]
ENST00000345519.10	1078	894.685	288.759	145.716	ENSG00000122705.18	CLTA	clathrin light chain A [Source:HGNC Symbol;Acc:HGNC:2090]
ENST00000225777.8	1495	1311.69	422.957	145.582	ENSG00000108639.8	SYNGR2	synaptogyrin 2 [Source:HGNC Symbol;Acc:HGNC:11499]
ENST00000295598.10	3670	3486.69	1124.26	145.578	ENSG00000163399.16	ATP1A1	ATPase Na+/K+ transporting subunit alpha 1 [Source:HGNC Symbol;Acc:HGNC:799]
ENST00000327300.12	2713	2529.69	815.451	145.537	ENSG00000121774.18	KHDRBS1	KH RNA binding domain containing, signal transduction associated 1 [Source:HGNC Symbol;Acc:HGNC:18116]
ENST00000369014.10	1227	1043.69	336.138	145.409	ENSG00000143420.19	ENSA	endosulfine alpha [Source:HGNC Symbol;Acc:HGNC:3360]
ENST00000397443.7	1952	1768.69	569.557	145.388	ENSG00000214078.13	CPNE1	copine 1 [Source:HGNC Symbol;Acc:HGNC:2314]
ENST00000257497.11	1401	1217.69	391.598	145.194	ENSG00000135046.14	ANXA1	annexin A1 [Source:HGNC Symbol;Acc:HGNC:533]
ENST00000243253.8	3568	3384.69	1088.47	145.191	ENSG00000058262.11	SEC61A1	SEC61 translocon subunit alpha 1 [Source:HGNC Symbol;Acc:HGNC:18276]
ENST00000360384.9	2038	1854.69	595.58	144.981	ENSG00000165119.22	HNRNPK	heterogeneous nuclear ribonucleoprotein K [Source:HGNC Symbol;Acc:HGNC:5044]
ENST00000301458.10	1253	1069.69	342.845	144.705	ENSG00000167775.11	CD320	CD320 molecule [Source:HGNC Symbol;Acc:HGNC:16692]
ENST00000489485.5	1854	1670.69	535.458	144.702	ENSG00000013297.12	CLDN11	claudin 11 [Source:HGNC Symbol;Acc:HGNC:8514]
ENST00000249289.5	678	494.987	158.281	144.37	ENSG00000128524.5	ATP6V1F	ATPase H+ transporting V1 subunit F [Source:HGNC Symbol;Acc:HGNC:16832]
ENST00000333676.8	1009	825.685	264	144.355	ENSG00000262814.8	MRPL12	mitochondrial ribosomal protein L12 [Source:HGNC Symbol;Acc:HGNC:10378]
ENST00000217402.3	1602	1418.69	453	144.163	ENSG00000101421.4	CHMP4B	charged multivesicular body protein 4B [Source:HGNC Symbol;Acc:HGNC:16171]
ENST00000264933.9	1110	926.685	295.665	144.049	ENSG00000249915.9	PDCD6	programmed cell death 6 [Source:HGNC Symbol;Acc:HGNC:8765]
ENST00000394440.8	2376	2192.69	699.28	143.985	ENSG00000115484.15	CCT4	chaperonin containing TCP1 subunit 4 [Source:HGNC Symbol;Acc:HGNC:1617]
ENST00000301246.10	374	198.572	63.1832	143.657	ENSG00000167644.12	C19orf33	chromosome 19 open reading frame 33 [Source:HGNC Symbol;Acc:HGNC:16668]
ENST00000525071.5	3331	3147.69	1001.54	143.654	ENSG00000110660.15	SLC35F2	solute carrier family 35 member F2 [Source:HGNC Symbol;Acc:HGNC:23615]
ENST00000227525.8	2129	1945.69	619.066	143.65	ENSG00000110108.10	TMEM109	transmembrane protein 109 [Source:HGNC Symbol;Acc:HGNC:28771]
ENST00000303731.9	812	628.732	199.736	143.428	ENSG00000170043.12	TRAPPC1	trafficking protein particle complex subunit 1 [Source:HGNC Symbol;Acc:HGNC:19894]
ENST00000393432.9	2240	2056.69	653.266	143.405	ENSG00000169045.19	HNRNPH1	heterogeneous nuclear ribonucleoprotein H1 [Source:HGNC Symbol;Acc:HGNC:5041]
ENST00000557342.6	376	200.422	63.5939	143.255	ENSG00000119705.10	SLIRP	SRA stem-loop interacting RNA binding protein [Source:HGNC Symbol;Acc:HGNC:20495]
ENST00000367075.4	3052	2868.69	909.744	143.179	ENSG00000092820.19	EZR	ezrin [Source:HGNC Symbol;Acc:HGNC:12691]
ENST00000270221.11	649	466.052	147.747	143.129	ENSG00000142227.11	EMP3	epithelial membrane protein 3 [Source:HGNC Symbol;Acc:HGNC:3335]
ENST00000602911.5	1330	1146.69	362.999	142.923	ENSG00000099341.13	PSMD8	proteasome 26S subunit, non-ATPase 8 [Source:HGNC Symbol;Acc:HGNC:9566]
ENST00000323274.15	1613	1429.69	452.386	142.86	ENSG00000176890.16	TYMS	thymidylate synthetase [Source:HGNC Symbol;Acc:HGNC:12441]
ENST00000581697.5	580	397.334	125.427	142.521	ENSG00000108654.16	DDX5	DEAD-box helicase 5 [Source:HGNC Symbol;Acc:HGNC:2746]
ENST00000321030.9	1833	1649.69	520.666	142.495	ENSG00000105618.14	PRPF31	pre-mRNA processing factor 31 [Source:HGNC Symbol;Acc:HGNC:15446]
ENST00000360319.9	8278	8094.69	2554.7	142.489	ENSG00000196924.19	FLNA	filamin A [Source:HGNC Symbol;Acc:HGNC:3754]
ENST00000353341.8	1585	1401.69	441.545	142.222	ENSG00000138668.20	HNRNPD	heterogeneous nuclear ribonucleoprotein D [Source:HGNC Symbol;Acc:HGNC:5036]
ENST00000234677.7	1914	1730.69	544.618	142.075	ENSG00000031698.13	SARS1	seryl-tRNA synthetase 1 [Source:HGNC Symbol;Acc:HGNC:10537]
ENST00000370990.5	1621	1437.69	452.324	142.046	ENSG00000142864.15	SERBP1	SERPINE1 mRNA binding protein 1 [Source:HGNC Symbol;Acc:HGNC:17860]
ENST00000532829.5	912	728.685	229.249	142.04	ENSG00000167996.16	FTH1	ferritin heavy chain 1 [Source:HGNC Symbol;Acc:HGNC:3976]
ENST00000569306.1	826	642.732	201.339	141.429	ENSG00000226792.8	C13orf42	chromosome 13 open reading frame 42 [Source:HGNC Symbol;Acc:HGNC:42693]
ENST00000577035.5	762	578.753	181.213	141.363	ENSG00000170296.10	GABARAP	GABA type A receptor-associated protein [Source:HGNC Symbol;Acc:HGNC:4067]
ENST00000296577.9	3887	3703.69	1155.04	140.801	ENSG00000164163.11	ABCE1	ATP binding cassette subfamily E member 1 [Source:HGNC Symbol;Acc:HGNC:69]
ENST00000392882.7	2639	2455.69	764.886	140.626	ENSG00000140105.18	WARS1	tryptophanyl-tRNA synthetase 1 [Source:HGNC Symbol;Acc:HGNC:12729]
ENST00000227520.10	1851	1667.69	518.586	140.394	ENSG00000110104.13	CCDC86	coiled-coil domain containing 86 [Source:HGNC Symbol;Acc:HGNC:28359]
ENST00000304434.11	2765	2581.69	802.377	140.319	ENSG00000012660.14	ELOVL5	ELOVL fatty acid elongase 5 [Source:HGNC Symbol;Acc:HGNC:21308]
ENST00000301935.10	1134	950.685	294.897	140.047	ENSG00000162191.14	UBXN1	UBX domain protein 1 [Source:HGNC Symbol;Acc:HGNC:18402]
ENST00000278840.9	3091	2907.69	901.394	139.962	ENSG00000134824.14	FADS2	fatty acid desaturase 2 [Source:HGNC Symbol;Acc:HGNC:3575]
ENST00000360943.10	3084	2900.69	899.2	139.958	ENSG00000159202.18	UBE2Z	ubiquitin conjugating enzyme E2 Z [Source:HGNC Symbol;Acc:HGNC:25847]
ENST00000394920.6	965	781.685	242.113	139.839	ENSG00000161016.18	RPL8	ribosomal protein L8 [Source:HGNC Symbol;Acc:HGNC:10368]
ENST00000270586.8	824	640.732	198.41	139.807	ENSG00000142507.10	PSMB6	proteasome 20S subunit beta 6 [Source:HGNC Symbol;Acc:HGNC:9543]
ENST00000377970.6	2351	2167.69	670.562	139.664	ENSG00000136997.22	MYC	MYC proto-oncogene, bHLH transcription factor [Source:HGNC Symbol;Acc:HGNC:7553]
ENST00000547772.1	584	401.334	123.999	139.494	ENSG00000089159.17	PXN	paxillin [Source:HGNC Symbol;Acc:HGNC:9718]
ENST00000265062.8	2185	2001.69	618.223	139.441	ENSG00000075785.14	RAB7A	RAB7A, member RAS oncogene family [Source:HGNC Symbol;Acc:HGNC:9788]
ENST00000256854.10	2762	2578.69	796.353	139.428	ENSG00000134440.12	NARS1	asparaginyl-tRNA synthetase 1 [Source:HGNC Symbol;Acc:HGNC:7643]
ENST00000216455.9	955	771.685	238.288	139.414	ENSG00000100567.13	PSMA3	proteasome 20S subunit alpha 3 [Source:HGNC Symbol;Acc:HGNC:9532]
ENST00000219479.7	1000	816.685	251.789	139.195	ENSG00000103202.13	NME4	NME/NM23 nucleoside diphosphate kinase 4 [Source:HGNC Symbol;Acc:HGNC:7852]
ENST00000422514.7	970	786.685	242.487	139.165	ENSG00000198242.14	RPL23A	ribosomal protein L23a [Source:HGNC Symbol;Acc:HGNC:10317]
ENST00000271843.9	1273	1089.69	335.83	139.143	ENSG00000143543.15	JTB	jumping translocation breakpoint [Source:HGNC Symbol;Acc:HGNC:6201]
ENST00000202834.11	1472	1288.69	396.691	138.978	ENSG00000089063.15	TMEM230	transmembrane protein 230 [Source:HGNC Symbol;Acc:HGNC:15876]
ENST00000346169.7	5405	5221.69	1606.2	138.877	ENSG00000114867.22	EIF4G1	eukaryotic translation initiation factor 4 gamma 1 [Source:HGNC Symbol;Acc:HGNC:3296]
ENST00000586425.2	1574	1390.69	427.213	138.694	ENSG00000105220.17	GPI	glucose-6-phosphate isomerase [Source:HGNC Symbol;Acc:HGNC:4458]
ENST00000398712.7	1348	1164.69	357.585	138.616	ENSG00000179526.17	SHARPIN	SHANK associated RH domain interactor [Source:HGNC Symbol;Acc:HGNC:25321]
ENST00000490882.5	8079	7895.69	2420.66	138.416	ENSG00000136068.16	FLNB	filamin B [Source:HGNC Symbol;Acc:HGNC:3755]
ENST00000390687.9	1468	1284.69	393.348	138.236	ENSG00000128739.23	SNRPN	small nuclear ribonucleoprotein polypeptide N [Source:HGNC Symbol;Acc:HGNC:11164]
ENST00000552819.5	1418	1234.69	377.892	138.183	ENSG00000197111.16	PCBP2	poly(rC) binding protein 2 [Source:HGNC Symbol;Acc:HGNC:8648]
ENST00000703709.1	2304	2120.69	646.715	137.683	ENSG00000078369.19	GNB1	G protein subunit beta 1 [Source:HGNC Symbol;Acc:HGNC:4396]
ENST00000367600.5	2519	2335.69	712.125	137.653	ENSG00000116260.17	QSOX1	quiescin sulfhydryl oxidase 1 [Source:HGNC Symbol;Acc:HGNC:9756]
ENST00000368547.4	1277	1093.69	333	137.466	ENSG00000127884.5	ECHS1	enoyl-CoA hydratase, short chain 1 [Source:HGNC Symbol;Acc:HGNC:3151]
ENST00000348956.7	1420	1236.69	376.146	137.322	ENSG00000166165.14	CKB	creatine kinase B [Source:HGNC Symbol;Acc:HGNC:1991]
ENST00000372849.8	433	253.511	77.0667	137.25	ENSG00000241343.10	RPL36A	ribosomal protein L36a [Source:HGNC Symbol;Acc:HGNC:10359]
ENST00000354725.8	3448	3264.69	992.216	137.217	ENSG00000197157.11	SND1	staphylococcal nuclease and tudor domain containing 1 [Source:HGNC Symbol;Acc:HGNC:30646]
ENST00000327141.9	1798	1614.69	490.429	137.129	ENSG00000104964.15	TLE5	TLE family member 5, transcriptional modulator [Source:HGNC Symbol;Acc:HGNC:307]
ENST00000374694.3	4050	3866.69	1174	137.079	ENSG00000177283.8	FZD8	frizzled class receptor 8 [Source:HGNC Symbol;Acc:HGNC:4046]
ENST00000345807.7	1085	901.685	273.514	136.952	ENSG00000175416.16	CLTB	clathrin light chain B [Source:HGNC Symbol;Acc:HGNC:2091]
ENST00000369583.4	2477	2293.69	695.24	136.85	ENSG00000138166.6	DUSP5	dual specificity phosphatase 5 [Source:HGNC Symbol;Acc:HGNC:3071]
ENST00000626067.1	564	381.455	115.479	136.679	ENSG00000204628.12	RACK1	receptor for activated C kinase 1 [Source:HGNC Symbol;Acc:HGNC:4399]
ENST00000307877.7	2831	2647.69	800.853	136.562	ENSG00000167881.15	SRP68	signal recognition particle 68 [Source:HGNC Symbol;Acc:HGNC:11302]
ENST00000279247.11	2952	2768.69	837.445	136.56	ENSG00000014216.16	CAPN1	calpain 1 [Source:HGNC Symbol;Acc:HGNC:1476]
ENST00000379097.7	2563	2379.69	719.101	136.431	ENSG00000076554.16	TPD52	tumor protein D52 [Source:HGNC Symbol;Acc:HGNC:12005]
ENST00000356948.11	3206	3022.69	912.399	136.281	ENSG00000011304.22	PTBP1	polypyrimidine tract binding protein 1 [Source:HGNC Symbol;Acc:HGNC:9583]
ENST00000258772.10	1855	1671.69	504.393	136.225	ENSG00000136271.11	DDX56	DEAD-box helicase 56 [Source:HGNC Symbol;Acc:HGNC:18193]
ENST00000372841.8	2071	1887.69	569.41	136.188	ENSG00000196968.11	FUT11	fucosyltransferase 11 [Source:HGNC Symbol;Acc:HGNC:19233]
ENST00000299300.11	1916	1732.69	522.069	136.035	ENSG00000166226.13	CCT2	chaperonin containing TCP1 subunit 2 [Source:HGNC Symbol;Acc:HGNC:1615]
ENST00000697721.1	565	382.455	115.202	135.994	ENSG00000132963.9	POMP	proteasome maturation protein [Source:HGNC Symbol;Acc:HGNC:20330]
ENST00000306125.12	2449	2265.69	682.161	135.934	ENSG00000172053.18	QARS1	glutaminyl-tRNA synthetase 1 [Source:HGNC Symbol;Acc:HGNC:9751]
ENST00000328024.11	1590	1406.69	423.475	135.917	ENSG00000185236.12	RAB11B	RAB11B, member RAS oncogene family [Source:HGNC Symbol;Acc:HGNC:9761]
ENST00000341369.11	1212	1028.69	309.321	135.759	ENSG00000187514.17	PTMA	prothymosin alpha [Source:HGNC Symbol;Acc:HGNC:9623]
ENST00000398637.10	8097	7913.69	2377.61	135.645	ENSG00000111371.16	SLC38A1	solute carrier family 38 member 1 [Source:HGNC Symbol;Acc:HGNC:13447]
ENST00000256495.4	3152	2968.69	889.69	135.306	ENSG00000134107.5	BHLHE40	basic helix-loop-helix family member e40 [Source:HGNC Symbol;Acc:HGNC:1046]
ENST00000325495.9	2477	2293.69	687.139	135.255	ENSG00000099783.13	HNRNPM	heterogeneous nuclear ribonucleoprotein M [Source:HGNC Symbol;Acc:HGNC:5046]
ENST00000369159.3	533	350.858	104.961	135.064	ENSG00000288825.1	H2AC18	H2A clustered histone 18 [Source:HGNC Symbol;Acc:HGNC:4736]
ENST00000455785.7	1443	1259.69	376.458	134.926	ENSG00000117632.23	STMN1	stathmin 1 [Source:HGNC Symbol;Acc:HGNC:6510]
ENST00000614891.5	2826	2642.69	789.438	134.87	ENSG00000147676.14	MAL2	mal, T cell differentiation protein 2 [Source:HGNC Symbol;Acc:HGNC:13634]
ENST00000308987.6	779	595.753	177.852	134.783	ENSG00000173207.13	CKS1B	CDC28 protein kinase regulatory subunit 1B [Source:HGNC Symbol;Acc:HGNC:19083]
ENST00000196061.5	2976	2792.69	833.461	134.743	ENSG00000083444.17	PLOD1	procollagen-lysine,2-oxoglutarate 5-dioxygenase 1 [Source:HGNC Symbol;Acc:HGNC:9081]
ENST00000676698.1	1501	1317.69	393.212	134.728	ENSG00000104408.11	EIF3E	eukaryotic translation initiation factor 3 subunit E [Source:HGNC Symbol;Acc:HGNC:3277]
ENST00000521662.5	562	379.468	113.087	134.549	ENSG00000120533.13	ENY2	ENY2 transcription and export complex 2 subunit [Source:HGNC Symbol;Acc:HGNC:24449]
ENST00000344034.5	2210	2026.69	603.946	134.541	ENSG00000115241.11	PPM1G	protein phosphatase, Mg2+/Mn2+ dependent 1G [Source:HGNC Symbol;Acc:HGNC:9278]
ENST00000393085.4	3782	3598.69	1072	134.491	ENSG00000105887.11	MTPN	myotrophin [Source:HGNC Symbol;Acc:HGNC:15667]
ENST00000356142.4	907	723.685	215.278	134.305	ENSG00000136238.20	RAC1	Rac family small GTPase 1 [Source:HGNC Symbol;Acc:HGNC:9801]
ENST00000369026.3	3950	3766.69	1120.36	134.289	ENSG00000143384.14	MCL1	MCL1 apoptosis regulator, BCL2 family member [Source:HGNC Symbol;Acc:HGNC:6943]
ENST00000587393.5	1082	898.685	267.171	134.222	ENSG00000104964.15	TLE5	TLE family member 5, transcriptional modulator [Source:HGNC Symbol;Acc:HGNC:307]
ENST00000585374.5	2882	2698.69	801.989	134.171	ENSG00000196365.12	LONP1	lon peptidase 1, mitochondrial [Source:HGNC Symbol;Acc:HGNC:9479]
ENST00000295920.7	2024	1840.69	546.737	134.104	ENSG00000163655.16	GMPS	guanine monophosphate synthase [Source:HGNC Symbol;Acc:HGNC:4378]
ENST00000678551.1	2868	2684.69	797.352	134.091	ENSG00000113013.16	HSPA9	heat shock protein family A (Hsp70) member 9 [Source:HGNC Symbol;Acc:HGNC:5244]
ENST00000579361.1	844	660.71	196.001	133.934	ENSG00000133030.22	MPRIP	myosin phosphatase Rho interacting protein [Source:HGNC Symbol;Acc:HGNC:30321]
ENST00000456292.5	357	183.353	54.3757	133.893	ENSG00000071082.11	RPL31	ribosomal protein L31 [Source:HGNC Symbol;Acc:HGNC:10334]
ENST00000372967.3	544	361.648	107.219	133.853	ENSG00000168653.11	NDUFS5	NADH:ubiquinone oxidoreductase subunit S5 [Source:HGNC Symbol;Acc:HGNC:7712]
ENST00000373008.7	2743	2559.69	758.733	133.827	ENSG00000122884.13	P4HA1	prolyl 4-hydroxylase subunit alpha 1 [Source:HGNC Symbol;Acc:HGNC:8546]
ENST00000392219.7	878	694.71	205.768	133.726	ENSG00000089327.15	FXYD5	FXYD domain containing ion transport regulator 5 [Source:HGNC Symbol;Acc:HGNC:4029]
ENST00000359092.7	3206	3022.69	895.113	133.699	ENSG00000167601.12	AXL	AXL receptor tyrosine kinase [Source:HGNC Symbol;Acc:HGNC:905]
ENST00000324366.13	2304	2120.69	627.069	133.5	ENSG00000100462.16	PRMT5	protein arginine methyltransferase 5 [Source:HGNC Symbol;Acc:HGNC:10894]
ENST00000520139.2	137	27.0566	8	133.493	ENSG00000253620.2
ENST00000331491.2	469	288.287	85.1746	133.391	ENSG00000183598.4	H3C13	H3 clustered histone 13 [Source:HGNC Symbol;Acc:HGNC:25311]
ENST00000519030.6	1394	1210.69	357.196	133.204	ENSG00000104408.11	EIF3E	eukaryotic translation initiation factor 3 subunit E [Source:HGNC Symbol;Acc:HGNC:3277]
ENST00000307839.10	2155	1971.69	580.671	132.964	ENSG00000174748.22	RPL15	ribosomal protein L15 [Source:HGNC Symbol;Acc:HGNC:10306]
ENST00000319006.8	1199	1015.69	299.093	132.95	ENSG00000177156.11	TALDO1	transaldolase 1 [Source:HGNC Symbol;Acc:HGNC:11559]
ENST00000265028.8	1640	1456.69	428.892	132.93	ENSG00000090520.12	DNAJB11	DnaJ heat shock protein family (Hsp40) member B11 [Source:HGNC Symbol;Acc:HGNC:14889]
ENST00000377095.10	1581	1397.69	410.896	132.729	ENSG00000013306.16	SLC25A39	solute carrier family 25 member 39 [Source:HGNC Symbol;Acc:HGNC:24279]
ENST00000337288.10	3377	3193.69	938.454	132.667	ENSG00000084090.14	STARD7	StAR related lipid transfer domain containing 7 [Source:HGNC Symbol;Acc:HGNC:18063]
ENST00000259457.8	984	800.685	235.199	132.622	ENSG00000136930.13	PSMB7	proteasome 20S subunit beta 7 [Source:HGNC Symbol;Acc:HGNC:9544]
ENST00000354185.9	4664	4480.69	1310.7	132.069	ENSG00000165732.14	DDX21	DExD-box helicase 21 [Source:HGNC Symbol;Acc:HGNC:2744]
ENST00000550856.5	1003	819.685	239.633	131.99	ENSG00000089157.16	RPLP0	ribosomal protein lateral stalk subunit P0 [Source:HGNC Symbol;Acc:HGNC:10371]
ENST00000522652.6	6715	6531.69	1907.67	131.862	ENSG00000008513.17	ST3GAL1	ST3 beta-galactoside alpha-2,3-sialyltransferase 1 [Source:HGNC Symbol;Acc:HGNC:10862]
ENST00000306749.4	8464	8280.69	2414.33	131.635	ENSG00000169710.9	FASN	fatty acid synthase [Source:HGNC Symbol;Acc:HGNC:3594]
ENST00000323699.9	2032	1848.69	537.432	131.251	ENSG00000143753.14	DEGS1	delta 4-desaturase, sphingolipid 1 [Source:HGNC Symbol;Acc:HGNC:13709]
ENST00000673027.1	1188	1004.69	291.808	131.132	ENSG00000156110.15	ADK	adenosine kinase [Source:HGNC Symbol;Acc:HGNC:257]
ENST00000392531.4	672	488.987	141.913	131.029	ENSG00000213145.10	CRIP1	cysteine rich protein 1 [Source:HGNC Symbol;Acc:HGNC:2360]
ENST00000228506.8	6341	6157.69	1786.95	131.02	ENSG00000110917.8	MLEC	malectin [Source:HGNC Symbol;Acc:HGNC:28973]
ENST00000679328.1	1911	1727.69	501.005	130.924	ENSG00000170144.22	HNRNPA3	heterogeneous nuclear ribonucleoprotein A3 [Source:HGNC Symbol;Acc:HGNC:24941]
ENST00000360718.5	2253	2069.69	599.822	130.846	ENSG00000161011.20	SQSTM1	sequestosome 1 [Source:HGNC Symbol;Acc:HGNC:11280]
ENST00000397261.8	1433	1249.69	361.869	130.735	ENSG00000241553.13	ARPC4	actin related protein 2/3 complex subunit 4 [Source:HGNC Symbol;Acc:HGNC:707]
ENST00000292431.5	4524	4340.69	1256.89	130.732	ENSG00000160877.7	NACC1	nucleus accumbens associated 1 [Source:HGNC Symbol;Acc:HGNC:20967]
ENST00000217233.9	2356	2172.69	629.101	130.727	ENSG00000101255.12	TRIB3	tribbles pseudokinase 3 [Source:HGNC Symbol;Acc:HGNC:16228]
ENST00000367064.9	2590	2406.69	696.602	130.68	ENSG00000196352.18	CD55	CD55 molecule (Cromer blood group) [Source:HGNC Symbol;Acc:HGNC:2665]
ENST00000371250.4	3273	3089.69	893.431	130.554	ENSG00000162407.9	PLPP3	phospholipid phosphatase 3 [Source:HGNC Symbol;Acc:HGNC:9229]
ENST00000614705.4	589	406.305	117.253	130.291	ENSG00000099817.12	POLR2E	RNA polymerase II, I and III subunit E [Source:HGNC Symbol;Acc:HGNC:9192]
ENST00000216479.8	1337	1153.69	332.852	130.258	ENSG00000100591.8	AHSA1	activator of HSP90 ATPase activity 1 [Source:HGNC Symbol;Acc:HGNC:1189]
ENST00000305533.10	1614	1430.69	412.427	130.15	ENSG00000247596.10	TWF2	twinfilin actin binding protein 2 [Source:HGNC Symbol;Acc:HGNC:9621]
ENST00000652332.1	2767	2583.69	744.24	130.052	ENSG00000155660.11	PDIA4	protein disulfide isomerase family A member 4 [Source:HGNC Symbol;Acc:HGNC:30167]
ENST00000233025.11	1082	898.685	258.769	130.001	ENSG00000114902.14	SPCS1	signal peptidase complex subunit 1 [Source:HGNC Symbol;Acc:HGNC:23401]
ENST00000676972.1	1613	1429.69	411.335	129.897	ENSG00000158864.13	NDUFS2	NADH:ubiquinone oxidoreductase core subunit S2 [Source:HGNC Symbol;Acc:HGNC:7708]
ENST00000168216.11	954	770.685	221.692	129.872	ENSG00000072506.14	HSD17B10	hydroxysteroid 17-beta dehydrogenase 10 [Source:HGNC Symbol;Acc:HGNC:4800]
ENST00000360105.8	5459	5275.69	1516.03	129.739	ENSG00000008441.19	NFIX	nuclear factor I X [Source:HGNC Symbol;Acc:HGNC:7788]
ENST00000338167.10	3697	3513.69	1007.82	129.498	ENSG00000084234.18	APLP2	amyloid beta precursor like protein 2 [Source:HGNC Symbol;Acc:HGNC:598]
ENST00000249071.11	1472	1288.69	369.174	129.338	ENSG00000128340.16	RAC2	Rac family small GTPase 2 [Source:HGNC Symbol;Acc:HGNC:9802]
ENST00000403747.6	1217	1033.69	295.778	129.187
ENST00000589978.1	496	314.471	89.9479	129.138	ENSG00000108106.14	UBE2S	ubiquitin conjugating enzyme E2 S [Source:HGNC Symbol;Acc:HGNC:17895]
ENST00000495810.2	1580	1396.69	399.392	129.105	ENSG00000122566.22	HNRNPA2B1	heterogeneous nuclear ribonucleoprotein A2/B1 [Source:HGNC Symbol;Acc:HGNC:5033]
ENST00000254322.3	2242	2058.69	588.132	128.981	ENSG00000132002.9	DNAJB1	DnaJ heat shock protein family (Hsp40) member B1 [Source:HGNC Symbol;Acc:HGNC:5270]
ENST00000374379.9	4253	4069.69	1159.68	128.653	ENSG00000169504.15	CLIC4	chloride intracellular channel 4 [Source:HGNC Symbol;Acc:HGNC:13518]
ENST00000633557.1	238	85.7976	24.4412	128.614	ENSG00000282302.4	SEPTIN9	septin 9 [Source:HGNC Symbol;Acc:HGNC:7323]
ENST00000301488.8	909	725.685	206.259	128.324	ENSG00000167797.8	CDK2AP2	cyclin dependent kinase 2 associated protein 2 [Source:HGNC Symbol;Acc:HGNC:30833]
ENST00000397011.2	2966	2782.69	790.516	128.259	ENSG00000106263.19	EIF3B	eukaryotic translation initiation factor 3 subunit B [Source:HGNC Symbol;Acc:HGNC:3280]
ENST00000380649.8	2943	2759.69	783.842	128.236	ENSG00000084754.12	HADHA	hydroxyacyl-CoA dehydrogenase trifunctional multienzyme complex subunit alpha [Source:HGNC Symbol;Acc:HGNC:4801]
ENST00000527958.6	4175	3991.69	1132.38	128.079	ENSG00000168092.14	PAFAH1B2	platelet activating factor acetylhydrolase 1b catalytic subunit 2 [Source:HGNC Symbol;Acc:HGNC:8575]
ENST00000449224.1	1811	1627.69	461.37	127.974	ENSG00000170275.15	CRTAP	cartilage associated protein [Source:HGNC Symbol;Acc:HGNC:2379]
ENST00000215565.3	535	352.797	100	127.973	ENSG00000099795.7	NDUFB7	NADH:ubiquinone oxidoreductase subunit B7 [Source:HGNC Symbol;Acc:HGNC:7702]
ENST00000449428.7	1833	1649.69	467.561	127.962	ENSG00000182534.14	MXRA7	matrix remodeling associated 7 [Source:HGNC Symbol;Acc:HGNC:7541]
ENST00000531491.5	2160	1976.69	558.926	127.661	ENSG00000134910.14	STT3A	STT3 oligosaccharyltransferase complex catalytic subunit A [Source:HGNC Symbol;Acc:HGNC:6172]
ENST00000377526.4	1458	1274.69	360.27	127.605	ENSG00000115307.17	AUP1	AUP1 lipid droplet regulating VLDL assembly factor [Source:HGNC Symbol;Acc:HGNC:891]
ENST00000429035.1	646	463.052	130.79	127.522	ENSG00000115884.11	SDC1	syndecan 1 [Source:HGNC Symbol;Acc:HGNC:10658]
ENST00000393784.8	2903	2719.69	766.421	127.23	ENSG00000113719.17	ERGIC1	endoplasmic reticulum-golgi intermediate compartment 1 [Source:HGNC Symbol;Acc:HGNC:29205]
ENST00000596459.5	1473	1289.69	363.052	127.095	ENSG00000066044.15	ELAVL1	ELAV like RNA binding protein 1 [Source:HGNC Symbol;Acc:HGNC:3312]
ENST00000349048.9	2907	2723.69	766.656	127.083	ENSG00000141959.17	PFKL	phosphofructokinase, liver type [Source:HGNC Symbol;Acc:HGNC:8876]
ENST00000346192.7	3291	3107.69	874.256	127.012	ENSG00000073792.16	IGF2BP2	insulin like growth factor 2 mRNA binding protein 2 [Source:HGNC Symbol;Acc:HGNC:28867]
ENST00000409753.8	1434	1250.69	351.795	126.994	ENSG00000189159.16	JPT1	Jupiter microtubule associated homolog 1 [Source:HGNC Symbol;Acc:HGNC:14569]
ENST00000307677.5	2574	2390.69	671.606	126.834	ENSG00000171552.14	BCL2L1	BCL2 like 1 [Source:HGNC Symbol;Acc:HGNC:992]
ENST00000647446.1	2020	1836.69	515.682	126.762	ENSG00000105220.17	GPI	glucose-6-phosphate isomerase [Source:HGNC Symbol;Acc:HGNC:4458]
ENST00000426447.3	767	583.753	163.868	126.738	ENSG00000106244.13	PDAP1	PDGFA associated protein 1 [Source:HGNC Symbol;Acc:HGNC:14634]
ENST00000643225.1	143	29.6552	8.32244	126.704	ENSG00000284964.1
ENST00000337970.7	2186	2002.69	561.978	126.692	ENSG00000169813.17	HNRNPF	heterogeneous nuclear ribonucleoprotein F [Source:HGNC Symbol;Acc:HGNC:5039]
ENST00000378720.8	1121	937.685	263.069	126.665	ENSG00000139684.15	ESD	esterase D [Source:HGNC Symbol;Acc:HGNC:3465]
ENST00000372813.4	1973	1789.69	502	126.64	ENSG00000025772.8	TOMM34	translocase of outer mitochondrial membrane 34 [Source:HGNC Symbol;Acc:HGNC:15746]
ENST00000351328.8	2915	2731.69	765.818	126.572	ENSG00000062485.19	CS	citrate synthase [Source:HGNC Symbol;Acc:HGNC:2422]
ENST00000556760.5	851	667.71	187.106	126.515	ENSG00000087302.9	RTRAF	RNA transcription, translation and transport factor [Source:HGNC Symbol;Acc:HGNC:23169]
ENST00000567934.5	1235	1051.69	294.377	126.375	ENSG00000140937.14	CDH11	cadherin 11 [Source:HGNC Symbol;Acc:HGNC:1750]
ENST00000528969.5	568	385.428	107.878	126.367	ENSG00000152558.15	TMEM123	transmembrane protein 123 [Source:HGNC Symbol;Acc:HGNC:30138]
ENST00000340006.7	1820	1636.69	457.84	126.296	ENSG00000159176.14	CSRP1	cysteine and glycine rich protein 1 [Source:HGNC Symbol;Acc:HGNC:2469]
ENST00000587322.1	63	10.7263	3	126.274	ENSG00000285057.1
ENST00000323853.10	7194	7010.69	1953.47	125.802	ENSG00000144028.15	SNRNP200	small nuclear ribonucleoprotein U5 subunit 200 [Source:HGNC Symbol;Acc:HGNC:30859]
ENST00000246957.10	2223	2039.69	568.171	125.764	ENSG00000126602.11	TRAP1	TNF receptor associated protein 1 [Source:HGNC Symbol;Acc:HGNC:16264]
ENST00000397420.9	1545	1361.69	378.883	125.623	ENSG00000177697.19	CD151	CD151 molecule (Raph blood group) [Source:HGNC Symbol;Acc:HGNC:1630]
ENST00000315758.10	2170	1986.69	552.514	125.562	ENSG00000146701.12	MDH2	malate dehydrogenase 2 [Source:HGNC Symbol;Acc:HGNC:6971]
ENST00000216277.13	4515	4331.69	1203.93	125.484	ENSG00000090060.19	PAPOLA	poly(A) polymerase alpha [Source:HGNC Symbol;Acc:HGNC:14981]
ENST00000216727.9	1811	1627.69	452.159	125.419	ENSG00000100836.11	PABPN1	poly(A) binding protein nuclear 1 [Source:HGNC Symbol;Acc:HGNC:8565]
ENST00000490680.5	3419	3235.69	897.948	125.293	ENSG00000065150.21	IPO5	importin 5 [Source:HGNC Symbol;Acc:HGNC:6402]
ENST00000423485.6	5695	5511.69	1528.48	125.203	ENSG00000131747.15	TOP2A	DNA topoisomerase II alpha [Source:HGNC Symbol;Acc:HGNC:11989]
ENST00000352861.9	425	245.905	68.106	125.043	ENSG00000132432.14	SEC61G	SEC61 translocon subunit gamma [Source:HGNC Symbol;Acc:HGNC:18277]
ENST00000303305.11	2386	2202.69	610.015	125.035	ENSG00000170515.14	PA2G4	proliferation-associated 2G4 [Source:HGNC Symbol;Acc:HGNC:8550]
ENST00000416348.1	229	79.5222	21.9557	124.652	ENSG00000148671.14	ADIRF	adipogenesis regulatory factor [Source:HGNC Symbol;Acc:HGNC:24043]
ENST00000221930.6	2780	2596.69	715.369	124.381	ENSG00000105329.11	TGFB1	transforming growth factor beta 1 [Source:HGNC Symbol;Acc:HGNC:11766]
ENST00000321358.12	2979	2795.69	766.725	123.821	ENSG00000065978.19	YBX1	Y-box binding protein 1 [Source:HGNC Symbol;Acc:HGNC:8014]
ENST00000252445.8	1010	826.685	226.701	123.81	ENSG00000130165.11	ELOF1	elongation factor 1 [Source:HGNC Symbol;Acc:HGNC:28691]
ENST00000357122.8	4761	4577.69	1255.31	123.807	ENSG00000008294.22	SPAG9	sperm associated antigen 9 [Source:HGNC Symbol;Acc:HGNC:14524]
ENST00000265044.7	4236	4052.69	1109.63	123.616	ENSG00000114850.7	SSR3	signal sequence receptor subunit 3 [Source:HGNC Symbol;Acc:HGNC:11325]
ENST00000709784.1	599	416.248	113.915	123.558	ENSG00000292119.1	MZT2B	mitotic spindle organizing protein 2B [Source:HGNC Symbol;Acc:HGNC:25886]
ENST00000281871.11	599	416.248	113.915	123.558	ENSG00000152082.15	MZT2B	mitotic spindle organizing protein 2B [Source:HGNC Symbol;Acc:HGNC:25886]
ENST00000355857.8	564	381.455	104.301	123.449	ENSG00000155368.18	DBI	diazepam binding inhibitor, acyl-CoA binding protein [Source:HGNC Symbol;Acc:HGNC:2690]
ENST00000649529.1	637	454.068	124	123.294	ENSG00000187608.10	ISG15	ISG15 ubiquitin like modifier [Source:HGNC Symbol;Acc:HGNC:4053]
ENST00000596149.5	745	561.753	153.276	123.188	ENSG00000125656.11	CLPP	caseinolytic mitochondrial matrix peptidase proteolytic subunit [Source:HGNC Symbol;Acc:HGNC:2084]
ENST00000301788.12	791	607.732	165.707	123.104	ENSG00000168002.12	POLR2G	RNA polymerase II subunit G [Source:HGNC Symbol;Acc:HGNC:9194]
ENST00000216456.6	1103	919.685	250.562	123.004	ENSG00000100568.11	VTI1B	vesicle transport through interaction with t-SNAREs 1B [Source:HGNC Symbol;Acc:HGNC:17793]
ENST00000355693.5	818	634.732	172.82	122.927	ENSG00000181924.7	COA4	cytochrome c oxidase assembly factor 4 homolog [Source:HGNC Symbol;Acc:HGNC:24604]
ENST00000354675.10	6287	6103.69	1658.48	122.677	ENSG00000131016.17	AKAP12	A-kinase anchoring protein 12 [Source:HGNC Symbol;Acc:HGNC:370]
ENST00000585060.5	572	389.375	105.693	122.552	ENSG00000108654.16	DDX5	DEAD-box helicase 5 [Source:HGNC Symbol;Acc:HGNC:2746]
ENST00000239944.7	3022	2838.69	769.548	122.394	ENSG00000120742.11	SERP1	stress associated endoplasmic reticulum protein 1 [Source:HGNC Symbol;Acc:HGNC:10759]
ENST00000369307.4	796	612.732	165.966	122.289	ENSG00000265241.8	RBM8A	RNA binding motif protein 8A [Source:HGNC Symbol;Acc:HGNC:9905]
ENST00000054666.11	2178	1994.69	540.278	122.288	ENSG00000049245.13	VAMP3	vesicle associated membrane protein 3 [Source:HGNC Symbol;Acc:HGNC:12644]
ENST00000329146.9	1178	994.685	269.355	122.259	ENSG00000182809.11	CRIP2	cysteine rich protein 2 [Source:HGNC Symbol;Acc:HGNC:2361]
ENST00000350051.8	2574	2390.69	647.168	122.218	ENSG00000089685.15	BIRC5	baculoviral IAP repeat containing 5 [Source:HGNC Symbol;Acc:HGNC:593]
ENST00000278671.10	1089	905.685	244.991	122.128	ENSG00000149357.10	LAMTOR1	late endosomal/lysosomal adaptor, MAPK and MTOR activator 1 [Source:HGNC Symbol;Acc:HGNC:26068]
ENST00000586534.6	1772	1588.69	428.915	121.892	ENSG00000179262.10	RAD23A	RAD23 homolog A, nucleotide excision repair protein [Source:HGNC Symbol;Acc:HGNC:9812]
ENST00000394456.10	2432	2248.69	607.06	121.884	ENSG00000125651.14	GTF2F1	general transcription factor IIF subunit 1 [Source:HGNC Symbol;Acc:HGNC:4652]
ENST00000279036.12	2168	1984.69	535.225	121.755	ENSG00000124155.19	PIGT	phosphatidylinositol glycan anchor biosynthesis class T [Source:HGNC Symbol;Acc:HGNC:14938]
ENST00000467168.5	802	618.732	166.795	121.709	ENSG00000147403.18	RPL10	ribosomal protein L10 [Source:HGNC Symbol;Acc:HGNC:10298]
ENST00000695856.1	2181	1997.69	538.12	121.617	ENSG00000289694.1		ENSP00000512221
ENST00000684430.2	462	281.546	75.7763	121.514	ENSG00000112695.13	COX7A2	cytochrome c oxidase subunit 7A2 [Source:HGNC Symbol;Acc:HGNC:2288]
ENST00000314222.5	920	736.685	198	121.346	ENSG00000181649.8	PHLDA2	pleckstrin homology like domain family A member 2 [Source:HGNC Symbol;Acc:HGNC:12385]
ENST00000556897.5	1252	1068.69	287.129	121.303	ENSG00000092199.19	HNRNPC	heterogeneous nuclear ribonucleoprotein C [Source:HGNC Symbol;Acc:HGNC:5035]
ENST00000543796.6	2474	2290.69	615.38	121.289	ENSG00000132341.12	RAN	RAN, member RAS oncogene family [Source:HGNC Symbol;Acc:HGNC:9846]
ENST00000453943.6	935	751.685	201.921	121.279	ENSG00000143774.18	GUK1	guanylate kinase 1 [Source:HGNC Symbol;Acc:HGNC:4693]
ENST00000255608.9	2629	2445.69	656.022	121.105	ENSG00000133243.10	BTBD2	BTB domain containing 2 [Source:HGNC Symbol;Acc:HGNC:15504]
ENST00000261813.9	1336	1152.69	308.963	121.015	ENSG00000113068.10	PFDN1	prefoldin subunit 1 [Source:HGNC Symbol;Acc:HGNC:8866]
ENST00000489294.2	8524	8340.69	2234.71	120.966	ENSG00000152332.16	UHMK1	U2AF homology motif kinase 1 [Source:HGNC Symbol;Acc:HGNC:19683]
ENST00000304567.10	3258	3074.69	822.881	120.831	ENSG00000171848.16	RRM2	ribonucleotide reductase regulatory subunit M2 [Source:HGNC Symbol;Acc:HGNC:10452]
ENST00000409764.5	799	615.732	164.787	120.829	ENSG00000172115.9	CYCS	cytochrome c, somatic [Source:HGNC Symbol;Acc:HGNC:19986]
ENST00000395044.7	1807	1623.69	433.469	120.531	ENSG00000213585.11	VDAC1	voltage dependent anion channel 1 [Source:HGNC Symbol;Acc:HGNC:12669]
ENST00000380843.9	1542	1358.69	362.694	120.521	ENSG00000101365.21	IDH3B	isocitrate dehydrogenase (NAD(+)) 3 non-catalytic subunit beta [Source:HGNC Symbol;Acc:HGNC:5385]
ENST00000233468.5	651	468.036	124.791	120.378	ENSG00000115128.7	SF3B6	splicing factor 3b subunit 6 [Source:HGNC Symbol;Acc:HGNC:30096]
ENST00000319211.5	3727	3543.69	944.831	120.376	ENSG00000181104.7	F2R	coagulation factor II thrombin receptor [Source:HGNC Symbol;Acc:HGNC:3537]
ENST00000264202.8	1675	1491.69	397.648	120.355	ENSG00000077549.19	CAPZB	capping actin protein of muscle Z-line subunit beta [Source:HGNC Symbol;Acc:HGNC:1491]
ENST00000217026.5	2668	2484.69	662.211	120.328	ENSG00000101057.16	MYBL2	MYB proto-oncogene like 2 [Source:HGNC Symbol;Acc:HGNC:7548]
ENST00000574322.6	1767	1583.69	421.923	120.284	ENSG00000175826.12	CTDNEP1	CTD nuclear envelope phosphatase 1 [Source:HGNC Symbol;Acc:HGNC:19085]
ENST00000246533.8	1428	1244.69	331.316	120.178	ENSG00000126247.11	CAPNS1	calpain small subunit 1 [Source:HGNC Symbol;Acc:HGNC:1481]
ENST00000367334.9	1529	1345.69	358.131	120.155	ENSG00000116857.17	TMEM9	transmembrane protein 9 [Source:HGNC Symbol;Acc:HGNC:18823]
ENST00000589737.5	1105	921.685	245.044	120.034	ENSG00000099817.12	POLR2E	RNA polymerase II, I and III subunit E [Source:HGNC Symbol;Acc:HGNC:9192]
ENST00000299166.9	678	494.987	131.549	119.988	ENSG00000166136.16	NDUFB8	NADH:ubiquinone oxidoreductase subunit B8 [Source:HGNC Symbol;Acc:HGNC:7703]
ENST00000304414.12	2278	2094.69	556.685	119.987	ENSG00000170540.15	ARL6IP1	ADP ribosylation factor like GTPase 6 interacting protein 1 [Source:HGNC Symbol;Acc:HGNC:697]
ENST00000309244.9	872	688.71	182.973	119.948	ENSG00000105379.10	ETFB	electron transfer flavoprotein subunit beta [Source:HGNC Symbol;Acc:HGNC:3482]
ENST00000645079.1	566	383.442	101.857	119.932	ENSG00000174748.22	RPL15	ribosomal protein L15 [Source:HGNC Symbol;Acc:HGNC:10306]
ENST00000532972.5	839	655.732	174.183	119.928	ENSG00000118363.13	SPCS2	signal peptidase complex subunit 2 [Source:HGNC Symbol;Acc:HGNC:28962]
ENST00000602624.7	1941	1757.69	466.341	119.786	ENSG00000244038.11	DDOST	dolichyl-diphosphooligosaccharide--protein glycosyltransferase non-catalytic subunit [Source:HGNC Symbol;Acc:HGNC:2728]
ENST00000705486.1	2349	2165.69	574.202	119.705	ENSG00000122545.22	SEPTIN7	septin 7 [Source:HGNC Symbol;Acc:HGNC:1717]
ENST00000263270.11	789	605.732	160.428	119.575	ENSG00000042753.12	AP2S1	adaptor related protein complex 2 subunit sigma 1 [Source:HGNC Symbol;Acc:HGNC:565]
ENST00000228918.9	2134	1950.69	516.613	119.569	ENSG00000111321.11	LTBR	lymphotoxin beta receptor [Source:HGNC Symbol;Acc:HGNC:6718]
ENST00000499869.7	2993	2809.69	743.99	119.551	ENSG00000071127.18	WDR1	WD repeat domain 1 [Source:HGNC Symbol;Acc:HGNC:12754]
ENST00000555085.1	553	370.559	97.8923	119.27	ENSG00000170348.9	TMED10	transmembrane p24 trafficking protein 10 [Source:HGNC Symbol;Acc:HGNC:16998]
ENST00000335681.10	4020	3836.69	1013.39	119.251	ENSG00000170485.17	NPAS2	neuronal PAS domain protein 2 [Source:HGNC Symbol;Acc:HGNC:7895]
ENST00000684793.1	1889	1705.69	450.114	119.142	ENSG00000167004.14	PDIA3	protein disulfide isomerase family A member 3 [Source:HGNC Symbol;Acc:HGNC:4606]
ENST00000419783.3	899	715.685	188.48	118.901	ENSG00000233276.9	GPX1	glutathione peroxidase 1 [Source:HGNC Symbol;Acc:HGNC:4553]
ENST00000517141.1	136	26.6196	7	118.724	ENSG00000252950.1	RNA5SP490	RNA, 5S ribosomal pseudogene 490 [Source:HGNC Symbol;Acc:HGNC:43390]
ENST00000236959.14	1972	1788.69	469.925	118.614	ENSG00000138363.15	ATIC	5-aminoimidazole-4-carboxamide ribonucleotide formyltransferase/IMP cyclohydrolase [Source:HGNC Symbol;Acc:HGNC:794]
ENST00000553630.1	1420	1236.69	324.771	118.566	ENSG00000198668.14	CALM1	calmodulin 1 [Source:HGNC Symbol;Acc:HGNC:1442]
ENST00000395284.8	1889	1705.69	447.376	118.418	ENSG00000170312.17	CDK1	cyclin dependent kinase 1 [Source:HGNC Symbol;Acc:HGNC:1722]
ENST00000330899.5	2319	2135.69	559.935	118.37	ENSG00000086061.16	DNAJA1	DnaJ heat shock protein family (Hsp40) member A1 [Source:HGNC Symbol;Acc:HGNC:5229]
ENST00000278353.10	2396	2212.69	579.951	118.335	ENSG00000149084.13	HSD17B12	hydroxysteroid 17-beta dehydrogenase 12 [Source:HGNC Symbol;Acc:HGNC:18646]
ENST00000378026.5	3121	2937.69	769.794	118.307	ENSG00000136026.14	CKAP4	cytoskeleton associated protein 4 [Source:HGNC Symbol;Acc:HGNC:16991]
ENST00000175091.5	1365	1181.69	309.575	118.279	ENSG00000068697.7	LAPTM4A	lysosomal protein transmembrane 4 alpha [Source:HGNC Symbol;Acc:HGNC:6924]
ENST00000369721.8	1040	856.685	224.419	118.272	ENSG00000116459.11	ATP5PB	ATP synthase peripheral stalk-membrane subunit b [Source:HGNC Symbol;Acc:HGNC:840]
ENST00000578804.5	2021	1837.69	481.082	118.192	ENSG00000108654.16	DDX5	DEAD-box helicase 5 [Source:HGNC Symbol;Acc:HGNC:2746]
ENST00000368575.5	1164	980.685	256.48	118.077	ENSG00000143545.10	RAB13	RAB13, member RAS oncogene family [Source:HGNC Symbol;Acc:HGNC:9762]
ENST00000473291.1	2268	2084.69	545.197	118.074	ENSG00000132297.13	HHLA1	HHLA1 neighbor of OC90 [Source:HGNC Symbol;Acc:HGNC:4904]
ENST00000313511.8	2011	1827.69	477.978	118.073	ENSG00000178952.11	TUFM	Tu translation elongation factor, mitochondrial [Source:HGNC Symbol;Acc:HGNC:12420]
ENST00000683722.1	2609	2425.69	634.323	118.064	ENSG00000142208.18	AKT1	AKT serine/threonine kinase 1 [Source:HGNC Symbol;Acc:HGNC:391]
ENST00000552844.5	3439	3255.69	851.329	118.058	ENSG00000137962.13	ARHGAP29	Rho GTPase activating protein 29 [Source:HGNC Symbol;Acc:HGNC:30207]
ENST00000269228.10	4760	4576.69	1196.3	118.014	ENSG00000141458.13	NPC1	NPC intracellular cholesterol transporter 1 [Source:HGNC Symbol;Acc:HGNC:7897]
ENST00000514406.2	561	378.468	98.8557	117.927	ENSG00000104327.7	CALB1	calbindin 1 [Source:HGNC Symbol;Acc:HGNC:1434]
ENST00000350697.8	1359	1175.69	307.082	117.925	ENSG00000157020.18	SEC13	SEC13 homolog, nuclear pore and COPII coat complex component [Source:HGNC Symbol;Acc:HGNC:10697]
ENST00000222284.10	868	684.71	178.783	117.886	ENSG00000105677.12	TMEM147	transmembrane protein 147 [Source:HGNC Symbol;Acc:HGNC:30414]
ENST00000327134.7	6139	5955.69	1553.95	117.8	ENSG00000180370.10	PAK2	p21 (RAC1) activated kinase 2 [Source:HGNC Symbol;Acc:HGNC:8591]
ENST00000319466.9	4120	3936.69	1024.25	117.467	ENSG00000180398.13	MCFD2	multiple coagulation factor deficiency 2, ER cargo receptor complex subunit [Source:HGNC Symbol;Acc:HGNC:18451]
ENST00000325327.4	4634	4450.69	1157.38	117.406	ENSG00000176619.13	LMNB2	lamin B2 [Source:HGNC Symbol;Acc:HGNC:6638]
ENST00000264221.6	3339	3155.69	820.203	117.346	ENSG00000128050.9	PAICS	phosphoribosylaminoimidazole carboxylase and phosphoribosylaminoimidazolesuccinocarboxamide synthase [Source:HGNC Symbol;Acc:HGNC:8587]
ENST00000663135.1	793	609.732	158.451	117.327	ENSG00000198668.14	CALM1	calmodulin 1 [Source:HGNC Symbol;Acc:HGNC:1442]
ENST00000614556.5	6324	6140.69	1593.54	117.162	ENSG00000136485.16	DCAF7	DDB1 and CUL4 associated factor 7 [Source:HGNC Symbol;Acc:HGNC:30915]
ENST00000541428.5	2550	2366.69	613.322	117.001	ENSG00000198363.18	ASPH	aspartate beta-hydroxylase [Source:HGNC Symbol;Acc:HGNC:757]
ENST00000563468.5	1962	1778.69	460.875	116.984	ENSG00000103342.13	GSPT1	G1 to S phase transition 1 [Source:HGNC Symbol;Acc:HGNC:4621]
ENST00000373758.5	5172	4988.69	1291.83	116.912	ENSG00000165476.14	REEP3	receptor accessory protein 3 [Source:HGNC Symbol;Acc:HGNC:23711]
ENST00000640056.1	2045	1861.69	482.086	116.912	ENSG00000153187.21	HNRNPU	heterogeneous nuclear ribonucleoprotein U [Source:HGNC Symbol;Acc:HGNC:5048]
ENST00000314754.12	2220	2036.69	526.532	116.719	ENSG00000196352.18	CD55	CD55 molecule (Cromer blood group) [Source:HGNC Symbol;Acc:HGNC:2665]
ENST00000399138.5	3159	2975.69	766.779	116.339	ENSG00000091542.9	ALKBH5	alkB homolog 5, RNA demethylase [Source:HGNC Symbol;Acc:HGNC:25996]
ENST00000263398.11	4288	4104.69	1056.82	116.242	ENSG00000026508.21	CD44	CD44 molecule (Indian blood group) [Source:HGNC Symbol;Acc:HGNC:1681]
ENST00000467249.1	566	383.442	98.5911	116.086	ENSG00000096746.18	HNRNPH3	heterogeneous nuclear ribonucleoprotein H3 [Source:HGNC Symbol;Acc:HGNC:5043]
ENST00000339083.12	1117	933.685	240.053	116.078	ENSG00000155366.17	RHOC	ras homolog family member C [Source:HGNC Symbol;Acc:HGNC:669]
ENST00000217456.3	2202	2018.69	518.48	115.959	ENSG00000101474.12	APMAP	adipocyte plasma membrane associated protein [Source:HGNC Symbol;Acc:HGNC:13238]
ENST00000331821.8	1054	870.685	223.516	115.902	ENSG00000099901.18	RANBP1	RAN binding protein 1 [Source:HGNC Symbol;Acc:HGNC:9847]
ENST00000426324.6	664	480.987	123.35	115.783	ENSG00000198931.11	APRT	adenine phosphoribosyltransferase [Source:HGNC Symbol;Acc:HGNC:626]
ENST00000534333.1	453	272.759	69.8984	115.699	ENSG00000175550.8	DRAP1	DR1 associated protein 1 [Source:HGNC Symbol;Acc:HGNC:3019]
ENST00000680083.1	2376	2192.69	561.625	115.641	ENSG00000185624.16	P4HB	prolyl 4-hydroxylase subunit beta [Source:HGNC Symbol;Acc:HGNC:8548]
ENST00000221486.6	1164	980.685	250.969	115.54	ENSG00000104889.7	RNASEH2A	ribonuclease H2 subunit A [Source:HGNC Symbol;Acc:HGNC:18518]
ENST00000595090.6	1545	1361.69	348.402	115.517	ENSG00000183207.15	RUVBL2	RuvB like AAA ATPase 2 [Source:HGNC Symbol;Acc:HGNC:10475]
ENST00000521180.5	6951	6767.69	1727.99	115.277	ENSG00000008513.17	ST3GAL1	ST3 beta-galactoside alpha-2,3-sialyltransferase 1 [Source:HGNC Symbol;Acc:HGNC:10862]
ENST00000322611.4	1807	1623.69	413.977	115.111	ENSG00000176788.9	BASP1	brain abundant membrane attached signal protein 1 [Source:HGNC Symbol;Acc:HGNC:957]
ENST00000264639.9	2147	1963.69	500.523	115.079	ENSG00000108344.15	PSMD3	proteasome 26S subunit, non-ATPase 3 [Source:HGNC Symbol;Acc:HGNC:9560]
ENST00000360982.2	4989	4805.69	1223.45	114.94	ENSG00000061676.16	NCKAP1	NCK associated protein 1 [Source:HGNC Symbol;Acc:HGNC:7666]
ENST00000265838.9	1537	1353.69	344.408	114.868	ENSG00000075239.14	ACAT1	acetyl-CoA acetyltransferase 1 [Source:HGNC Symbol;Acc:HGNC:93]
ENST00000203630.10	1555	1371.69	348.73	114.783	ENSG00000089693.11	MLF2	myeloid leukemia factor 2 [Source:HGNC Symbol;Acc:HGNC:7126]
ENST00000284320.6	4100	3916.69	995.627	114.768	ENSG00000154174.8	TOMM70	translocase of outer mitochondrial membrane 70 [Source:HGNC Symbol;Acc:HGNC:11985]
ENST00000334660.10	3201	3017.69	766.276	114.645	ENSG00000187446.12	CHP1	calcineurin like EF-hand protein 1 [Source:HGNC Symbol;Acc:HGNC:17433]
ENST00000530022.5	878	694.71	176.181	114.498	ENSG00000166441.13	RPL27A	ribosomal protein L27a [Source:HGNC Symbol;Acc:HGNC:10329]
ENST00000531329.6	844	660.71	167.428	114.409	ENSG00000175390.15	EIF3F	eukaryotic translation initiation factor 3 subunit F [Source:HGNC Symbol;Acc:HGNC:3275]
ENST00000377351.8	3466	3282.69	831.216	114.321	ENSG00000130985.17	UBA1	ubiquitin like modifier activating enzyme 1 [Source:HGNC Symbol;Acc:HGNC:12469]
ENST00000355653.8	2699	2515.69	635.7	114.087	ENSG00000108828.16	VAT1	vesicle amine transport 1 [Source:HGNC Symbol;Acc:HGNC:16919]
ENST00000367029.5	876	692.71	175	114.059	ENSG00000123689.6	G0S2	G0/G1 switch 2 [Source:HGNC Symbol;Acc:HGNC:30229]
ENST00000377893.3	4198	4014.69	1014	114.033	ENSG00000158292.7	GPR153	G protein-coupled receptor 153 [Source:HGNC Symbol;Acc:HGNC:23618]
ENST00000472651.6	6490	6306.69	1592.63	114.013	ENSG00000141367.13	CLTC	clathrin heavy chain [Source:HGNC Symbol;Acc:HGNC:2092]
ENST00000528020.2	669	485.987	122.674	113.965	ENSG00000109861.17	CTSC	cathepsin C [Source:HGNC Symbol;Acc:HGNC:2528]
ENST00000315491.12	1706	1522.69	384.238	113.929	ENSG00000258947.8	TUBB3	tubulin beta 3 class III [Source:HGNC Symbol;Acc:HGNC:20772]
ENST00000710317.1	4123	3939.69	993.546	113.859	ENSG00000112308.14	C6orf62	chromosome 6 open reading frame 62 [Source:HGNC Symbol;Acc:HGNC:20998]
ENST00000504226.5	705	521.847	131.449	113.725	ENSG00000134363.12	FST	follistatin [Source:HGNC Symbol;Acc:HGNC:3971]
ENST00000381405.5	2096	1912.69	481.686	113.701	ENSG00000164283.13	ESM1	endothelial cell specific molecule 1 [Source:HGNC Symbol;Acc:HGNC:3466]
ENST00000676690.1	2446	2262.69	569.811	113.697	ENSG00000115053.17	NCL	nucleolin [Source:HGNC Symbol;Acc:HGNC:7667]
ENST00000672896.1	5995	5811.69	1463.01	113.655	ENSG00000186575.19	NF2	NF2, moesin-ezrin-radixin like (MERLIN) tumor suppressor [Source:HGNC Symbol;Acc:HGNC:7773]
ENST00000262027.10	2797	2613.69	656.178	113.347	ENSG00000166986.15	MARS1	methionyl-tRNA synthetase 1 [Source:HGNC Symbol;Acc:HGNC:6898]
ENST00000482108.1	6618	6434.69	1612.67	113.152	ENSG00000242265.6	PEG10	paternally expressed 10 [Source:HGNC Symbol;Acc:HGNC:14005]
ENST00000216392.8	2799	2615.69	655.342	113.116	ENSG00000100504.17	PYGL	glycogen phosphorylase L [Source:HGNC Symbol;Acc:HGNC:9725]
ENST00000248975.6	1751	1567.69	392.694	113.094	ENSG00000128245.15	YWHAH	tyrosine 3-monooxygenase/tryptophan 5-monooxygenase activation protein eta [Source:HGNC Symbol;Acc:HGNC:12853]
ENST00000583879.5	719	535.792	134.184	113.07	ENSG00000101558.14	VAPA	VAMP associated protein A [Source:HGNC Symbol;Acc:HGNC:12648]
ENST00000349311.12	838	654.732	163.927	113.039	ENSG00000109332.20	UBE2D3	ubiquitin conjugating enzyme E2 D3 [Source:HGNC Symbol;Acc:HGNC:12476]
ENST00000651894.2	375	199.508	49.8938	112.909	ENSG00000169627.9	BOLA2B	bolA family member 2B [Source:HGNC Symbol;Acc:HGNC:32479]
ENST00000409682.8	1567	1383.69	346.024	112.904	ENSG00000115233.12	PSMD14	proteasome 26S subunit, non-ATPase 14 [Source:HGNC Symbol;Acc:HGNC:16889]
ENST00000602540.5	5741	5557.69	1389.55	112.882	ENSG00000139289.15	PHLDA1	pleckstrin homology like domain family A member 1 [Source:HGNC Symbol;Acc:HGNC:8933]
ENST00000644876.2	4635	4451.69	1111.49	112.726	ENSG00000215301.11	DDX3X	DEAD-box helicase 3 X-linked [Source:HGNC Symbol;Acc:HGNC:2745]
ENST00000432457.2	643	460.052	114.677	112.541	ENSG00000170144.22	HNRNPA3	heterogeneous nuclear ribonucleoprotein A3 [Source:HGNC Symbol;Acc:HGNC:24941]
ENST00000312547.7	894	710.685	176.86	112.356	ENSG00000130724.10	CHMP2A	charged multivesicular body protein 2A [Source:HGNC Symbol;Acc:HGNC:30216]
ENST00000316052.6	842	658.71	163.905	112.341	ENSG00000178896.9	EXOSC4	exosome component 4 [Source:HGNC Symbol;Acc:HGNC:18189]
ENST00000367549.4	4493	4309.69	1071.63	112.265	ENSG00000135829.17	DHX9	DExH-box helicase 9 [Source:HGNC Symbol;Acc:HGNC:2750]
ENST00000384400.1	119	20.1253	5	112.168	ENSG00000207129.1	RNA5SP187	RNA, 5S ribosomal pseudogene 187 [Source:HGNC Symbol;Acc:HGNC:43087]
ENST00000261070.7	426	246.88	61.2327	111.98	ENSG00000138495.7	COX17	cytochrome c oxidase copper chaperone COX17 [Source:HGNC Symbol;Acc:HGNC:2264]
ENST00000479715.5	660	476.987	118.195	111.876	ENSG00000125818.18	PSMF1	proteasome inhibitor subunit 1 [Source:HGNC Symbol;Acc:HGNC:9571]
ENST00000367976.4	2338	2154.69	533	111.683	ENSG00000118523.6	CCN2	cellular communication network factor 2 [Source:HGNC Symbol;Acc:HGNC:2500]
ENST00000300935.8	2567	2383.69	589.119	111.583	ENSG00000167461.12	RAB8A	RAB8A, member RAS oncogene family [Source:HGNC Symbol;Acc:HGNC:7007]
ENST00000223641.5	564	381.455	94.2407	111.542	ENSG00000106803.10	SEC61B	SEC61 translocon subunit beta [Source:HGNC Symbol;Acc:HGNC:16993]
ENST00000493900.5	962	778.685	192.309	111.501	ENSG00000121579.14	NAA50	N-alpha-acetyltransferase 50, NatE catalytic subunit [Source:HGNC Symbol;Acc:HGNC:29533]
ENST00000677375.1	1811	1627.69	401.838	111.461	ENSG00000135486.19	HNRNPA1	heterogeneous nuclear ribonucleoprotein A1 [Source:HGNC Symbol;Acc:HGNC:5031]
ENST00000314797.10	3078	2894.69	713.229	111.242	ENSG00000181789.14	COPG1	COPI coat complex subunit gamma 1 [Source:HGNC Symbol;Acc:HGNC:2236]
ENST00000225698.8	1169	985.685	242.743	111.186	ENSG00000108561.8	C1QBP	complement C1q binding protein [Source:HGNC Symbol;Acc:HGNC:1243]
ENST00000479995.2	278	116.089	28.5872	111.179	ENSG00000264343.7	NOTCH2NLA	notch 2 N-terminal like A [Source:HGNC Symbol;Acc:HGNC:31862]
ENST00000482600.5	1294	1110.69	273.453	111.156	ENSG00000100129.18	EIF3L	eukaryotic translation initiation factor 3 subunit L [Source:HGNC Symbol;Acc:HGNC:18138]
ENST00000548480.1	722	538.792	132.624	111.133	ENSG00000075415.15	SLC25A3	solute carrier family 25 member 3 [Source:HGNC Symbol;Acc:HGNC:10989]
ENST00000508075.1	965	781.685	192.378	111.113	ENSG00000069869.17	NEDD4	NEDD4 E3 ubiquitin protein ligase [Source:HGNC Symbol;Acc:HGNC:7727]
ENST00000633646.1	847	663.71	163.318	111.096	ENSG00000023171.20	GRAMD1B	GRAM domain containing 1B [Source:HGNC Symbol;Acc:HGNC:29214]
ENST00000297290.4	790	606.732	149.27	111.075	ENSG00000164713.10	BRI3	brain protein I3 [Source:HGNC Symbol;Acc:HGNC:1109]
ENST00000700367.1	2489	2305.69	566.909	111.008	ENSG00000197043.15	ANXA6	annexin A6 [Source:HGNC Symbol;Acc:HGNC:544]
ENST00000621914.4	5702	5518.69	1354.66	110.825	ENSG00000006125.18	AP2B1	adaptor related protein complex 2 subunit beta 1 [Source:HGNC Symbol;Acc:HGNC:563]
ENST00000517682.6	429	249.705	61.2664	110.774	ENSG00000164919.11	COX6C	cytochrome c oxidase subunit 6C [Source:HGNC Symbol;Acc:HGNC:2285]
ENST00000598441.6	1671	1487.69	364.989	110.767	ENSG00000104852.15	SNRNP70	small nuclear ribonucleoprotein U1 subunit 70 [Source:HGNC Symbol;Acc:HGNC:11150]
ENST00000360840.9	1483	1299.69	318.764	110.732	ENSG00000116221.15	MRPL37	mitochondrial ribosomal protein L37 [Source:HGNC Symbol;Acc:HGNC:14034]
ENST00000582730.6	3117	2933.69	719.479	110.725	ENSG00000136450.13	SRSF1	serine and arginine rich splicing factor 1 [Source:HGNC Symbol;Acc:HGNC:10780]
ENST00000513799.5	772	588.753	144.388	110.723	ENSG00000184840.12	TMED9	transmembrane p24 trafficking protein 9 [Source:HGNC Symbol;Acc:HGNC:24878]
ENST00000467359.5	547	364.623	89.2892	110.56	ENSG00000107984.10	DKK1	dickkopf WNT signaling pathway inhibitor 1 [Source:HGNC Symbol;Acc:HGNC:2891]
ENST00000268603.9	6722	6538.69	1601.13	110.555	ENSG00000140937.14	CDH11	cadherin 11 [Source:HGNC Symbol;Acc:HGNC:1750]
ENST00000507878.7	581	398.334	97.4963	110.505	ENSG00000145907.16	G3BP1	G3BP stress granule assembly factor 1 [Source:HGNC Symbol;Acc:HGNC:30292]
ENST00000323963.10	1886	1702.69	416.433	110.421	ENSG00000156976.17	EIF4A2	eukaryotic translation initiation factor 4A2 [Source:HGNC Symbol;Acc:HGNC:3284]
ENST00000480708.5	1430	1246.69	304.646	110.327	ENSG00000008952.17	SEC62	SEC62 homolog, preprotein translocation factor [Source:HGNC Symbol;Acc:HGNC:11846]
ENST00000355264.9	4889	4705.69	1149.32	110.271	ENSG00000185009.13	AP3M1	adaptor related protein complex 3 subunit mu 1 [Source:HGNC Symbol;Acc:HGNC:569]
ENST00000360472.9	2420	2236.69	546.029	110.218	ENSG00000162734.13	PEA15	proliferation and apoptosis adaptor protein 15 [Source:HGNC Symbol;Acc:HGNC:8822]
ENST00000435711.5	1731	1547.69	377.524	110.13	ENSG00000170144.22	HNRNPA3	heterogeneous nuclear ribonucleoprotein A3 [Source:HGNC Symbol;Acc:HGNC:24941]
ENST00000557201.5	1371	1187.69	289.658	110.11	ENSG00000092199.19	HNRNPC	heterogeneous nuclear ribonucleoprotein C [Source:HGNC Symbol;Acc:HGNC:5035]
ENST00000278823.7	3083	2899.69	706.607	110.019	ENSG00000149480.7	MTA2	metastasis associated 1 family member 2 [Source:HGNC Symbol;Acc:HGNC:7411]
ENST00000489498.5	2612	2428.69	591.507	109.959	ENSG00000116237.16	ICMT	isoprenylcysteine carboxyl methyltransferase [Source:HGNC Symbol;Acc:HGNC:5350]
ENST00000620941.1	869	685.71	166.53	109.646	ENSG00000112081.17	SRSF3	serine and arginine rich splicing factor 3 [Source:HGNC Symbol;Acc:HGNC:10785]
ENST00000225726.10	3283	3099.69	751.77	109.499	ENSG00000108588.15	CCDC47	coiled-coil domain containing 47 [Source:HGNC Symbol;Acc:HGNC:24856]
ENST00000317534.6	667	483.987	117.319	109.44	ENSG00000062582.14	MRPS24	mitochondrial ribosomal protein S24 [Source:HGNC Symbol;Acc:HGNC:14510]
ENST00000690968.2	712	528.81	128.167	109.426	ENSG00000293320.1
ENST00000307630.5	3705	3521.69	852	109.227	ENSG00000170027.7	YWHAG	tyrosine 3-monooxygenase/tryptophan 5-monooxygenase activation protein gamma [Source:HGNC Symbol;Acc:HGNC:12852]
ENST00000392246.7	1523	1339.69	324.001	109.191	ENSG00000116030.17	SUMO1	small ubiquitin like modifier 1 [Source:HGNC Symbol;Acc:HGNC:12502]
ENST00000379370.7	7326	7142.69	1727.33	109.183	ENSG00000188157.15	AGRN	agrin [Source:HGNC Symbol;Acc:HGNC:329]
ENST00000563790.5	934	750.685	181.338	109.062	ENSG00000166503.9	HDGFL3	HDGF like 3 [Source:HGNC Symbol;Acc:HGNC:24937]
ENST00000326427.11	2037	1853.69	447.645	109.028	ENSG00000135916.16	ITM2C	integral membrane protein 2C [Source:HGNC Symbol;Acc:HGNC:6175]
ENST00000326925.11	902	718.685	173.471	108.976	ENSG00000178057.15	NDUFAF3	NADH:ubiquinone oxidoreductase complex assembly factor 3 [Source:HGNC Symbol;Acc:HGNC:29918]
ENST00000380289.3	2417	2233.69	539	108.945	ENSG00000126010.6	GRPR	gastrin releasing peptide receptor [Source:HGNC Symbol;Acc:HGNC:4609]
ENST00000642137.1	222	74.6258	18	108.899	ENSG00000285794.1
ENST00000390935.1	121	20.7369	5	108.86	ENSG00000212237.1	RNA5SP18	RNA, 5S ribosomal pseudogene 18 [Source:HGNC Symbol;Acc:HGNC:42586]
ENST00000262948.10	1727	1543.69	370.821	108.455	ENSG00000126934.15	MAP2K2	mitogen-activated protein kinase kinase 2 [Source:HGNC Symbol;Acc:HGNC:6842]
ENST00000302418.5	5866	5682.69	1365	108.448	ENSG00000170759.11	KIF5B	kinesin family member 5B [Source:HGNC Symbol;Acc:HGNC:6324]
ENST00000587760.5	1487	1303.69	312.884	108.356	ENSG00000008441.19	NFIX	nuclear factor I X [Source:HGNC Symbol;Acc:HGNC:7788]
ENST00000677711.2	1421	1237.69	296.854	108.287	ENSG00000084623.12	EIF3I	eukaryotic translation initiation factor 3 subunit I [Source:HGNC Symbol;Acc:HGNC:3272]
ENST00000695822.1	1548	1364.69	327.231	108.259	ENSG00000196352.18	CD55	CD55 molecule (Cromer blood group) [Source:HGNC Symbol;Acc:HGNC:2665]
ENST00000360876.9	3096	2912.69	698.202	108.225	ENSG00000106263.19	EIF3B	eukaryotic translation initiation factor 3 subunit B [Source:HGNC Symbol;Acc:HGNC:3280]
ENST00000617231.5	3484	3300.69	790.687	108.154	ENSG00000161847.15	RAVER1	ribonucleoprotein, PTB binding 1 [Source:HGNC Symbol;Acc:HGNC:30296]
ENST00000371437.5	421	242.128	58	108.15	ENSG00000125356.7	NDUFA1	NADH:ubiquinone oxidoreductase subunit A1 [Source:HGNC Symbol;Acc:HGNC:7683]
ENST00000254806.8	1859	1675.69	400.981	108.037	ENSG00000132471.12	WBP2	WW domain binding protein 2 [Source:HGNC Symbol;Acc:HGNC:12738]
ENST00000300408.8	1834	1650.69	394.759	107.972	ENSG00000167085.14	PHB1	prohibitin 1 [Source:HGNC Symbol;Acc:HGNC:8912]
ENST00000369762.7	2054	1870.69	446.454	107.75	ENSG00000071553.18	ATP6AP1	ATPase H+ transporting accessory protein 1 [Source:HGNC Symbol;Acc:HGNC:868]
ENST00000477256.5	1708	1524.69	363.689	107.694	ENSG00000100129.18	EIF3L	eukaryotic translation initiation factor 3 subunit L [Source:HGNC Symbol;Acc:HGNC:18138]
ENST00000243563.8	1277	1093.69	260.725	107.63	ENSG00000077312.9	SNRPA	small nuclear ribonucleoprotein polypeptide A [Source:HGNC Symbol;Acc:HGNC:11151]
ENST00000393664.6	2182	1998.69	476.256	107.582	ENSG00000175832.13	ETV4	ETS variant transcription factor 4 [Source:HGNC Symbol;Acc:HGNC:3493]
ENST00000395633.5	704	520.847	123.924	107.421	ENSG00000099624.8	ATP5F1D	ATP synthase F1 subunit delta [Source:HGNC Symbol;Acc:HGNC:837]
ENST00000680316.1	2646	2462.69	585.027	107.253	ENSG00000166598.16	HSP90B1	heat shock protein 90 beta family member 1 [Source:HGNC Symbol;Acc:HGNC:12028]
ENST00000306107.9	4701	4517.69	1073.18	107.251	ENSG00000170017.12	ALCAM	activated leukocyte cell adhesion molecule [Source:HGNC Symbol;Acc:HGNC:400]
ENST00000548470.1	1105	921.685	218.767	107.162	ENSG00000167553.17	TUBA1C	tubulin alpha 1c [Source:HGNC Symbol;Acc:HGNC:20768]
ENST00000361475.7	4970	4786.69	1136.1	107.158	ENSG00000198959.12	TGM2	transglutaminase 2 [Source:HGNC Symbol;Acc:HGNC:11778]
ENST00000260956.9	1650	1466.69	347.965	107.113	ENSG00000138385.16	SSB	small RNA binding exonuclease protection factor La [Source:HGNC Symbol;Acc:HGNC:11316]
ENST00000344150.8	2722	2538.69	601.961	107.054	ENSG00000142453.13	CARM1	coactivator associated arginine methyltransferase 1 [Source:HGNC Symbol;Acc:HGNC:23393]
ENST00000409170.3	562	379.468	89.9714	107.046	ENSG00000257529.5	RPL36A-HNRNPH2	RPL36A-HNRNPH2 readthrough [Source:HGNC Symbol;Acc:HGNC:48349]
ENST00000426002.5	1839	1655.69	392.365	106.993	ENSG00000164054.17	SHISA5	shisa family member 5 [Source:HGNC Symbol;Acc:HGNC:30376]
ENST00000376991.6	819	635.732	150.595	106.949	ENSG00000175550.8	DRAP1	DR1 associated protein 1 [Source:HGNC Symbol;Acc:HGNC:3019]
ENST00000646086.3	122	21.1091	5	106.941	ENSG00000224597.13	SVIL-AS1	SVIL antisense RNA 1 [Source:HGNC Symbol;Acc:HGNC:51219]
ENST00000266735.10	452	271.768	64.2476	106.733	ENSG00000139343.11	SNRPF	small nuclear ribonucleoprotein polypeptide F [Source:HGNC Symbol;Acc:HGNC:11162]
ENST00000590718.1	94	12.6976	3	106.67	ENSG00000267482.1
ENST00000347770.8	2857	2673.69	631.27	106.597	ENSG00000155096.15	AZIN1	antizyme inhibitor 1 [Source:HGNC Symbol;Acc:HGNC:16432]
ENST00000323040.5	3052	2868.69	677.239	106.586	ENSG00000177464.5	GPR4	G protein-coupled receptor 4 [Source:HGNC Symbol;Acc:HGNC:4497]
ENST00000493373.5	624	441.084	104.076	106.53	ENSG00000116288.13	PARK7	Parkinsonism associated deglycase [Source:HGNC Symbol;Acc:HGNC:16369]
ENST00000610533.6	1609	1425.69	336.253	106.484	ENSG00000106628.13	POLD2	DNA polymerase delta 2, accessory subunit [Source:HGNC Symbol;Acc:HGNC:9176]
ENST00000555619.6	821	637.732	150.232	106.357	ENSG00000119655.11	NPC2	NPC intracellular cholesterol transporter 2 [Source:HGNC Symbol;Acc:HGNC:14537]
ENST00000300648.7	8681	8497.69	2000.3	106.276	ENSG00000089154.11	GCN1	GCN1 activator of EIF2AK4 [Source:HGNC Symbol;Acc:HGNC:4199]
ENST00000589599.5	576	393.361	92.5905	106.272	ENSG00000132475.10	H3-3B	H3.3 histone B [Source:HGNC Symbol;Acc:HGNC:4765]
ENST00000376588.4	2206	2022.69	475	106.025	ENSG00000135069.14	PSAT1	phosphoserine aminotransferase 1 [Source:HGNC Symbol;Acc:HGNC:19129]
ENST00000473620.1	478	296.981	69.74	106.022	ENSG00000125534.10	PPDPF	pancreatic progenitor cell differentiation and proliferation factor [Source:HGNC Symbol;Acc:HGNC:16142]
ENST00000640006.2	4781	4597.69	1078.73	105.929	ENSG00000284526.3		ENSP00000491046
ENST00000303127.12	1611	1427.69	334.624	105.82	ENSG00000169223.16	LMAN2	lectin, mannose binding 2 [Source:HGNC Symbol;Acc:HGNC:16986]
ENST00000375549.8	1339	1155.69	270.148	105.537	ENSG00000204370.13	SDHD	succinate dehydrogenase complex subunit D [Source:HGNC Symbol;Acc:HGNC:10683]
ENST00000595112.5	745	561.753	131.206	105.451	ENSG00000088247.19	KHSRP	KH-type splicing regulatory protein [Source:HGNC Symbol;Acc:HGNC:6316]
ENST00000305885.3	2016	1832.69	428.021	105.443	ENSG00000168496.4	FEN1	flap structure-specific endonuclease 1 [Source:HGNC Symbol;Acc:HGNC:3650]
ENST00000372134.6	2382	2198.69	513.443	105.432	ENSG00000165678.22	GHITM	growth hormone inducible transmembrane protein [Source:HGNC Symbol;Acc:HGNC:17281]
ENST00000263791.10	5538	5354.69	1249.43	105.347	ENSG00000128829.12	EIF2AK4	eukaryotic translation initiation factor 2 alpha kinase 4 [Source:HGNC Symbol;Acc:HGNC:19687]
ENST00000310955.11	1649	1465.69	341.913	105.322	ENSG00000117399.14	CDC20	cell division cycle 20 [Source:HGNC Symbol;Acc:HGNC:1723]
ENST00000590247.7	603	420.234	97.9124	105.194	ENSG00000105185.12	PDCD5	programmed cell death 5 [Source:HGNC Symbol;Acc:HGNC:8764]
ENST00000379719.8	6162	5978.69	1391.54	105.083	ENSG00000205339.10	IPO7	importin 7 [Source:HGNC Symbol;Acc:HGNC:9852]
ENST00000373477.9	2443	2259.69	525.534	105.001	ENSG00000134684.13	YARS1	tyrosyl-tRNA synthetase 1 [Source:HGNC Symbol;Acc:HGNC:12840]
ENST00000351677.7	6073	5889.69	1367.24	104.808	ENSG00000179295.19	PTPN11	protein tyrosine phosphatase non-receptor type 11 [Source:HGNC Symbol;Acc:HGNC:9644]
ENST00000328923.8	2157	1973.69	458.071	104.784	ENSG00000182199.11	SHMT2	serine hydroxymethyltransferase 2 [Source:HGNC Symbol;Acc:HGNC:10852]
ENST00000397752.8	6822	6638.69	1540.7	104.78	ENSG00000105976.16	MET	MET proto-oncogene, receptor tyrosine kinase [Source:HGNC Symbol;Acc:HGNC:7029]
ENST00000549855.5	711	527.81	122.457	104.749	ENSG00000196531.14	NACA	nascent polypeptide associated complex subunit alpha [Source:HGNC Symbol;Acc:HGNC:7629]
ENST00000368858.9	1361	1177.69	273.005	104.661	ENSG00000154473.18	BUB3	BUB3 mitotic checkpoint protein [Source:HGNC Symbol;Acc:HGNC:1151]
ENST00000360244.8	2353	2169.69	502.548	104.574	ENSG00000117362.13	APH1A	aph-1 homolog A, gamma-secretase subunit [Source:HGNC Symbol;Acc:HGNC:29509]
ENST00000537098.8	4719	4535.69	1050.05	104.522	ENSG00000153815.18	CMIP	c-Maf inducing protein [Source:HGNC Symbol;Acc:HGNC:24319]
ENST00000358598.6	3576	3392.69	784.678	104.422	ENSG00000108946.17	PRKAR1A	protein kinase cAMP-dependent type I regulatory subunit alpha [Source:HGNC Symbol;Acc:HGNC:9388]
ENST00000517597.5	897	713.685	165.04	104.406	ENSG00000104325.7	DECR1	2,4-dienoyl-CoA reductase 1 [Source:HGNC Symbol;Acc:HGNC:2753]
ENST00000493278.1	589	406.305	93.9569	104.404	ENSG00000128595.17	CALU	calumenin [Source:HGNC Symbol;Acc:HGNC:1458]
ENST00000309032.8	929	745.685	172.339	104.345	ENSG00000002330.14	BAD	BCL2 associated agonist of cell death [Source:HGNC Symbol;Acc:HGNC:936]
ENST00000539310.5	3037	2853.69	658.691	104.212	ENSG00000102024.19	PLS3	plastin 3 [Source:HGNC Symbol;Acc:HGNC:9091]
ENST00000592957.1	546	363.636	83.853	104.11	ENSG00000141759.15	TXNL4A	thioredoxin like 4A [Source:HGNC Symbol;Acc:HGNC:30551]
ENST00000677341.1	2197	2013.69	464.334	104.107	ENSG00000108424.11	KPNB1	karyopherin subunit beta 1 [Source:HGNC Symbol;Acc:HGNC:6400]
ENST00000619426.5	762	578.753	133.439	104.095	ENSG00000277791.5	PSMB3	proteasome 20S subunit beta 3 [Source:HGNC Symbol;Acc:HGNC:9540]
ENST00000271526.9	2068	1884.69	434.278	104.033	ENSG00000143294.15	PRCC	proline rich mitotic checkpoint control factor [Source:HGNC Symbol;Acc:HGNC:9343]
ENST00000646680.1	557	374.507	86.2954	104.033	ENSG00000074800.16	ENO1	enolase 1 [Source:HGNC Symbol;Acc:HGNC:3350]
ENST00000303319.10	1392	1208.69	278.265	103.941	ENSG00000168288.13	MMADHC	metabolism of cobalamin associated D [Source:HGNC Symbol;Acc:HGNC:25221]
ENST00000673083.1	1766	1582.69	364.139	103.876	ENSG00000288299.1	LDHA	lactate dehydrogenase A [Source:HGNC Symbol;Acc:HGNC:6535]
ENST00000396222.6	1766	1582.69	364.139	103.876	ENSG00000134333.15	LDHA	lactate dehydrogenase A [Source:HGNC Symbol;Acc:HGNC:6535]
ENST00000379454.9	5301	5117.69	1177.13	103.847	ENSG00000198363.18	ASPH	aspartate beta-hydroxylase [Source:HGNC Symbol;Acc:HGNC:757]
ENST00000397676.8	1552	1368.69	314.799	103.842	ENSG00000214160.10	ALG3	ALG3 alpha-1,3- mannosyltransferase [Source:HGNC Symbol;Acc:HGNC:23056]
ENST00000636275.2	808	624.732	143.648	103.812	ENSG00000283391.3	EEF1B2	eukaryotic translation elongation factor 1 beta 2 [Source:HGNC Symbol;Acc:HGNC:3208]
ENST00000392222.7	808	624.732	143.648	103.812	ENSG00000114942.15	EEF1B2	eukaryotic translation elongation factor 1 beta 2 [Source:HGNC Symbol;Acc:HGNC:3208]
ENST00000324460.7	3921	3737.69	859.402	103.809	ENSG00000044574.9	HSPA5	heat shock protein family A (Hsp70) member 5 [Source:HGNC Symbol;Acc:HGNC:5238]
ENST00000621096.4	3336	3152.69	724.225	103.713	ENSG00000110047.18	EHD1	EH domain containing 1 [Source:HGNC Symbol;Acc:HGNC:3242]
ENST00000308696.11	3323	3139.69	721.003	103.68	ENSG00000173692.14	PSMD1	proteasome 26S subunit, non-ATPase 1 [Source:HGNC Symbol;Acc:HGNC:9554]
ENST00000393033.9	1921	1737.69	398.603	103.565	ENSG00000123159.16	GIPC1	GIPC PDZ domain containing family member 1 [Source:HGNC Symbol;Acc:HGNC:1226]
ENST00000264710.5	3561	3377.69	774.677	103.549	ENSG00000084733.11	RAB10	RAB10, member RAS oncogene family [Source:HGNC Symbol;Acc:HGNC:9759]
ENST00000614081.1	1623	1439.69	330.187	103.546	ENSG00000068489.13	PRR11	proline rich 11 [Source:HGNC Symbol;Acc:HGNC:25619]
ENST00000352171.12	3594	3410.69	781.621	103.466	ENSG00000078618.23	NRDC	nardilysin convertase [Source:HGNC Symbol;Acc:HGNC:7995]
ENST00000221859.9	443	263.096	60.2051	103.314	ENSG00000105258.9	POLR2I	RNA polymerase II subunit I [Source:HGNC Symbol;Acc:HGNC:9196]
ENST00000558720.5	780	596.753	136.523	103.289	ENSG00000140319.11	SRP14	signal recognition particle 14 [Source:HGNC Symbol;Acc:HGNC:11299]
ENST00000618183.5	3628	3444.69	786.487	103.082	ENSG00000122566.22	HNRNPA2B1	heterogeneous nuclear ribonucleoprotein A2/B1 [Source:HGNC Symbol;Acc:HGNC:5033]
ENST00000303887.10	2467	2283.69	521.296	103.06	ENSG00000166508.19	MCM7	minichromosome maintenance complex component 7 [Source:HGNC Symbol;Acc:HGNC:6950]
ENST00000290294.5	382	205.938	47	103.04	ENSG00000159182.5	PRAC1	PRAC1 small nuclear protein [Source:HGNC Symbol;Acc:HGNC:30591]
ENST00000376389.8	1866	1682.69	383.903	103.006	ENSG00000137312.15	FLOT1	flotillin 1 [Source:HGNC Symbol;Acc:HGNC:3757]
ENST00000252603.7	1008	824.685	188.122	102.99	ENSG00000130313.7	PGLS	6-phosphogluconolactonase [Source:HGNC Symbol;Acc:HGNC:8903]
ENST00000635567.2	772	588.753	134.293	102.982	ENSG00000282986.2	EIF3K	eukaryotic translation initiation factor 3 subunit K [Source:HGNC Symbol;Acc:HGNC:24656]
ENST00000248342.9	772	588.753	134.293	102.982	ENSG00000178982.10	EIF3K	eukaryotic translation initiation factor 3 subunit K [Source:HGNC Symbol;Acc:HGNC:24656]
ENST00000344795.8	1069	885.685	201.97	102.955	ENSG00000101084.19	RAB5IF	RAB5 interacting factor [Source:HGNC Symbol;Acc:HGNC:15870]
ENST00000377687.6	3349	3165.69	721.482	102.896	ENSG00000102554.14	KLF5	KLF transcription factor 5 [Source:HGNC Symbol;Acc:HGNC:6349]
ENST00000296861.2	3595	3411.69	777.042	102.83	ENSG00000146072.6	TNFRSF21	TNF receptor superfamily member 21 [Source:HGNC Symbol;Acc:HGNC:13469]
ENST00000505059.7	609	426.219	97.0203	102.771	ENSG00000171421.13	MRPL36	mitochondrial ribosomal protein L36 [Source:HGNC Symbol;Acc:HGNC:14490]
ENST00000354694.12	2265	2081.69	472.988	102.584	ENSG00000100029.18	PES1	pescadillo ribosomal biogenesis factor 1 [Source:HGNC Symbol;Acc:HGNC:8848]
ENST00000234160.5	2447	2263.69	514.156	102.546	ENSG00000115806.13	GORASP2	golgi reassembly stacking protein 2 [Source:HGNC Symbol;Acc:HGNC:17500]
ENST00000394667.8	546	363.636	82.5133	102.447	ENSG00000109475.17	RPL34	ribosomal protein L34 [Source:HGNC Symbol;Acc:HGNC:10340]
ENST00000709624.1	575	392.361	89.0112	102.424	ENSG00000292058.1	NDUFA11	NADH:ubiquinone oxidoreductase subunit A11 [Source:HGNC Symbol;Acc:HGNC:20371]
ENST00000308961.5	575	392.361	89.0112	102.424	ENSG00000174886.14	NDUFA11	NADH:ubiquinone oxidoreductase subunit A11 [Source:HGNC Symbol;Acc:HGNC:20371]
ENST00000358675.6	3655	3471.69	786.953	102.341	ENSG00000154380.19	ENAH	ENAH actin regulator [Source:HGNC Symbol;Acc:HGNC:18271]
ENST00000251047.6	4824	4640.69	1051.21	102.27	ENSG00000074695.6	LMAN1	lectin, mannose binding 1 [Source:HGNC Symbol;Acc:HGNC:6631]
ENST00000613280.4	2981	2797.69	633.625	102.253	ENSG00000273761.5	DDX24	DEAD-box helicase 24 [Source:HGNC Symbol;Acc:HGNC:13266]
ENST00000394186.3	305	138.172	31.2536	102.122	ENSG00000241468.8	ATP5MF	ATP synthase membrane subunit f [Source:HGNC Symbol;Acc:HGNC:848]
ENST00000014914.6	6582	6398.69	1447.1	102.106	ENSG00000013588.10	GPRC5A	G protein-coupled receptor class C group 5 member A [Source:HGNC Symbol;Acc:HGNC:9836]
ENST00000380377.9	661	477.987	107.99	102.003	ENSG00000171530.15	TBCA	tubulin folding cofactor A [Source:HGNC Symbol;Acc:HGNC:11579]
ENST00000222673.6	4193	4009.69	905.786	101.99	ENSG00000105953.16	OGDH	oxoglutarate dehydrogenase [Source:HGNC Symbol;Acc:HGNC:8124]
ENST00000525469.1	705	521.847	117.88	101.986	ENSG00000026508.21	CD44	CD44 molecule (Indian blood group) [Source:HGNC Symbol;Acc:HGNC:1681]
ENST00000591743.1	593	410.291	92.6713	101.975	ENSG00000063245.15	EPN1	epsin 1 [Source:HGNC Symbol;Acc:HGNC:21604]
ENST00000002829.8	3607	3423.69	773.198	101.962	ENSG00000001617.12	SEMA3F	semaphorin 3F [Source:HGNC Symbol;Acc:HGNC:10728]
ENST00000370501.4	4133	3949.69	891.609	101.919	ENSG00000101188.5	NTSR1	neurotensin receptor 1 [Source:HGNC Symbol;Acc:HGNC:8039]
ENST00000318410.12	4139	3955.69	892.896	101.911	ENSG00000164961.16	WASHC5	WASH complex subunit 5 [Source:HGNC Symbol;Acc:HGNC:28984]
ENST00000553614.5	604	421.234	94.9008	101.716	ENSG00000092199.19	HNRNPC	heterogeneous nuclear ribonucleoprotein C [Source:HGNC Symbol;Acc:HGNC:5035]
ENST00000372422.7	1507	1323.69	297.491	101.469	ENSG00000137207.12	YIPF3	Yip1 domain family member 3 [Source:HGNC Symbol;Acc:HGNC:21023]
ENST00000340934.10	4104	3920.69	879.44	101.271	ENSG00000162819.12	BROX	BRO1 domain and CAAX motif containing [Source:HGNC Symbol;Acc:HGNC:26512]
ENST00000393820.2	1598	1414.69	317.278	101.256	ENSG00000181163.14	NPM1	nucleophosmin 1 [Source:HGNC Symbol;Acc:HGNC:7910]
ENST00000466122.5	2235	2051.69	460.13	101.254	ENSG00000182240.16	BACE2	beta-secretase 2 [Source:HGNC Symbol;Acc:HGNC:934]
ENST00000342216.8	2960	2776.69	622.492	101.216	ENSG00000123143.13	PKN1	protein kinase N1 [Source:HGNC Symbol;Acc:HGNC:9405]
ENST00000447750.7	2240	2056.69	460.785	101.152	ENSG00000203879.12	GDI1	GDP dissociation inhibitor 1 [Source:HGNC Symbol;Acc:HGNC:4226]
ENST00000535011.6	3210	3026.69	677.13	101.006	ENSG00000128595.17	CALU	calumenin [Source:HGNC Symbol;Acc:HGNC:1458]
ENST00000416518.1	812	628.732	140.653	101.001	ENSG00000188846.14	RPL14	ribosomal protein L14 [Source:HGNC Symbol;Acc:HGNC:10305]
ENST00000474253.1	427	247.793	55.4324	100.999	ENSG00000111669.15	TPI1	triosephosphate isomerase 1 [Source:HGNC Symbol;Acc:HGNC:12009]
ENST00000303210.9	1664	1480.69	331.167	100.978	ENSG00000172354.10	GNB2	G protein subunit beta 2 [Source:HGNC Symbol;Acc:HGNC:4398]
ENST00000583741.1	1465	1281.69	286.102	100.782	ENSG00000136450.13	SRSF1	serine and arginine rich splicing factor 1 [Source:HGNC Symbol;Acc:HGNC:10780]
ENST00000596288.7	3068	2884.69	643.825	100.765	ENSG00000112118.20	MCM3	minichromosome maintenance complex component 3 [Source:HGNC Symbol;Acc:HGNC:6945]
ENST00000373537.7	2018	1834.69	408.5	100.525	ENSG00000166619.15	BLCAP	BLCAP apoptosis inducing factor [Source:HGNC Symbol;Acc:HGNC:1055]
ENST00000561439.1	719	535.792	119.237	100.475	ENSG00000100664.11	EIF5	eukaryotic translation initiation factor 5 [Source:HGNC Symbol;Acc:HGNC:3299]
ENST00000573928.1	476	295.022	65.6145	100.412	ENSG00000170296.10	GABARAP	GABA type A receptor-associated protein [Source:HGNC Symbol;Acc:HGNC:4067]
ENST00000336812.5	2998	2814.69	625.834	100.386	ENSG00000109606.13	DHX15	DEAH-box helicase 15 [Source:HGNC Symbol;Acc:HGNC:2738]
ENST00000403490.3	1132	948.685	210.936	100.385	ENSG00000177971.9	IMP3	IMP U3 small nucleolar ribonucleoprotein 3 [Source:HGNC Symbol;Acc:HGNC:14497]
ENST00000253413.10	1333	1149.69	255.535	100.349	ENSG00000131100.13	ATP6V1E1	ATPase H+ transporting V1 subunit E1 [Source:HGNC Symbol;Acc:HGNC:857]
ENST00000577918.5	859	675.71	150.185	100.348	ENSG00000108424.11	KPNB1	karyopherin subunit beta 1 [Source:HGNC Symbol;Acc:HGNC:6400]
ENST00000296490.8	4286	4102.69	911.384	100.294	ENSG00000164091.12	WDR82	WD repeat domain 82 [Source:HGNC Symbol;Acc:HGNC:28826]
ENST00000429644.7	2941	2757.69	612.266	100.239	ENSG00000114480.13	GBE1	1,4-alpha-glucan branching enzyme 1 [Source:HGNC Symbol;Acc:HGNC:4180]
ENST00000643186.2	948	764.685	169.73	100.212	ENSG00000285339.2	VPS28	VPS28 subunit of ESCRT-I [Source:HGNC Symbol;Acc:HGNC:18178]
ENST00000412097.5	562	379.468	84.1739	100.148	ENSG00000174748.22	RPL15	ribosomal protein L15 [Source:HGNC Symbol;Acc:HGNC:10306]
ENST00000300093.9	2160	1976.69	438.331	100.117	ENSG00000166851.15	PLK1	polo like kinase 1 [Source:HGNC Symbol;Acc:HGNC:9077]
ENST00000523339.1	268	108.254	23.9897	100.051	ENSG00000181163.14	NPM1	nucleophosmin 1 [Source:HGNC Symbol;Acc:HGNC:7910]
ENST00000356805.9	10211	10027.7	2222.1	100.047	ENSG00000115306.17	SPTBN1	spectrin beta, non-erythrocytic 1 [Source:HGNC Symbol;Acc:HGNC:11275]
ENST00000400217.7	1485	1301.69	287.936	99.8694	ENSG00000101266.19	CSNK2A1	casein kinase 2 alpha 1 [Source:HGNC Symbol;Acc:HGNC:2457]
ENST00000396503.7	1470	1286.69	284.498	99.8272	ENSG00000171490.13	RSL1D1	ribosomal L1 domain containing 1 [Source:HGNC Symbol;Acc:HGNC:24534]
ENST00000393893.5	1931	1747.69	385.847	99.6767	ENSG00000172725.14	CORO1B	coronin 1B [Source:HGNC Symbol;Acc:HGNC:2253]
ENST00000399494.5	1282	1098.69	242.348	99.5883	ENSG00000189403.15	HMGB1	high mobility group box 1 [Source:HGNC Symbol;Acc:HGNC:4983]
ENST00000265748.7	4731	4547.69	1002.51	99.5267	ENSG00000011426.11	ANLN	anillin, actin binding protein [Source:HGNC Symbol;Acc:HGNC:14082]
ENST00000429184.7	914	730.685	160.97	99.4619	ENSG00000133030.22	MPRIP	myosin phosphatase Rho interacting protein [Source:HGNC Symbol;Acc:HGNC:30321]
ENST00000270776.13	2268	2084.69	458.989	99.4041	ENSG00000142657.21	PGD	phosphogluconate dehydrogenase [Source:HGNC Symbol;Acc:HGNC:8891]
ENST00000652337.1	3154	2970.69	654.012	99.3966	ENSG00000100714.18	MTHFD1	methylenetetrahydrofolate dehydrogenase, cyclohydrolase and formyltetrahydrofolate synthetase 1 [Source:HGNC Symbol;Acc:HGNC:7432]
ENST00000340990.10	2091	1907.69	419.855	99.3653	ENSG00000159346.13	ADIPOR1	adiponectin receptor 1 [Source:HGNC Symbol;Acc:HGNC:24040]
ENST00000265620.11	1866	1682.69	370.251	99.3425	ENSG00000087460.29	GNAS	GNAS complex locus [Source:HGNC Symbol;Acc:HGNC:4392]
ENST00000524194.5	334	163.176	35.8998	99.3296	ENSG00000076554.16	TPD52	tumor protein D52 [Source:HGNC Symbol;Acc:HGNC:12005]
ENST00000343411.8	4377	4193.69	921.952	99.2556	ENSG00000140943.18	MBTPS1	membrane bound transcription factor peptidase, site 1 [Source:HGNC Symbol;Acc:HGNC:15456]
ENST00000375370.10	2639	2455.69	539.818	99.2468	ENSG00000198176.13	TFDP1	transcription factor Dp-1 [Source:HGNC Symbol;Acc:HGNC:11749]
ENST00000368003.6	888	704.71	154.805	99.1781	ENSG00000143222.12	UFC1	ubiquitin-fold modifier conjugating enzyme 1 [Source:HGNC Symbol;Acc:HGNC:26941]
ENST00000396394.7	1195	1011.69	222.145	99.1366	ENSG00000129084.18	PSMA1	proteasome 20S subunit alpha 1 [Source:HGNC Symbol;Acc:HGNC:9530]
ENST00000421047.3	1711	1527.69	333.902	98.6795	ENSG00000073792.16	IGF2BP2	insulin like growth factor 2 mRNA binding protein 2 [Source:HGNC Symbol;Acc:HGNC:28867]
ENST00000677639.1	98	13.7551	3	98.4688	ENSG00000185359.14	HGS	hepatocyte growth factor-regulated tyrosine kinase substrate [Source:HGNC Symbol;Acc:HGNC:4897]
ENST00000267750.9	1019	835.685	182.261	98.4678	ENSG00000128463.13	EMC4	ER membrane protein complex subunit 4 [Source:HGNC Symbol;Acc:HGNC:28032]
ENST00000374077.8	366	191.437	41.6738	98.2834	ENSG00000125995.16	ROMO1	reactive oxygen species modulator 1 [Source:HGNC Symbol;Acc:HGNC:16185]
ENST00000377107.7	3196	3012.69	655.351	98.2115	ENSG00000102226.10	USP11	ubiquitin specific peptidase 11 [Source:HGNC Symbol;Acc:HGNC:12609]
ENST00000262947.8	990	806.685	175.446	98.1932	ENSG00000074842.8	MYDGF	myeloid derived growth factor [Source:HGNC Symbol;Acc:HGNC:16948]
ENST00000362034.7	693	509.9	110.782	98.0903	ENSG00000197345.13	MRPL21	mitochondrial ribosomal protein L21 [Source:HGNC Symbol;Acc:HGNC:14479]
ENST00000298510.4	1553	1369.69	297.462	98.0511	ENSG00000165672.7	PRDX3	peroxiredoxin 3 [Source:HGNC Symbol;Acc:HGNC:9354]
ENST00000216190.13	1880	1696.69	368.258	97.9926	ENSG00000100353.18	EIF3D	eukaryotic translation initiation factor 3 subunit D [Source:HGNC Symbol;Acc:HGNC:3278]
ENST00000521297.2	1158	974.685	211.399	97.9223	ENSG00000104408.11	EIF3E	eukaryotic translation initiation factor 3 subunit E [Source:HGNC Symbol;Acc:HGNC:3277]
ENST00000372805.8	2626	2442.69	529.308	97.8325	ENSG00000131236.18	CAP1	cyclase associated actin cytoskeleton regulatory protein 1 [Source:HGNC Symbol;Acc:HGNC:20040]
ENST00000570831.5	1446	1262.69	273.315	97.7262	ENSG00000263290.5	SCAMP3	secretory carrier membrane protein 3 [Source:HGNC Symbol;Acc:HGNC:10565]
ENST00000404767.8	6981	6797.69	1469.93	97.6291	ENSG00000164880.16	INTS1	integrator complex subunit 1 [Source:HGNC Symbol;Acc:HGNC:24555]
ENST00000589745.5	529	346.919	74.8957	97.4701	ENSG00000105048.18	TNNT1	troponin T1, slow skeletal type [Source:HGNC Symbol;Acc:HGNC:11948]
ENST00000409240.5	4365	4181.69	902.641	97.4554	ENSG00000204843.13	DCTN1	dynactin subunit 1 [Source:HGNC Symbol;Acc:HGNC:2711]
ENST00000357519.9	1361	1177.69	253.887	97.3314	ENSG00000172500.13	FIBP	FGF1 intracellular binding protein [Source:HGNC Symbol;Acc:HGNC:3705]
ENST00000326577.9	977	793.685	170.959	97.2491	ENSG00000006327.14	TNFRSF12A	TNF receptor superfamily member 12A [Source:HGNC Symbol;Acc:HGNC:18152]
ENST00000672996.1	1310	1126.69	242.569	97.2019	ENSG00000288299.1	LDHA	lactate dehydrogenase A [Source:HGNC Symbol;Acc:HGNC:6535]
ENST00000430553.6	1310	1126.69	242.569	97.2019	ENSG00000134333.15	LDHA	lactate dehydrogenase A [Source:HGNC Symbol;Acc:HGNC:6535]
ENST00000476240.1	128	23.2338	5	97.1609	ENSG00000117143.14	UAP1	UDP-N-acetylglucosamine pyrophosphorylase 1 [Source:HGNC Symbol;Acc:HGNC:12457]
ENST00000268220.12	1079	895.685	192.744	97.1557	ENSG00000140612.14	SEC11A	SEC11 homolog A, signal peptidase complex subunit [Source:HGNC Symbol;Acc:HGNC:17718]
ENST00000252816.10	986	802.685	172.563	97.0608	ENSG00000130520.11	LSM4	LSM4 homolog, U6 small nuclear RNA and mRNA degradation associated [Source:HGNC Symbol;Acc:HGNC:17259]
ENST00000681710.1	3507	3323.69	714.476	97.0533	ENSG00000163297.18	ANTXR2	ANTXR cell adhesion molecule 2 [Source:HGNC Symbol;Acc:HGNC:21732]
ENST00000233627.14	758	574.753	123.493	97.0068	ENSG00000115286.21	NDUFS7	NADH:ubiquinone oxidoreductase core subunit S7 [Source:HGNC Symbol;Acc:HGNC:7714]
ENST00000290949.8	1636	1452.69	312.092	96.996	ENSG00000159720.13	ATP6V0D1	ATPase H+ transporting V0 subunit d1 [Source:HGNC Symbol;Acc:HGNC:13724]
ENST00000287169.8	4443	4259.69	915.078	96.989	ENSG00000156599.11	ZDHHC5	zinc finger DHHC-type palmitoyltransferase 5 [Source:HGNC Symbol;Acc:HGNC:18472]
ENST00000240851.9	1907	1723.69	369.552	96.7965	ENSG00000114354.15	TFG	trafficking from ER to golgi regulator [Source:HGNC Symbol;Acc:HGNC:11758]
ENST00000568588.5	1864	1680.69	360.197	96.76	ENSG00000174444.15	RPL4	ribosomal protein L4 [Source:HGNC Symbol;Acc:HGNC:10353]
ENST00000295770.4	4107	3923.69	839.866	96.6403	ENSG00000163527.10	STT3B	STT3 oligosaccharyltransferase complex catalytic subunit B [Source:HGNC Symbol;Acc:HGNC:30611]
ENST00000684293.1	5816	5632.69	1205.11	96.595	ENSG00000091409.16	ITGA6	integrin subunit alpha 6 [Source:HGNC Symbol;Acc:HGNC:6142]
ENST00000542575.6	2882	2698.69	577.166	96.5585	ENSG00000105281.12	SLC1A5	solute carrier family 1 member 5 [Source:HGNC Symbol;Acc:HGNC:10943]
ENST00000267935.13	895	711.685	152.193	96.5491	ENSG00000140365.16	COMMD4	COMM domain containing 4 [Source:HGNC Symbol;Acc:HGNC:26027]
ENST00000476590.1	2163	1979.69	423.083	96.4877	ENSG00000196352.18	CD55	CD55 molecule (Cromer blood group) [Source:HGNC Symbol;Acc:HGNC:2665]
ENST00000303575.9	4109	3925.69	837.846	96.3587	ENSG00000170348.9	TMED10	transmembrane p24 trafficking protein 10 [Source:HGNC Symbol;Acc:HGNC:16998]
ENST00000292614.10	937	753.685	160.844	96.3514	ENSG00000005075.16	POLR2J	RNA polymerase II subunit J [Source:HGNC Symbol;Acc:HGNC:9197]
ENST00000590734.2	160	37.5285	8	96.2433	ENSG00000237854.6	LINC00674	long intergenic non-protein coding RNA 674 [Source:HGNC Symbol;Acc:HGNC:44355]
ENST00000257013.9	1192	1008.69	215	96.2332	ENSG00000134590.14	RTL8C	retrotransposon Gag like 8C [Source:HGNC Symbol;Acc:HGNC:2569]
ENST00000517603.5	1041	857.685	182.711	96.1789	ENSG00000156467.10	UQCRB	ubiquinol-cytochrome c reductase binding protein [Source:HGNC Symbol;Acc:HGNC:12582]
ENST00000402521.7	3045	2861.69	609.614	96.1779	ENSG00000108883.13	EFTUD2	elongation factor Tu GTP binding domain containing 2 [Source:HGNC Symbol;Acc:HGNC:30858]
ENST00000568396.2	1179	995.685	211.929	96.0973	ENSG00000102898.13	NUTF2	nuclear transport factor 2 [Source:HGNC Symbol;Acc:HGNC:13722]
ENST00000360565.8	4222	4038.69	859.587	96.093	ENSG00000126461.15	SCAF1	SR-related CTD associated factor 1 [Source:HGNC Symbol;Acc:HGNC:30403]
ENST00000401406.3	584	401.334	85.3941	96.0648	ENSG00000184076.13	UQCR10	ubiquinol-cytochrome c reductase, complex III subunit X [Source:HGNC Symbol;Acc:HGNC:30863]
ENST00000703969.1	1248	1064.69	226.497	96.0467	ENSG00000138668.20	HNRNPD	heterogeneous nuclear ribonucleoprotein D [Source:HGNC Symbol;Acc:HGNC:5036]
ENST00000607357.2	418	239.297	50.9049	96.0425	ENSG00000172428.11	COPS9	COP9 signalosome subunit 9 [Source:HGNC Symbol;Acc:HGNC:21314]
ENST00000337138.9	3946	3762.69	800.104	96.0043	ENSG00000100644.17	HIF1A	hypoxia inducible factor 1 subunit alpha [Source:HGNC Symbol;Acc:HGNC:4910]
ENST00000316804.10	3273	3089.69	656.821	95.9787	ENSG00000177885.15	GRB2	growth factor receptor bound protein 2 [Source:HGNC Symbol;Acc:HGNC:4566]
ENST00000431388.3	565	382.455	81.1994	95.8549	ENSG00000224877.4	NDUFAF8	NADH:ubiquinone oxidoreductase complex assembly factor 8 [Source:HGNC Symbol;Acc:HGNC:33551]
ENST00000370645.9	806	622.732	131.999	95.6997	ENSG00000174021.12	GNG5	G protein subunit gamma 5 [Source:HGNC Symbol;Acc:HGNC:4408]
ENST00000373548.8	2118	1934.69	409.46	95.5528	ENSG00000116478.12	HDAC1	histone deacetylase 1 [Source:HGNC Symbol;Acc:HGNC:4852]
ENST00000317897.5	1701	1517.69	321	95.4917	ENSG00000177383.5	MAGEF1	MAGE family member F1 [Source:HGNC Symbol;Acc:HGNC:29639]
ENST00000477813.5	1945	1761.69	372.459	95.4537	ENSG00000121579.14	NAA50	N-alpha-acetyltransferase 50, NatE catalytic subunit [Source:HGNC Symbol;Acc:HGNC:29533]
ENST00000441076.7	1866	1682.69	355.218	95.3091	ENSG00000123562.18	MORF4L2	mortality factor 4 like 2 [Source:HGNC Symbol;Acc:HGNC:16849]
ENST00000549628.1	597	414.263	87.3175	95.1629	ENSG00000167779.9	IGFBP6	insulin like growth factor binding protein 6 [Source:HGNC Symbol;Acc:HGNC:5475]
ENST00000309007.9	2995	2811.69	591.913	95.046	ENSG00000113758.14	DBN1	drebrin 1 [Source:HGNC Symbol;Acc:HGNC:2695]
ENST00000339365.2	4513	4329.69	911.42	95.0396	ENSG00000176986.16	SEC24C	SEC24 homolog C, COPII coat complex component [Source:HGNC Symbol;Acc:HGNC:10705]
ENST00000482651.5	966	782.685	164.535	94.9103	ENSG00000143321.19	HDGF	heparin binding growth factor [Source:HGNC Symbol;Acc:HGNC:4856]
ENST00000244496.6	1183	999.685	210.116	94.8939	ENSG00000124541.7	RRP36	ribosomal RNA processing 36 [Source:HGNC Symbol;Acc:HGNC:21374]
ENST00000330503.12	2099	1915.69	402.348	94.8243	ENSG00000183258.12	DDX41	DEAD-box helicase 41 [Source:HGNC Symbol;Acc:HGNC:18674]
ENST00000336273.8	7662	7478.69	1569.74	94.7642	ENSG00000147649.10	MTDH	metadherin [Source:HGNC Symbol;Acc:HGNC:29608]
ENST00000356205.9	2038	1854.69	388.51	94.5745	ENSG00000143570.19	SLC39A1	solute carrier family 39 member 1 [Source:HGNC Symbol;Acc:HGNC:12876]
ENST00000373944.8	1857	1673.69	350.572	94.5684	ENSG00000122952.17	ZWINT	ZW10 interacting kinetochore protein [Source:HGNC Symbol;Acc:HGNC:13195]
ENST00000261497.9	5189	5005.69	1048.48	94.5665	ENSG00000124422.12	USP22	ubiquitin specific peptidase 22 [Source:HGNC Symbol;Acc:HGNC:12621]
ENST00000510361.5	2148	1964.69	410.965	94.4396	ENSG00000073578.18	SDHA	succinate dehydrogenase complex flavoprotein subunit A [Source:HGNC Symbol;Acc:HGNC:10680]
ENST00000556724.1	527	344.955	72.1146	94.385	ENSG00000134001.15	EIF2S1	eukaryotic translation initiation factor 2 subunit alpha [Source:HGNC Symbol;Acc:HGNC:3265]
ENST00000322157.9	4309	4125.69	862.456	94.3807	ENSG00000141279.18	NPEPPS	aminopeptidase puromycin sensitive [Source:HGNC Symbol;Acc:HGNC:7900]
ENST00000321394.12	2352	2168.69	452.932	94.2927	ENSG00000120438.12	TCP1	t-complex 1 [Source:HGNC Symbol;Acc:HGNC:11655]
ENST00000292475.8	443	263.096	54.9417	94.2822	ENSG00000241468.8	ATP5MF	ATP synthase membrane subunit f [Source:HGNC Symbol;Acc:HGNC:848]
ENST00000379056.5	1101	917.685	191.549	94.2385	ENSG00000133112.17	TPT1	tumor protein, translationally-controlled 1 [Source:HGNC Symbol;Acc:HGNC:12022]
ENST00000290573.7	5626	5442.69	1133.62	94.0366	ENSG00000159399.10	HK2	hexokinase 2 [Source:HGNC Symbol;Acc:HGNC:4923]
ENST00000280557.11	2719	2535.69	527.824	93.9801	ENSG00000139726.11	DENR	density regulated re-initiation and release factor [Source:HGNC Symbol;Acc:HGNC:2769]
ENST00000644906.1	560	377.481	78.4658	93.8485	ENSG00000168036.18	CTNNB1	catenin beta 1 [Source:HGNC Symbol;Acc:HGNC:2514]
ENST00000248566.4	458	277.614	57.6926	93.8254	ENSG00000127922.10	SEM1	SEM1 26S proteasome subunit [Source:HGNC Symbol;Acc:HGNC:10845]
ENST00000313104.9	912	728.685	151.417	93.8161	ENSG00000089157.16	RPLP0	ribosomal protein lateral stalk subunit P0 [Source:HGNC Symbol;Acc:HGNC:10371]
ENST00000286953.8	615	432.144	89.5971	93.6068	ENSG00000156411.10	ATP5MJ	ATP synthase membrane subunit j [Source:HGNC Symbol;Acc:HGNC:1188]
ENST00000523412.1	500	318.427	66	93.5786	ENSG00000147689.17	FAM83A	family with sequence similarity 83 member A [Source:HGNC Symbol;Acc:HGNC:28210]
ENST00000690371.1	1550	1366.69	282.927	93.4649	ENSG00000167004.14	PDIA3	protein disulfide isomerase family A member 3 [Source:HGNC Symbol;Acc:HGNC:4606]
ENST00000695858.1	2099	1915.69	396.496	93.4451	ENSG00000070831.18	CDC42	cell division cycle 42 [Source:HGNC Symbol;Acc:HGNC:1736]
ENST00000279249.3	1963	1779.69	368.309	93.4355	ENSG00000149798.5	CDC42EP2	CDC42 effector protein 2 [Source:HGNC Symbol;Acc:HGNC:16263]
ENST00000301457.3	580	397.334	82.2059	93.4093	ENSG00000267855.6	NDUFA7	NADH:ubiquinone oxidoreductase subunit A7 [Source:HGNC Symbol;Acc:HGNC:7691]
ENST00000337392.10	2470	2286.69	471.775	93.1474	ENSG00000104853.16	CLPTM1	CLPTM1 regulator of GABA type A receptor forward trafficking [Source:HGNC Symbol;Acc:HGNC:2087]
ENST00000393600.8	1337	1153.69	237.854	93.0818	ENSG00000071859.15	FAM50A	family with sequence similarity 50 member A [Source:HGNC Symbol;Acc:HGNC:18786]
ENST00000419869.7	1874	1690.69	348.55	93.0775	ENSG00000023734.11	STRAP	serine/threonine kinase receptor associated protein [Source:HGNC Symbol;Acc:HGNC:30796]
ENST00000336233.10	2496	2312.69	476.726	93.0668	ENSG00000107798.18	LIPA	lipase A, lysosomal acid type [Source:HGNC Symbol;Acc:HGNC:6617]
ENST00000648440.1	4505	4321.69	890.841	93.0656	ENSG00000132669.14	RIN2	Ras and Rab interactor 2 [Source:HGNC Symbol;Acc:HGNC:18750]
ENST00000411539.7	3780	3596.69	741.068	93.0246	ENSG00000185033.15	SEMA4B	semaphorin 4B [Source:HGNC Symbol;Acc:HGNC:10730]
ENST00000335508.11	6463	6279.69	1293.73	93.0141	ENSG00000115524.17	SF3B1	splicing factor 3b subunit 1 [Source:HGNC Symbol;Acc:HGNC:10768]
ENST00000378756.8	2481	2297.69	472.853	92.9133	ENSG00000197785.14	ATAD3A	ATPase family AAA domain containing 3A [Source:HGNC Symbol;Acc:HGNC:25567]
ENST00000599732.5	1577	1393.69	286.707	92.8786	ENSG00000104960.15	PTOV1	PTOV1 extended AT-hook containing adaptor protein [Source:HGNC Symbol;Acc:HGNC:9632]
ENST00000304992.11	7280	7096.69	1459.2	92.8328	ENSG00000174231.18	PRPF8	pre-mRNA processing factor 8 [Source:HGNC Symbol;Acc:HGNC:17340]
ENST00000357388.8	5116	4932.69	1013.35	92.751	ENSG00000113810.16	SMC4	structural maintenance of chromosomes 4 [Source:HGNC Symbol;Acc:HGNC:14013]
ENST00000510663.6	2406	2222.69	455.752	92.5748	ENSG00000174780.17	SRP72	signal recognition particle 72 [Source:HGNC Symbol;Acc:HGNC:11303]
ENST00000361813.5	4559	4375.69	896.636	92.5151	ENSG00000198952.8	SMG5	SMG5 nonsense mediated mRNA decay factor [Source:HGNC Symbol;Acc:HGNC:24644]
ENST00000265087.9	4254	4070.69	833.901	92.4888	ENSG00000113739.11	STC2	stanniocalcin 2 [Source:HGNC Symbol;Acc:HGNC:11374]
ENST00000272223.3	1906	1722.69	352.888	92.4855	ENSG00000143867.7	OSR1	odd-skipped related transcription factor 1 [Source:HGNC Symbol;Acc:HGNC:8111]
ENST00000307712.11	3843	3659.69	749.588	92.4743	ENSG00000100934.15	SEC23A	SEC23 homolog A, COPII coat complex component [Source:HGNC Symbol;Acc:HGNC:10701]
ENST00000521059.5	4405	4221.69	864.633	92.4673	ENSG00000169398.20	PTK2	protein tyrosine kinase 2 [Source:HGNC Symbol;Acc:HGNC:9611]
ENST00000339872.8	2319	2135.69	437.129	92.409	ENSG00000189403.15	HMGB1	high mobility group box 1 [Source:HGNC Symbol;Acc:HGNC:4983]
ENST00000540638.6	3370	3186.69	651.483	92.301	ENSG00000082397.18	EPB41L3	erythrocyte membrane protein band 4.1 like 3 [Source:HGNC Symbol;Acc:HGNC:3380]
ENST00000557154.6	1496	1312.69	268.258	92.2645	ENSG00000100650.16	SRSF5	serine and arginine rich splicing factor 5 [Source:HGNC Symbol;Acc:HGNC:10787]
ENST00000320225.10	1951	1767.69	361.214	92.2576	ENSG00000205937.12	RNPS1	RNA binding protein with serine rich domain 1 [Source:HGNC Symbol;Acc:HGNC:10080]
ENST00000266079.5	3047	2863.69	585	92.2301	ENSG00000101161.8	PRPF6	pre-mRNA processing factor 6 [Source:HGNC Symbol;Acc:HGNC:15860]
ENST00000489459.5	907	723.685	147.777	92.1935	ENSG00000196262.15	PPIA	peptidylprolyl isomerase A [Source:HGNC Symbol;Acc:HGNC:9253]
ENST00000216121.12	2013	1829.69	373.574	92.1812	ENSG00000184117.12	NIPSNAP1	nipsnap homolog 1 [Source:HGNC Symbol;Acc:HGNC:7827]
ENST00000708794.1	1453	1269.69	259.048	92.1143	ENSG00000291796.1	APEX1	apurinic/apyrimidinic endodeoxyribonuclease 1 [Source:HGNC Symbol;Acc:HGNC:587]
ENST00000216714.8	1453	1269.69	259.048	92.1143	ENSG00000100823.12	APEX1	apurinic/apyrimidinic endodeoxyribonuclease 1 [Source:HGNC Symbol;Acc:HGNC:587]
ENST00000344175.10	1775	1591.69	324.217	91.9647	ENSG00000204673.11	AKT1S1	AKT1 substrate 1 [Source:HGNC Symbol;Acc:HGNC:28426]
ENST00000686568.1	1272	1088.69	221.698	91.9392	ENSG00000119335.18	SET	SET nuclear proto-oncogene [Source:HGNC Symbol;Acc:HGNC:10760]
ENST00000704074.1	3015	2831.69	576.63	91.9379	ENSG00000153187.21	HNRNPU	heterogeneous nuclear ribonucleoprotein U [Source:HGNC Symbol;Acc:HGNC:5048]
ENST00000443438.5	540	357.686	72.836	91.9362	ENSG00000157916.20	RER1	retention in endoplasmic reticulum sorting receptor 1 [Source:HGNC Symbol;Acc:HGNC:30309]
ENST00000482345.2	4207	4023.69	819.084	91.9065	ENSG00000139505.13	MTMR6	myotubularin related protein 6 [Source:HGNC Symbol;Acc:HGNC:7453]
ENST00000286627.10	6194	6010.69	1221.79	91.7726	ENSG00000156113.25	KCNMA1	potassium calcium-activated channel subfamily M alpha 1 [Source:HGNC Symbol;Acc:HGNC:6284]
ENST00000309324.9	516	334.119	67.9139	91.7697	ENSG00000174917.9	MICOS13	mitochondrial contact site and cristae organizing system subunit 13 [Source:HGNC Symbol;Acc:HGNC:33702]
ENST00000252602.2	764	580.753	118.025	91.7539	ENSG00000130312.7	MRPL34	mitochondrial ribosomal protein L34 [Source:HGNC Symbol;Acc:HGNC:14488]
ENST00000262193.7	891	707.71	143.784	91.727	ENSG00000008018.9	PSMB1	proteasome 20S subunit beta 1 [Source:HGNC Symbol;Acc:HGNC:9537]
ENST00000417647.7	1905	1721.69	349.774	91.7225	ENSG00000113141.19	IK	IK cytokine [Source:HGNC Symbol;Acc:HGNC:5958]
ENST00000502499.5	2664	2480.69	503.937	91.7163	ENSG00000015479.20	MATR3	matrin 3 [Source:HGNC Symbol;Acc:HGNC:6912]
ENST00000252999.7	11426	11242.7	2282.68	91.6677	ENSG00000130702.15	LAMA5	laminin subunit alpha 5 [Source:HGNC Symbol;Acc:HGNC:6485]
ENST00000376281.8	2928	2744.69	557.188	91.654	ENSG00000165119.22	HNRNPK	heterogeneous nuclear ribonucleoprotein K [Source:HGNC Symbol;Acc:HGNC:5044]
ENST00000710954.1	2191	2007.69	407.479	91.633	ENSG00000163430.13	FSTL1	follistatin like 1 [Source:HGNC Symbol;Acc:HGNC:3972]
ENST00000479144.5	692	508.9	103.263	91.6128	ENSG00000057019.16	DCBLD2	discoidin, CUB and LCCL domain containing 2 [Source:HGNC Symbol;Acc:HGNC:24627]
ENST00000700612.1	463	282.487	57.3009	91.581	ENSG00000102898.13	NUTF2	nuclear transport factor 2 [Source:HGNC Symbol;Acc:HGNC:13722]
ENST00000635736.2	8330	8146.69	1651.5	91.5249	ENSG00000023171.20	GRAMD1B	GRAM domain containing 1B [Source:HGNC Symbol;Acc:HGNC:29214]
ENST00000243776.11	3028	2844.69	576.599	91.5128	ENSG00000123989.15	CHPF	chondroitin polymerizing factor [Source:HGNC Symbol;Acc:HGNC:24291]
ENST00000251413.8	1608	1424.69	288.637	91.4691	ENSG00000131462.9	TUBG1	tubulin gamma 1 [Source:HGNC Symbol;Acc:HGNC:12417]
ENST00000295228.4	3206	3022.69	612	91.4115	ENSG00000163083.6	INHBB	inhibin subunit beta B [Source:HGNC Symbol;Acc:HGNC:6067]
ENST00000556113.1	523	340.979	69.0265	91.3968	ENSG00000100528.12	CNIH1	cornichon family AMPA receptor auxiliary protein 1 [Source:HGNC Symbol;Acc:HGNC:19431]
ENST00000301964.7	1974	1790.69	362.457	91.3859	ENSG00000171148.14	TADA3	transcriptional adaptor 3 [Source:HGNC Symbol;Acc:HGNC:19422]
ENST00000329970.8	788	604.732	122.338	91.3358	ENSG00000155115.7	GTF3C6	general transcription factor IIIC subunit 6 [Source:HGNC Symbol;Acc:HGNC:20872]
ENST00000368830.8	1224	1040.69	210.236	91.2072	ENSG00000143436.11	MRPL9	mitochondrial ribosomal protein L9 [Source:HGNC Symbol;Acc:HGNC:14277]
ENST00000454824.6	2155	1971.69	398.103	91.1592	ENSG00000115053.17	NCL	nucleolin [Source:HGNC Symbol;Acc:HGNC:7667]
ENST00000302550.16	4017	3833.69	772.752	91.0051	ENSG00000121644.19	DESI2	desumoylating isopeptidase 2 [Source:HGNC Symbol;Acc:HGNC:24264]
ENST00000311893.14	983	799.685	161.153	90.9831	ENSG00000136003.16	ISCU	iron-sulfur cluster assembly enzyme [Source:HGNC Symbol;Acc:HGNC:29882]
ENST00000356978.9	4203	4019.69	809.348	90.9045	ENSG00000198668.14	CALM1	calmodulin 1 [Source:HGNC Symbol;Acc:HGNC:1442]
ENST00000219313.9	1631	1447.69	291.082	90.7785	ENSG00000103035.11	PSMD7	proteasome 26S subunit, non-ATPase 7 [Source:HGNC Symbol;Acc:HGNC:9565]
ENST00000508451.1	555	372.533	74.8991	90.7723	ENSG00000150753.12	CCT5	chaperonin containing TCP1 subunit 5 [Source:HGNC Symbol;Acc:HGNC:1618]
ENST00000377191.5	3408	3224.69	648	90.7256	ENSG00000088930.8	XRN2	5'-3' exoribonuclease 2 [Source:HGNC Symbol;Acc:HGNC:12836]
ENST00000378344.7	2401	2217.69	445.051	90.6049	ENSG00000158109.15	TPRG1L	tumor protein p63 regulated 1 like [Source:HGNC Symbol;Acc:HGNC:27007]
ENST00000254193.11	1052	868.685	174.23	90.5532	ENSG00000131876.18	SNRPA1	small nuclear ribonucleoprotein polypeptide A' [Source:HGNC Symbol;Acc:HGNC:11152]
ENST00000588991.7	2036	1852.69	371.583	90.5517	ENSG00000105220.17	GPI	glucose-6-phosphate isomerase [Source:HGNC Symbol;Acc:HGNC:4458]
ENST00000600092.5	1086	902.685	180.885	90.4707	ENSG00000099783.13	HNRNPM	heterogeneous nuclear ribonucleoprotein M [Source:HGNC Symbol;Acc:HGNC:5046]
ENST00000679383.1	510	328.258	65.7705	90.4604	ENSG00000185201.18	IFITM2	interferon induced transmembrane protein 2 [Source:HGNC Symbol;Acc:HGNC:5413]
ENST00000392715.6	3417	3233.69	646.72	90.2944	ENSG00000100664.11	EIF5	eukaryotic translation initiation factor 5 [Source:HGNC Symbol;Acc:HGNC:3299]
ENST00000484600.6	582	399.334	79.7892	90.2092	ENSG00000130429.16	ARPC1B	actin related protein 2/3 complex subunit 1B [Source:HGNC Symbol;Acc:HGNC:704]
ENST00000634960.2	4990	4806.69	957.717	89.9567	ENSG00000282844.2	ACTN4	actinin alpha 4 [Source:HGNC Symbol;Acc:HGNC:166]
ENST00000252699.7	4990	4806.69	957.717	89.9567	ENSG00000130402.14	ACTN4	actinin alpha 4 [Source:HGNC Symbol;Acc:HGNC:166]
ENST00000392456.4	1926	1742.69	347.132	89.9328	ENSG00000152492.15	CCDC50	coiled-coil domain containing 50 [Source:HGNC Symbol;Acc:HGNC:18111]
ENST00000435064.6	2114	1930.69	384.534	89.9218	ENSG00000127054.22	INTS11	integrator complex subunit 11 [Source:HGNC Symbol;Acc:HGNC:26052]
ENST00000593863.5	526	343.955	68.4464	89.8446	ENSG00000105372.8	RPS19	ribosomal protein S19 [Source:HGNC Symbol;Acc:HGNC:10402]
ENST00000473991.1	590	407.305	81.0521	89.8434	ENSG00000175166.17	PSMD2	proteasome 26S subunit ubiquitin receptor, non-ATPase 2 [Source:HGNC Symbol;Acc:HGNC:9559]
ENST00000531455.5	2678	2494.69	496.18	89.7979	ENSG00000143537.14	ADAM15	ADAM metallopeptidase domain 15 [Source:HGNC Symbol;Acc:HGNC:193]
ENST00000398868.8	6899	6715.69	1335.67	89.7948	ENSG00000184743.13	ATL3	atlastin GTPase 3 [Source:HGNC Symbol;Acc:HGNC:24526]
ENST00000354695.5	1332	1148.69	228.44	89.7871	ENSG00000096746.18	HNRNPH3	heterogeneous nuclear ribonucleoprotein H3 [Source:HGNC Symbol;Acc:HGNC:5043]
ENST00000555473.1	561	378.468	75.2516	89.7694	ENSG00000100591.8	AHSA1	activator of HSP90 ATPase activity 1 [Source:HGNC Symbol;Acc:HGNC:1189]
ENST00000306376.10	4082	3898.69	775.119	89.762	ENSG00000244405.8	ETV5	ETS variant transcription factor 5 [Source:HGNC Symbol;Acc:HGNC:3494]
ENST00000454976.2	1520	1336.69	265.727	89.7531	ENSG00000147140.17	NONO	non-POU domain containing octamer binding [Source:HGNC Symbol;Acc:HGNC:7871]
ENST00000360240.10	5142	4958.69	985.542	89.7327	ENSG00000047849.22	MAP4	microtubule associated protein 4 [Source:HGNC Symbol;Acc:HGNC:6862]
ENST00000608100.5	1495	1311.69	260.551	89.6821	ENSG00000128944.14	KNSTRN	kinetochore localized astrin (SPAG5) binding protein [Source:HGNC Symbol;Acc:HGNC:30767]
ENST00000480489.5	527	344.955	68.4336	89.5673	ENSG00000135624.17	CCT7	chaperonin containing TCP1 subunit 7 [Source:HGNC Symbol;Acc:HGNC:1622]
ENST00000290649.10	3607	3423.69	678.618	89.4898	ENSG00000159461.15	AMFR	autocrine motility factor receptor [Source:HGNC Symbol;Acc:HGNC:463]
ENST00000445140.6	2651	2467.69	488.806	89.4311	ENSG00000114416.19	FXR1	FMR1 autosomal homolog 1 [Source:HGNC Symbol;Acc:HGNC:4023]
ENST00000452853.6	1780	1596.69	316.243	89.422	ENSG00000070087.15	PFN2	profilin 2 [Source:HGNC Symbol;Acc:HGNC:8882]
ENST00000285407.11	2915	2731.69	539.771	89.2115	ENSG00000155090.15	KLF10	KLF transcription factor 10 [Source:HGNC Symbol;Acc:HGNC:11810]
ENST00000560055.5	670	486.987	96.2193	89.2046	ENSG00000108107.15	RPL28	ribosomal protein L28 [Source:HGNC Symbol;Acc:HGNC:10330]
ENST00000601836.1	756	572.753	113.145	89.189	ENSG00000164283.13	ESM1	endothelial cell specific molecule 1 [Source:HGNC Symbol;Acc:HGNC:3466]
ENST00000405646.5	2709	2525.69	498.928	89.1868	ENSG00000182979.18	MTA1	metastasis associated 1 [Source:HGNC Symbol;Acc:HGNC:7410]
ENST00000327044.7	2757	2573.69	508.103	89.133	ENSG00000188976.11	NOC2L	NOC2 like nucleolar associated transcriptional repressor [Source:HGNC Symbol;Acc:HGNC:24517]
ENST00000360534.8	3573	3389.69	668.662	89.0614	ENSG00000197635.11	DPP4	dipeptidyl peptidase 4 [Source:HGNC Symbol;Acc:HGNC:3009]
ENST00000375772.7	2701	2517.69	496.492	89.0335	ENSG00000179222.18	MAGED1	MAGE family member D1 [Source:HGNC Symbol;Acc:HGNC:6813]
ENST00000380359.3	3253	3069.69	604.384	88.8917	ENSG00000173848.19	NET1	neuroepithelial cell transforming 1 [Source:HGNC Symbol;Acc:HGNC:14592]
ENST00000361361.7	3190	3006.69	591.196	88.7741	ENSG00000160767.23	ENTREP3	endosomal transmembrane epsin interactor 3 [Source:HGNC Symbol;Acc:HGNC:1233]
ENST00000366789.6	4084	3900.69	766.692	88.7406	ENSG00000203685.11	STUM	stum, mechanosensory transduction mediator homolog [Source:HGNC Symbol;Acc:HGNC:30491]
ENST00000357602.7	4335	4151.69	815.946	88.7318	ENSG00000065150.21	IPO5	importin 5 [Source:HGNC Symbol;Acc:HGNC:6402]
ENST00000215956.10	877	693.71	136.281	88.695	ENSG00000100138.15	SNU13	small nuclear ribonucleoprotein 13 [Source:HGNC Symbol;Acc:HGNC:7819]
ENST00000316059.7	5776	5592.69	1098.66	88.6925	ENSG00000186660.15	ZFP91	ZFP91 zinc finger protein, atypical E3 ubiquitin ligase [Source:HGNC Symbol;Acc:HGNC:14983]
ENST00000398344.9	565	382.455	75.059	88.6063	ENSG00000099977.16	DDT	D-dopachrome tautomerase [Source:HGNC Symbol;Acc:HGNC:2732]
ENST00000280527.7	6060	5876.69	1152.91	88.574	ENSG00000150938.10	CRIM1	cysteine rich transmembrane BMP regulator 1 [Source:HGNC Symbol;Acc:HGNC:2359]
ENST00000224949.9	3427	3243.69	635.501	88.4545	ENSG00000107959.17	PITRM1	pitrilysin metallopeptidase 1 [Source:HGNC Symbol;Acc:HGNC:17663]
ENST00000585427.6	2726	2542.69	497.361	88.3124	ENSG00000108946.17	PRKAR1A	protein kinase cAMP-dependent type I regulatory subunit alpha [Source:HGNC Symbol;Acc:HGNC:9388]
ENST00000328649.11	1141	957.685	187.042	88.1776	ENSG00000185043.13	CIB1	calcium and integrin binding 1 [Source:HGNC Symbol;Acc:HGNC:16920]
ENST00000395953.6	994	810.685	158.151	88.0771	ENSG00000164924.18	YWHAZ	tyrosine 3-monooxygenase/tryptophan 5-monooxygenase activation protein zeta [Source:HGNC Symbol;Acc:HGNC:12855]
ENST00000396386.7	2061	1877.69	366.155	88.0409	ENSG00000122565.19	CBX3	chromobox 3 [Source:HGNC Symbol;Acc:HGNC:1553]
ENST00000301244.12	1688	1504.69	293.324	88.0124	ENSG00000167642.13	SPINT2	serine peptidase inhibitor, Kunitz type 2 [Source:HGNC Symbol;Acc:HGNC:11247]
ENST00000263102.7	5727	5543.69	1079.56	87.9206	ENSG00000108091.11	CCDC6	coiled-coil domain containing 6 [Source:HGNC Symbol;Acc:HGNC:18782]
ENST00000418458.6	1933	1749.69	340.254	87.7982	ENSG00000163938.17	GNL3	G protein nucleolar 3 [Source:HGNC Symbol;Acc:HGNC:29931]
ENST00000287598.11	3669	3485.69	677.625	87.7694	ENSG00000156970.13	BUB1B	BUB1 mitotic checkpoint serine/threonine kinase B [Source:HGNC Symbol;Acc:HGNC:1149]
ENST00000242465.4	1217	1033.69	200.74	87.6776	ENSG00000122862.5	SRGN	serglycin [Source:HGNC Symbol;Acc:HGNC:9361]
ENST00000607266.5	661	477.987	92.8053	87.6595	ENSG00000112514.18	CUTA	cutA divalent cation tolerance homolog [Source:HGNC Symbol;Acc:HGNC:21101]
ENST00000568321.1	480	298.908	58	87.6057	ENSG00000103044.11	HAS3	hyaluronan synthase 3 [Source:HGNC Symbol;Acc:HGNC:4820]
ENST00000271836.10	2799	2615.69	507.463	87.5913	ENSG00000143537.14	ADAM15	ADAM metallopeptidase domain 15 [Source:HGNC Symbol;Acc:HGNC:193]
ENST00000233084.8	2484	2300.69	445.576	87.4394	ENSG00000079785.16	DDX1	DEAD-box helicase 1 [Source:HGNC Symbol;Acc:HGNC:2734]
ENST00000568784.6	4017	3833.69	742.457	87.4374	ENSG00000069329.19	VPS35	VPS35 retromer complex component [Source:HGNC Symbol;Acc:HGNC:13487]
ENST00000515768.6	2570	2386.69	462.089	87.4124	ENSG00000113712.19	CSNK1A1	casein kinase 1 alpha 1 [Source:HGNC Symbol;Acc:HGNC:2451]
ENST00000401959.6	1458	1274.69	246.717	87.3852	ENSG00000100138.15	SNU13	small nuclear ribonucleoprotein 13 [Source:HGNC Symbol;Acc:HGNC:7819]
ENST00000309352.4	1358	1174.69	227.331	87.3736	ENSG00000204316.13	MRPL38	mitochondrial ribosomal protein L38 [Source:HGNC Symbol;Acc:HGNC:14033]
ENST00000264670.11	3056	2872.69	555.731	87.3411	ENSG00000037474.15	NSUN2	NOP2/Sun RNA methyltransferase 2 [Source:HGNC Symbol;Acc:HGNC:25994]
ENST00000380325.4	1016	832.685	161	87.2946	ENSG00000125901.6	MRPS26	mitochondrial ribosomal protein S26 [Source:HGNC Symbol;Acc:HGNC:14045]
ENST00000219782.11	2765	2581.69	498.543	87.185	ENSG00000103495.15	MAZ	MYC associated zinc finger protein [Source:HGNC Symbol;Acc:HGNC:6914]
ENST00000518776.1	766	582.753	112.475	87.1389	ENSG00000156471.13	PTDSS1	phosphatidylserine synthase 1 [Source:HGNC Symbol;Acc:HGNC:9587]
ENST00000372686.6	1043	859.685	165.777	87.0616	ENSG00000119335.18	SET	SET nuclear proto-oncogene [Source:HGNC Symbol;Acc:HGNC:10760]
ENST00000456936.4	3918	3734.69	719.648	86.9978	ENSG00000134970.14	TMED7	transmembrane p24 trafficking protein 7 [Source:HGNC Symbol;Acc:HGNC:24253]
ENST00000564317.5	566	383.442	73.8686	86.9766	ENSG00000140937.14	CDH11	cadherin 11 [Source:HGNC Symbol;Acc:HGNC:1750]
ENST00000320936.9	1328	1144.69	220.495	86.9673	ENSG00000099622.14	CIRBP	cold inducible RNA binding protein [Source:HGNC Symbol;Acc:HGNC:1982]
ENST00000380244.7	1818	1634.69	314.747	86.93	ENSG00000089280.19	FUS	FUS RNA binding protein [Source:HGNC Symbol;Acc:HGNC:4010]
ENST00000463851.6	939	755.685	145.443	86.8946	ENSG00000135821.19	GLUL	glutamate-ammonia ligase [Source:HGNC Symbol;Acc:HGNC:4341]
ENST00000380118.8	1368	1184.69	227.716	86.7825	ENSG00000198721.13	ECI2	enoyl-CoA delta isomerase 2 [Source:HGNC Symbol;Acc:HGNC:14601]
ENST00000424542.7	2160	1976.69	379.815	86.7514	ENSG00000065054.14	NHERF2	NHERF family PDZ scaffold protein 2 [Source:HGNC Symbol;Acc:HGNC:11076]
ENST00000450554.6	3022	2838.69	545.44	86.7505	ENSG00000063244.14	U2AF2	U2 small nuclear RNA auxiliary factor 2 [Source:HGNC Symbol;Acc:HGNC:23156]
ENST00000315579.10	4825	4641.69	891.172	86.6818	ENSG00000010292.13	NCAPD2	non-SMC condensin I complex subunit D2 [Source:HGNC Symbol;Acc:HGNC:24305]
ENST00000247970.9	1009	825.685	158.444	86.6372	ENSG00000127445.14	PIN1	peptidylprolyl cis/trans isomerase, NIMA-interacting 1 [Source:HGNC Symbol;Acc:HGNC:8988]
ENST00000511062.5	642	459.052	88.0594	86.6075	ENSG00000051596.10	THOC3	THO complex subunit 3 [Source:HGNC Symbol;Acc:HGNC:19072]
ENST00000269389.8	2003	1819.69	348.6	86.4916	ENSG00000141574.8	SECTM1	secreted and transmembrane 1 [Source:HGNC Symbol;Acc:HGNC:10707]
ENST00000522385.2	1553	1369.69	262.375	86.4855	ENSG00000113575.12	PPP2CA	protein phosphatase 2 catalytic subunit alpha [Source:HGNC Symbol;Acc:HGNC:9299]
ENST00000538364.5	571	388.388	74.3707	86.4526	ENSG00000134531.10	EMP1	epithelial membrane protein 1 [Source:HGNC Symbol;Acc:HGNC:3333]
ENST00000398022.7	3768	3584.69	686.276	86.4351	ENSG00000101337.16	TM9SF4	transmembrane 9 superfamily member 4 [Source:HGNC Symbol;Acc:HGNC:30797]
ENST00000265881.10	1080	896.685	171.644	86.4235	ENSG00000076043.11	REXO2	RNA exonuclease 2 [Source:HGNC Symbol;Acc:HGNC:17851]
ENST00000268182.10	7205	7021.69	1342.62	86.3283	ENSG00000140575.13	IQGAP1	IQ motif containing GTPase activating protein 1 [Source:HGNC Symbol;Acc:HGNC:6110]
ENST00000389131.8	3721	3537.69	676.255	86.3045	ENSG00000134013.16	LOXL2	lysyl oxidase like 2 [Source:HGNC Symbol;Acc:HGNC:6666]
ENST00000392452.3	3063	2879.69	550	86.2303	ENSG00000180611.7	MB21D2	Mab-21 domain containing 2 [Source:HGNC Symbol;Acc:HGNC:30438]
ENST00000267812.4	2043	1859.69	355	86.1849	ENSG00000140259.7	MFAP1	microfibril associated protein 1 [Source:HGNC Symbol;Acc:HGNC:7032]
ENST00000548044.5	1339	1155.69	220.578	86.1719	ENSG00000187109.15	NAP1L1	nucleosome assembly protein 1 like 1 [Source:HGNC Symbol;Acc:HGNC:7637]
ENST00000380087.7	2281	2097.69	398.286	85.7229	ENSG00000102054.18	RBBP7	RB binding protein 7, chromatin remodeling factor [Source:HGNC Symbol;Acc:HGNC:9890]
ENST00000262265.10	1197	1013.69	192.443	85.712	ENSG00000104872.11	PIH1D1	PIH1 domain containing 1 [Source:HGNC Symbol;Acc:HGNC:26075]
ENST00000370339.8	3198	3014.69	572.284	85.706	ENSG00000149658.18	YTHDF1	YTH N6-methyladenosine RNA binding protein F1 [Source:HGNC Symbol;Acc:HGNC:15867]
ENST00000368235.8	1111	927.685	175.955	85.6336	ENSG00000163382.13	NAXE	NAD(P)HX epimerase [Source:HGNC Symbol;Acc:HGNC:18453]
ENST00000349157.10	1821	1637.69	310.546	85.6125	ENSG00000179950.15	PUF60	poly(U) binding splicing factor 60 [Source:HGNC Symbol;Acc:HGNC:17042]
ENST00000372734.5	1993	1809.69	342.939	85.5572	ENSG00000156110.15	ADK	adenosine kinase [Source:HGNC Symbol;Acc:HGNC:257]
ENST00000427159.7	3551	3367.69	636.927	85.3887	ENSG00000108592.17	FTSJ3	FtsJ RNA 2'-O-methyltransferase 3 [Source:HGNC Symbol;Acc:HGNC:17136]
ENST00000329759.6	3155	2971.69	561	85.2319	ENSG00000185112.6	FAM43A	family with sequence similarity 43 member A [Source:HGNC Symbol;Acc:HGNC:26888]
ENST00000457408.7	2294	2110.69	398.189	85.1741	ENSG00000158604.15	TMED4	transmembrane p24 trafficking protein 4 [Source:HGNC Symbol;Acc:HGNC:22301]
ENST00000708077.1	690	506.9	95.5882	85.1381	ENSG00000291596.1	COX5B	cytochrome c oxidase subunit 5B [Source:HGNC Symbol;Acc:HGNC:2269]
ENST00000258424.3	690	506.9	95.5882	85.1381	ENSG00000135940.7	COX5B	cytochrome c oxidase subunit 5B [Source:HGNC Symbol;Acc:HGNC:2269]
ENST00000672804.1	576	393.361	74.0825	85.0289	ENSG00000288299.1	LDHA	lactate dehydrogenase A [Source:HGNC Symbol;Acc:HGNC:6535]
ENST00000543445.5	576	393.361	74.0825	85.0289	ENSG00000134333.15	LDHA	lactate dehydrogenase A [Source:HGNC Symbol;Acc:HGNC:6535]
ENST00000420826.7	3166	2982.69	561.246	84.9549	ENSG00000188612.12	SUMO2	small ubiquitin like modifier 2 [Source:HGNC Symbol;Acc:HGNC:11125]
ENST00000316939.3	1769	1585.69	298.32	84.9391	ENSG00000179271.3	GADD45GIP1	GADD45G interacting protein 1 [Source:HGNC Symbol;Acc:HGNC:29996]
ENST00000523965.5	2028	1844.69	346.975	84.9215	ENSG00000120896.14	SORBS3	sorbin and SH3 domain containing 3 [Source:HGNC Symbol;Acc:HGNC:30907]
ENST00000377577.10	3201	3017.69	567.557	84.9136	ENSG00000007923.17	DNAJC11	DnaJ heat shock protein family (Hsp40) member C11 [Source:HGNC Symbol;Acc:HGNC:25570]
ENST00000402849.5	567	384.428	72.2542	84.8575	ENSG00000100028.12	SNRPD3	small nuclear ribonucleoprotein D3 polypeptide [Source:HGNC Symbol;Acc:HGNC:11160]
ENST00000547074.1	560	377.481	70.9442	84.8523	ENSG00000157227.14	MMP14	matrix metallopeptidase 14 [Source:HGNC Symbol;Acc:HGNC:7160]
ENST00000539745.2	412	233.639	43.909	84.8499	ENSG00000197837.4	H4C16	H4 histone 16 [Source:HGNC Symbol;Acc:HGNC:20510]
ENST00000316856.7	1736	1552.69	291.744	84.8322	ENSG00000179262.10	RAD23A	RAD23 homolog A, nucleotide excision repair protein [Source:HGNC Symbol;Acc:HGNC:9812]
ENST00000678296.1	83	10.6469	2	84.8103	ENSG00000185359.14	HGS	hepatocyte growth factor-regulated tyrosine kinase substrate [Source:HGNC Symbol;Acc:HGNC:4897]
ENST00000605930.3	9079	8895.69	1670.87	84.802	ENSG00000096433.11	ITPR3	inositol 1,4,5-trisphosphate receptor type 3 [Source:HGNC Symbol;Acc:HGNC:6182]
ENST00000268802.10	1716	1532.69	287.853	84.7931	ENSG00000141101.13	NOB1	NIN1 (RPN12) binding protein 1 homolog [Source:HGNC Symbol;Acc:HGNC:29540]
ENST00000374822.8	2213	2029.69	381.096	84.7712	ENSG00000099250.18	NRP1	neuropilin 1 [Source:HGNC Symbol;Acc:HGNC:8004]
ENST00000395868.7	1674	1490.69	279.867	84.7633	ENSG00000087494.16	PTHLH	parathyroid hormone like hormone [Source:HGNC Symbol;Acc:HGNC:9607]
ENST00000560137.2	3813	3629.69	680.95	84.701	ENSG00000166825.15	ANPEP	alanyl aminopeptidase, membrane [Source:HGNC Symbol;Acc:HGNC:500]
ENST00000551775.5	449	268.882	50.4259	84.6708	ENSG00000196531.14	NACA	nascent polypeptide associated complex subunit alpha [Source:HGNC Symbol;Acc:HGNC:7629]
ENST00000278856.9	1219	1035.69	194.194	84.6546	ENSG00000133316.16	WDR74	WD repeat domain 74 [Source:HGNC Symbol;Acc:HGNC:25529]
ENST00000503771.2	1822	1638.69	307	84.5834	ENSG00000249992.2	TMEM158	transmembrane protein 158 [Source:HGNC Symbol;Acc:HGNC:30293]
ENST00000406246.8	2517	2333.69	436.953	84.5346	ENSG00000173039.20	RELA	RELA proto-oncogene, NF-kB subunit [Source:HGNC Symbol;Acc:HGNC:9955]
ENST00000646101.2	1511	1327.69	248.579	84.5301	ENSG00000130429.16	ARPC1B	actin related protein 2/3 complex subunit 1B [Source:HGNC Symbol;Acc:HGNC:704]
ENST00000372431.8	1889	1705.69	319.291	84.5142	ENSG00000100979.15	PLTP	phospholipid transfer protein [Source:HGNC Symbol;Acc:HGNC:9093]
ENST00000677335.1	1573	1389.69	259.984	84.4643	ENSG00000088832.18	FKBP1A	FKBP prolyl isomerase 1A [Source:HGNC Symbol;Acc:HGNC:3711]
ENST00000377045.9	2378	2194.69	410.44	84.4345	ENSG00000078061.14	ARAF	A-Raf proto-oncogene, serine/threonine kinase [Source:HGNC Symbol;Acc:HGNC:646]
ENST00000514888.5	3340	3156.69	589.951	84.3776	ENSG00000128050.9	PAICS	phosphoribosylaminoimidazole carboxylase and phosphoribosylaminoimidazolesuccinocarboxamide synthase [Source:HGNC Symbol;Acc:HGNC:8587]
ENST00000565723.1	408	229.876	42.9467	84.3487	ENSG00000174444.15	RPL4	ribosomal protein L4 [Source:HGNC Symbol;Acc:HGNC:10353]
ENST00000249822.9	5366	5182.69	967.839	84.3122	ENSG00000128989.11	ARPP19	cAMP regulated phosphoprotein 19 [Source:HGNC Symbol;Acc:HGNC:16967]
ENST00000646695.2	2228	2044.69	381.769	84.2978	ENSG00000285443.2	ZYX	zyxin [Source:HGNC Symbol;Acc:HGNC:13200]
ENST00000322764.10	2228	2044.69	381.769	84.2978	ENSG00000159840.16	ZYX	zyxin [Source:HGNC Symbol;Acc:HGNC:13200]
ENST00000356708.12	1101	917.685	171.336	84.2941	ENSG00000165629.20	ATP5F1C	ATP synthase F1 subunit gamma [Source:HGNC Symbol;Acc:HGNC:833]
ENST00000374525.5	6866	6682.69	1247.31	84.2686	ENSG00000157654.19	PALM2AKAP2	PALM2 and AKAP2 fusion [Source:HGNC Symbol;Acc:HGNC:33529]
ENST00000492348.6	1547	1363.69	254.457	84.2448	ENSG00000162521.19	RBBP4	RB binding protein 4, chromatin remodeling factor [Source:HGNC Symbol;Acc:HGNC:9887]
ENST00000264908.11	1432	1248.69	232.868	84.1973	ENSG00000138772.13	ANXA3	annexin A3 [Source:HGNC Symbol;Acc:HGNC:541]
ENST00000341753.10	2709	2525.69	470.592	84.1216	ENSG00000130726.12	TRIM28	tripartite motif containing 28 [Source:HGNC Symbol;Acc:HGNC:16384]
ENST00000355082.10	858	674.71	125.69	84.1059	ENSG00000084623.12	EIF3I	eukaryotic translation initiation factor 3 subunit I [Source:HGNC Symbol;Acc:HGNC:3272]
ENST00000324210.10	5516	5332.69	993.357	84.1011	ENSG00000152601.18	MBNL1	muscleblind like splicing regulator 1 [Source:HGNC Symbol;Acc:HGNC:6923]
ENST00000242059.10	5254	5070.69	944.45	84.092	ENSG00000136193.17	SCRN1	secernin 1 [Source:HGNC Symbol;Acc:HGNC:22192]
ENST00000354775.5	2395	2211.69	411.916	84.0867	ENSG00000143149.13	ALDH9A1	aldehyde dehydrogenase 9 family member A1 [Source:HGNC Symbol;Acc:HGNC:412]
ENST00000236051.3	1352	1168.69	217.624	84.0719	ENSG00000117395.13	EBNA1BP2	EBNA1 binding protein 2 [Source:HGNC Symbol;Acc:HGNC:15531]
ENST00000478004.1	632	449.068	83.6116	84.0614	ENSG00000125818.18	PSMF1	proteasome inhibitor subunit 1 [Source:HGNC Symbol;Acc:HGNC:9571]
ENST00000379095.5	1340	1156.69	215.336	84.0512	ENSG00000182768.9	NGRN	neugrin, neurite outgrowth associated [Source:HGNC Symbol;Acc:HGNC:18077]
ENST00000708937.1	596	413.263	76.9123	84.0257	ENSG00000291834.1	PFDN5	prefoldin subunit 5 [Source:HGNC Symbol;Acc:HGNC:8869]
ENST00000334478.9	596	413.263	76.9123	84.0257	ENSG00000123349.15	PFDN5	prefoldin subunit 5 [Source:HGNC Symbol;Acc:HGNC:8869]
ENST00000328703.12	1109	925.685	172.178	83.9765	ENSG00000143575.16	HAX1	HCLS1 associated protein X-1 [Source:HGNC Symbol;Acc:HGNC:16915]
ENST00000536957.5	4112	3928.69	730.426	83.9404	ENSG00000089159.17	PXN	paxillin [Source:HGNC Symbol;Acc:HGNC:9718]
ENST00000378536.5	6083	5899.69	1096.55	83.9151	ENSG00000157933.11	SKI	SKI proto-oncogene [Source:HGNC Symbol;Acc:HGNC:10896]
ENST00000301740.13	9044	8860.69	1645.6	83.8493	ENSG00000167978.19	SRRM2	serine/arginine repetitive matrix 2 [Source:HGNC Symbol;Acc:HGNC:16639]
ENST00000455385.7	2130	1946.69	361.482	83.8364	ENSG00000008282.10	SYPL1	synaptophysin like 1 [Source:HGNC Symbol;Acc:HGNC:11507]
ENST00000366607.5	3283	3099.69	574.477	83.6753	ENSG00000173726.11	TOMM20	translocase of outer mitochondrial membrane 20 [Source:HGNC Symbol;Acc:HGNC:20947]
ENST00000314423.12	2188	2004.69	371.348	83.633	ENSG00000141076.18	UTP4	UTP4 small subunit processome component [Source:HGNC Symbol;Acc:HGNC:1983]
ENST00000356082.9	4014	3830.69	709.581	83.6311	ENSG00000196878.15	LAMB3	laminin subunit beta 3 [Source:HGNC Symbol;Acc:HGNC:6490]
ENST00000612501.2	4212	4028.69	745.705	83.5692	ENSG00000108819.11	PPP1R9B	protein phosphatase 1 regulatory subunit 9B [Source:HGNC Symbol;Acc:HGNC:9298]
ENST00000216254.9	2734	2550.69	471.689	83.4912	ENSG00000100412.17	ACO2	aconitase 2 [Source:HGNC Symbol;Acc:HGNC:118]
ENST00000405636.6	1709	1525.69	281.909	83.4231	ENSG00000130204.13	TOMM40	translocase of outer mitochondrial membrane 40 [Source:HGNC Symbol;Acc:HGNC:18001]
ENST00000350997.12	4364	4180.69	772.383	83.4117	ENSG00000149485.19	FADS1	fatty acid desaturase 1 [Source:HGNC Symbol;Acc:HGNC:3574]
ENST00000252599.9	3647	3463.69	639.771	83.3927	ENSG00000130309.12	COLGALT1	collagen beta(1-O)galactosyltransferase 1 [Source:HGNC Symbol;Acc:HGNC:26182]
ENST00000468280.5	688	504.918	93.1851	83.3236	ENSG00000105568.19	PPP2R1A	protein phosphatase 2 scaffold subunit Aalpha [Source:HGNC Symbol;Acc:HGNC:9302]
ENST00000009180.10	1225	1041.69	192.017	83.2233	ENSG00000010278.15	CD9	CD9 molecule [Source:HGNC Symbol;Acc:HGNC:1709]
ENST00000406548.5	2207	2023.69	372.362	83.0739	ENSG00000182944.18	EWSR1	EWS RNA binding protein 1 [Source:HGNC Symbol;Acc:HGNC:3508]
ENST00000360426.8	3211	3027.69	556.997	83.0585	ENSG00000124214.21	STAU1	staufen double-stranded RNA binding protein 1 [Source:HGNC Symbol;Acc:HGNC:11370]
ENST00000554455.5	1784	1600.69	294.286	83.0053	ENSG00000092199.19	HNRNPC	heterogeneous nuclear ribonucleoprotein C [Source:HGNC Symbol;Acc:HGNC:5035]
ENST00000264230.5	2218	2034.69	374	82.9882	ENSG00000084092.7	NOA1	nitric oxide associated 1 [Source:HGNC Symbol;Acc:HGNC:28473]
ENST00000308924.9	2146	1962.69	360.75	82.9847	ENSG00000063244.14	U2AF2	U2 small nuclear RNA auxiliary factor 2 [Source:HGNC Symbol;Acc:HGNC:23156]
ENST00000321301.7	706	522.847	96.0778	82.9642	ENSG00000175768.13	TOMM5	translocase of outer mitochondrial membrane 5 [Source:HGNC Symbol;Acc:HGNC:31369]
ENST00000343043.7	1649	1465.69	269.146	82.9068	ENSG00000132676.16	DAP3	death associated protein 3 [Source:HGNC Symbol;Acc:HGNC:2673]
ENST00000543462.1	663	479.987	88.1345	82.9008	ENSG00000173511.10	VEGFB	vascular endothelial growth factor B [Source:HGNC Symbol;Acc:HGNC:12681]
ENST00000596582.1	502	320.416	58.8311	82.8963	ENSG00000130311.11	DDA1	DET1 and DDB1 associated 1 [Source:HGNC Symbol;Acc:HGNC:28360]
ENST00000376901.9	1097	913.685	167.75	82.8912	ENSG00000174851.16	YIF1A	Yip1 interacting factor homolog A, membrane trafficking protein [Source:HGNC Symbol;Acc:HGNC:16688]
ENST00000221283.10	1885	1701.69	312.059	82.7942	ENSG00000076944.18	STXBP2	syntaxin binding protein 2 [Source:HGNC Symbol;Acc:HGNC:11445]
ENST00000265260.8	2285	2101.69	385.389	82.7893	ENSG00000081154.12	PCNP	PEST proteolytic signal containing nuclear protein [Source:HGNC Symbol;Acc:HGNC:30023]
ENST00000239940.12	2047	1863.69	341.303	82.6818	ENSG00000070087.15	PFN2	profilin 2 [Source:HGNC Symbol;Acc:HGNC:8882]
ENST00000379341.9	956	772.685	141.469	82.661	ENSG00000123131.13	PRDX4	peroxiredoxin 4 [Source:HGNC Symbol;Acc:HGNC:17169]
ENST00000382199.7	4283	4099.69	750.533	82.6535	ENSG00000073792.16	IGF2BP2	insulin like growth factor 2 mRNA binding protein 2 [Source:HGNC Symbol;Acc:HGNC:28867]
ENST00000216218.8	3212	3028.69	554.314	82.6311	ENSG00000100380.15	ST13	ST13 Hsp70 interacting protein [Source:HGNC Symbol;Acc:HGNC:11343]
ENST00000426013.7	2172	1988.69	363.563	82.5384	ENSG00000185787.15	MORF4L1	mortality factor 4 like 1 [Source:HGNC Symbol;Acc:HGNC:16989]
ENST00000367208.1	355	181.564	33.1919	82.5364	ENSG00000182004.13	SNRPE	small nuclear ribonucleoprotein polypeptide E [Source:HGNC Symbol;Acc:HGNC:11161]
ENST00000337198.10	4196	4012.69	733.196	82.495	ENSG00000155096.15	AZIN1	antizyme inhibitor 1 [Source:HGNC Symbol;Acc:HGNC:16432]
ENST00000709233.1	675	491.987	89.7819	82.3905	ENSG00000291930.1	NDUFB10	NADH:ubiquinone oxidoreductase subunit B10 [Source:HGNC Symbol;Acc:HGNC:7696]
ENST00000268668.11	675	491.987	89.7819	82.3905	ENSG00000140990.15	NDUFB10	NADH:ubiquinone oxidoreductase subunit B10 [Source:HGNC Symbol;Acc:HGNC:7696]
ENST00000359843.8	3552	3368.69	614.431	82.3484	ENSG00000111206.13	FOXM1	forkhead box M1 [Source:HGNC Symbol;Acc:HGNC:3818]
ENST00000327490.8	1446	1262.69	230.216	82.3156	ENSG00000185262.9	UBALD2	UBA like domain containing 2 [Source:HGNC Symbol;Acc:HGNC:28438]
ENST00000252804.9	6817	6633.69	1209.08	82.289	ENSG00000130508.11	PXDN	peroxidasin [Source:HGNC Symbol;Acc:HGNC:14966]
ENST00000522111.3	1961	1777.69	323.915	82.2656	ENSG00000253368.4	TRNP1	TMF1 regulated nuclear protein 1 [Source:HGNC Symbol;Acc:HGNC:34348]
ENST00000242783.11	3120	2936.69	534.825	82.2236	ENSG00000123143.13	PKN1	protein kinase N1 [Source:HGNC Symbol;Acc:HGNC:9405]
ENST00000361538.6	1380	1196.69	217.789	82.1673	ENSG00000198721.13	ECI2	enoyl-CoA delta isomerase 2 [Source:HGNC Symbol;Acc:HGNC:14601]
ENST00000407426.8	3506	3322.69	604.647	82.1589	ENSG00000163811.12	WDR43	WD repeat domain 43 [Source:HGNC Symbol;Acc:HGNC:28945]
ENST00000350771.7	687	503.918	91.6995	82.1579	ENSG00000105968.19	H2AZ2	H2A.Z variant histone 2 [Source:HGNC Symbol;Acc:HGNC:20664]
ENST00000334982.9	1040	856.685	155.853	82.1364	ENSG00000173418.12	NAA20	N-alpha-acetyltransferase 20, NatB catalytic subunit [Source:HGNC Symbol;Acc:HGNC:15908]
ENST00000218230.6	1025	841.685	153	82.0699	ENSG00000102109.9	PCSK1N	proprotein convertase subtilisin/kexin type 1 inhibitor [Source:HGNC Symbol;Acc:HGNC:17301]
ENST00000417626.8	1943	1759.69	319.563	81.9904	ENSG00000214706.12	IFRD2	interferon related developmental regulator 2 [Source:HGNC Symbol;Acc:HGNC:5457]
ENST00000382333.2	1351	1167.69	212	81.9695	ENSG00000137440.5	FGFBP1	fibroblast growth factor binding protein 1 [Source:HGNC Symbol;Acc:HGNC:19695]
ENST00000592787.2	857	673.71	122.195	81.8884	ENSG00000104904.12	OAZ1	ornithine decarboxylase antizyme 1 [Source:HGNC Symbol;Acc:HGNC:8095]
ENST00000330374.7	4715	4531.69	821.741	81.8686	ENSG00000160131.14	VMA21	vacuolar ATPase assembly factor VMA21 [Source:HGNC Symbol;Acc:HGNC:22082]
ENST00000290349.11	1208	1024.69	185.751	81.8431	ENSG00000159228.13	CBR1	carbonyl reductase 1 [Source:HGNC Symbol;Acc:HGNC:1548]
ENST00000578400.5	575	392.361	71.0193	81.7208	ENSG00000108654.16	DDX5	DEAD-box helicase 5 [Source:HGNC Symbol;Acc:HGNC:2746]
ENST00000318948.7	7751	7567.69	1368.44	81.6406	ENSG00000180530.11	NRIP1	nuclear receptor interacting protein 1 [Source:HGNC Symbol;Acc:HGNC:8001]
ENST00000457156.6	1769	1585.69	286.708	81.6329	ENSG00000165119.22	HNRNPK	heterogeneous nuclear ribonucleoprotein K [Source:HGNC Symbol;Acc:HGNC:5044]
ENST00000314191.7	13459	13275.7	2398.75	81.5774	ENSG00000253729.9	PRKDC	protein kinase, DNA-activated, catalytic subunit [Source:HGNC Symbol;Acc:HGNC:9413]
ENST00000394580.2	556	373.52	67.4352	81.5106	ENSG00000130255.13	RPL36	ribosomal protein L36 [Source:HGNC Symbol;Acc:HGNC:13631]
ENST00000275517.8	2475	2291.69	413.721	81.507	ENSG00000146670.10	CDCA5	cell division cycle associated 5 [Source:HGNC Symbol;Acc:HGNC:14626]
ENST00000354724.8	2197	2013.69	362.881	81.3608	ENSG00000164683.19	HEY1	hes related family bHLH transcription factor with YRPW motif 1 [Source:HGNC Symbol;Acc:HGNC:4880]
ENST00000262293.9	6226	6042.69	1087.62	81.2623	ENSG00000068489.13	PRR11	proline rich 11 [Source:HGNC Symbol;Acc:HGNC:25619]
ENST00000217901.10	1335	1151.69	207.164	81.2124	ENSG00000067829.20	IDH3G	isocitrate dehydrogenase (NAD(+)) 3 non-catalytic subunit gamma [Source:HGNC Symbol;Acc:HGNC:5386]
ENST00000336219.4	2448	2264.69	407.246	81.1879	ENSG00000170779.11	CDCA4	cell division cycle associated 4 [Source:HGNC Symbol;Acc:HGNC:14625]
ENST00000589998.6	3641	3457.69	620.556	81.0285	ENSG00000129351.18	ILF3	interleukin enhancer binding factor 3 [Source:HGNC Symbol;Acc:HGNC:6038]
ENST00000557670.5	917	733.685	131.563	80.959	ENSG00000170348.9	TMED10	transmembrane p24 trafficking protein 10 [Source:HGNC Symbol;Acc:HGNC:16998]
ENST00000221957.9	2232	2048.69	367.005	80.8795	ENSG00000105355.9	PLIN3	perilipin 3 [Source:HGNC Symbol;Acc:HGNC:16893]
ENST00000547649.5	655	472.02	84.5395	80.8615	ENSG00000092841.19	MYL6	myosin light chain 6 [Source:HGNC Symbol;Acc:HGNC:7587]
ENST00000343938.9	2154	1970.69	352.788	80.8237	ENSG00000224051.7	CPTP	ceramide-1-phosphate transfer protein [Source:HGNC Symbol;Acc:HGNC:28116]
ENST00000334512.10	7615	7431.69	1330.04	80.8014	ENSG00000108175.19	ZMIZ1	zinc finger MIZ-type containing 1 [Source:HGNC Symbol;Acc:HGNC:16493]
ENST00000316881.9	5745	5561.69	994.547	80.7349	ENSG00000121060.19	TRIM25	tripartite motif containing 25 [Source:HGNC Symbol;Acc:HGNC:12932]
ENST00000264552.14	2559	2375.69	424.762	80.7232	ENSG00000108106.14	UBE2S	ubiquitin conjugating enzyme E2 S [Source:HGNC Symbol;Acc:HGNC:17895]
ENST00000708949.1	1202	1018.69	182.059	80.6891	ENSG00000291835.1	MYG1	MYG1 exonuclease [Source:HGNC Symbol;Acc:HGNC:17590]
ENST00000318388.11	857	673.71	120.364	80.6617	ENSG00000178127.13	NDUFV2	NADH:ubiquinone oxidoreductase core subunit V2 [Source:HGNC Symbol;Acc:HGNC:7717]
ENST00000378667.1	429	249.705	44.5995	80.6388	ENSG00000164405.11	UQCRQ	ubiquinol-cytochrome c reductase complex III subunit VII [Source:HGNC Symbol;Acc:HGNC:29594]
ENST00000449692.3	1559	1375.69	245.497	80.5692	ENSG00000175573.7	C11orf68	chromosome 11 open reading frame 68 [Source:HGNC Symbol;Acc:HGNC:28801]
ENST00000360760.9	2119	1935.69	345.232	80.5227	ENSG00000196141.14	SPATS2L	spermatogenesis associated serine rich 2 like [Source:HGNC Symbol;Acc:HGNC:24574]
ENST00000709700.1	1634	1450.69	258.688	80.5091	ENSG00000292096.1	HAT1	histone acetyltransferase 1 [Source:HGNC Symbol;Acc:HGNC:4821]
ENST00000693505.1	3812	3628.69	647.057	80.5073	ENSG00000115762.17	PLEKHB2	pleckstrin homology domain containing B2 [Source:HGNC Symbol;Acc:HGNC:19236]
ENST00000320270.4	1720	1536.69	274	80.5022	ENSG00000179041.4	RRS1	ribosome biogenesis regulator 1 homolog [Source:HGNC Symbol;Acc:HGNC:17083]
ENST00000395734.8	5600	5416.69	964.104	80.3587	ENSG00000047849.22	MAP4	microtubule associated protein 4 [Source:HGNC Symbol;Acc:HGNC:6862]
ENST00000373382.5	3229	3045.69	542.027	80.3485	ENSG00000122958.15	VPS26A	VPS26 retromer complex component A [Source:HGNC Symbol;Acc:HGNC:12711]
ENST00000260526.11	8952	8768.69	1558.28	80.2329	ENSG00000137962.13	ARHGAP29	Rho GTPase activating protein 29 [Source:HGNC Symbol;Acc:HGNC:30207]
ENST00000394975.3	840	656.732	116.705	80.2315	ENSG00000167397.15	VKORC1	vitamin K epoxide reductase complex subunit 1 [Source:HGNC Symbol;Acc:HGNC:23663]
ENST00000645537.2	965	781.685	138.797	80.1661	ENSG00000284916.2	PSME1	proteasome activator subunit 1 [Source:HGNC Symbol;Acc:HGNC:9568]
ENST00000206451.11	965	781.685	138.797	80.1661	ENSG00000092010.15	PSME1	proteasome activator subunit 1 [Source:HGNC Symbol;Acc:HGNC:9568]
ENST00000567444.5	635	452.068	80.2578	80.1541	ENSG00000103495.15	MAZ	MYC associated zinc finger protein [Source:HGNC Symbol;Acc:HGNC:6914]
ENST00000332499.4	3625	3441.69	611	80.1516	ENSG00000186834.4	HEXIM1	HEXIM P-TEFb complex subunit 1 [Source:HGNC Symbol;Acc:HGNC:24953]
ENST00000346798.8	3583	3399.69	603.303	80.1196	ENSG00000142192.22	APP	amyloid beta precursor protein [Source:HGNC Symbol;Acc:HGNC:620]
ENST00000472339.5	2130	1946.69	345.276	80.078	ENSG00000114416.19	FXR1	FMR1 autosomal homolog 1 [Source:HGNC Symbol;Acc:HGNC:4023]
ENST00000373768.4	804	620.732	110	80.0074	ENSG00000119421.7	NDUFA8	NADH:ubiquinone oxidoreductase subunit A8 [Source:HGNC Symbol;Acc:HGNC:7692]
ENST00000614211.2	7415	7231.69	1280.42	79.9381	ENSG00000274429.2	DLG5	discs large MAGUK scaffold protein 5 [Source:HGNC Symbol;Acc:HGNC:2904]
ENST00000263384.12	1463	1279.69	226.397	79.8749	ENSG00000105058.12	FAM32A	family with sequence similarity 32 member A [Source:HGNC Symbol;Acc:HGNC:24563]
ENST00000369842.9	1281	1097.69	194.086	79.8285	ENSG00000102119.12	EMD	emerin [Source:HGNC Symbol;Acc:HGNC:3331]
ENST00000234310.8	3024	2840.69	501.922	79.773	ENSG00000221823.11	PPP3R1	protein phosphatase 3 regulatory subunit B, alpha [Source:HGNC Symbol;Acc:HGNC:9317]
ENST00000591462.6	2063	1879.69	331.802	79.6958	ENSG00000130175.10	PRKCSH	protein kinase C substrate 80K-H [Source:HGNC Symbol;Acc:HGNC:9411]
ENST00000378555.8	5986	5802.69	1024.22	79.6908	ENSG00000128567.17	PODXL	podocalyxin like [Source:HGNC Symbol;Acc:HGNC:9171]
ENST00000482865.1	567	384.428	67.7613	79.5808	ENSG00000198836.11	OPA1	OPA1 mitochondrial dynamin like GTPase [Source:HGNC Symbol;Acc:HGNC:8140]
ENST00000649787.1	4567	4383.69	772.685	79.5802	ENSG00000122218.17	COPA	COPI coat complex subunit alpha [Source:HGNC Symbol;Acc:HGNC:2230]
ENST00000619850.2	2370	2186.69	385	79.4908	ENSG00000101447.15	FAM83D	family with sequence similarity 83 member D [Source:HGNC Symbol;Acc:HGNC:16122]
ENST00000440279.7	822	638.732	112.426	79.4674	ENSG00000112514.18	CUTA	cutA divalent cation tolerance homolog [Source:HGNC Symbol;Acc:HGNC:21101]
ENST00000306368.9	685	501.918	88.2573	79.389	ENSG00000168894.10	RNF181	ring finger protein 181 [Source:HGNC Symbol;Acc:HGNC:28037]
ENST00000219473.12	3328	3144.69	552.858	79.374	ENSG00000103194.16	USP10	ubiquitin specific peptidase 10 [Source:HGNC Symbol;Acc:HGNC:12608]
ENST00000269097.9	1573	1389.69	244.301	79.3691	ENSG00000141349.10	G6PC3	glucose-6-phosphatase catalytic subunit 3 [Source:HGNC Symbol;Acc:HGNC:24861]
ENST00000652272.2	2237	2053.69	361.022	79.3674	ENSG00000101158.15	NELFCD	negative elongation factor complex member C/D [Source:HGNC Symbol;Acc:HGNC:15934]
ENST00000233114.13	1296	1112.69	195.572	79.3552	ENSG00000014641.21	MDH1	malate dehydrogenase 1 [Source:HGNC Symbol;Acc:HGNC:6970]
ENST00000539945.7	1296	1112.69	195.572	79.3552	ENSG00000014641.21	MDH1	malate dehydrogenase 1 [Source:HGNC Symbol;Acc:HGNC:6970]
ENST00000557553.5	557	374.507	65.8106	79.3373	ENSG00000087302.9	RTRAF	RNA transcription, translation and transport factor [Source:HGNC Symbol;Acc:HGNC:23169]
ENST00000258105.8	496	314.471	55.2153	79.2722	ENSG00000204822.7	MRPL53	mitochondrial ribosomal protein L53 [Source:HGNC Symbol;Acc:HGNC:16684]
ENST00000392325.9	2496	2312.69	406.021	79.2637	ENSG00000141580.16	WDR45B	WD repeat domain 45B [Source:HGNC Symbol;Acc:HGNC:25072]
ENST00000373316.5	4812	4628.69	812.619	79.2632	ENSG00000102144.15	PGK1	phosphoglycerate kinase 1 [Source:HGNC Symbol;Acc:HGNC:8896]
ENST00000342374.5	4396	4212.69	739.348	79.2377	ENSG00000132824.14	SERINC3	serine incorporator 3 [Source:HGNC Symbol;Acc:HGNC:11699]
ENST00000262960.14	4273	4089.69	717.367	79.1943	ENSG00000142002.19	DPP9	dipeptidyl peptidase 9 [Source:HGNC Symbol;Acc:HGNC:18648]
ENST00000292433.4	2110	1926.69	337.831	79.1647	ENSG00000160888.7	IER2	immediate early response 2 [Source:HGNC Symbol;Acc:HGNC:28871]
ENST00000327772.7	562	379.468	66.5298	79.1558	ENSG00000184752.14	NDUFA12	NADH:ubiquinone oxidoreductase subunit A12 [Source:HGNC Symbol;Acc:HGNC:23987]
ENST00000419090.1	557	374.507	65.6236	79.1118	ENSG00000082153.18	BZW1	basic leucine zipper and W2 domains 1 [Source:HGNC Symbol;Acc:HGNC:18380]
ENST00000261868.10	2479	2295.69	402.164	79.0922	ENSG00000104131.13	EIF3J	eukaryotic translation initiation factor 3 subunit J [Source:HGNC Symbol;Acc:HGNC:3270]
ENST00000554364.1	565	382.455	66.948	79.0313	ENSG00000168175.16	MAPK1IP1L	mitogen-activated protein kinase 1 interacting protein 1 like [Source:HGNC Symbol;Acc:HGNC:19840]
ENST00000225525.4	1280	1096.69	191.8	78.9604	ENSG00000213977.8	TAX1BP3	Tax1 binding protein 3 [Source:HGNC Symbol;Acc:HGNC:30684]
ENST00000248450.9	1760	1576.69	275.673	78.939	ENSG00000127837.10	AAMP	angio associated migratory cell protein [Source:HGNC Symbol;Acc:HGNC:18]
ENST00000415933.5	863	679.71	118.807	78.9153	ENSG00000196262.15	PPIA	peptidylprolyl isomerase A [Source:HGNC Symbol;Acc:HGNC:9253]
ENST00000534980.7	6128	5944.69	1039.01	78.9103	ENSG00000110367.14	DDX6	DEAD-box helicase 6 [Source:HGNC Symbol;Acc:HGNC:2747]
ENST00000260130.9	2073	1889.69	330.031	78.851	ENSG00000137575.12	SDCBP	syndecan binding protein [Source:HGNC Symbol;Acc:HGNC:10662]
ENST00000266077.5	2361	2177.69	380.064	78.7959	ENSG00000125520.14	SLC2A4RG	SLC2A4 regulator [Source:HGNC Symbol;Acc:HGNC:15930]
ENST00000327428.10	555	372.533	65.011	78.7887	ENSG00000163170.12	BOLA3	bolA family member 3 [Source:HGNC Symbol;Acc:HGNC:24415]
ENST00000556840.5	398	220.614	38.4551	78.698	ENSG00000172590.18	MRPL52	mitochondrial ribosomal protein L52 [Source:HGNC Symbol;Acc:HGNC:16655]
ENST00000307116.6	2727	2543.69	443.378	78.6961	ENSG00000122884.13	P4HA1	prolyl 4-hydroxylase subunit alpha 1 [Source:HGNC Symbol;Acc:HGNC:8546]
ENST00000370206.9	1991	1807.69	314.983	78.6695	ENSG00000117519.16	CNN3	calponin 3 [Source:HGNC Symbol;Acc:HGNC:2157]
ENST00000225969.9	686	502.918	87.57	78.6142	ENSG00000108826.16	MRPL27	mitochondrial ribosomal protein L27 [Source:HGNC Symbol;Acc:HGNC:14483]
ENST00000651485.1	1707	1523.69	265.26	78.5994	ENSG00000085063.18	CD59	CD59 molecule (CD59 blood group) [Source:HGNC Symbol;Acc:HGNC:1689]
ENST00000392446.10	3287	3103.69	540.275	78.5922	ENSG00000171302.17	CANT1	calcium activated nucleotidase 1 [Source:HGNC Symbol;Acc:HGNC:19721]
ENST00000300688.8	1121	937.685	163.226	78.5913	ENSG00000167283.9	ATP5MG	ATP synthase membrane subunit g [Source:HGNC Symbol;Acc:HGNC:14247]
ENST00000678070.1	1565	1381.69	240.434	78.565	ENSG00000145907.16	G3BP1	G3BP stress granule assembly factor 1 [Source:HGNC Symbol;Acc:HGNC:30292]
ENST00000612750.5	1970	1786.69	310.652	78.4997	ENSG00000164934.15	DCAF13	DDB1 and CUL4 associated factor 13 [Source:HGNC Symbol;Acc:HGNC:24535]
ENST00000261479.9	1023	839.685	145.961	78.4808	ENSG00000100902.11	PSMA6	proteasome 20S subunit alpha 6 [Source:HGNC Symbol;Acc:HGNC:9535]
ENST00000355303.10	4777	4593.69	797.885	78.419	ENSG00000131620.18	ANO1	anoctamin 1 [Source:HGNC Symbol;Acc:HGNC:21625]
ENST00000376767.7	2845	2661.69	461.99	78.3643	ENSG00000099139.14	PCSK5	proprotein convertase subtilisin/kexin type 5 [Source:HGNC Symbol;Acc:HGNC:8747]
ENST00000676615.2	3843	3659.69	635.179	78.36	ENSG00000204463.14	BAG6	BAG cochaperone 6 [Source:HGNC Symbol;Acc:HGNC:13919]
ENST00000409096.5	2701	2517.69	436.874	78.3425	ENSG00000036257.14	CUL3	cullin 3 [Source:HGNC Symbol;Acc:HGNC:2553]
ENST00000312055.9	6532	6348.69	1101.5	78.3329	ENSG00000175216.15	CKAP5	cytoskeleton associated protein 5 [Source:HGNC Symbol;Acc:HGNC:28959]
ENST00000325888.13	9159	8975.69	1556.09	78.2726	ENSG00000128591.16	FLNC	filamin C [Source:HGNC Symbol;Acc:HGNC:3756]
ENST00000577514.5	513	331.177	57.4121	78.2681	ENSG00000133030.22	MPRIP	myosin phosphatase Rho interacting protein [Source:HGNC Symbol;Acc:HGNC:30321]
ENST00000507110.6	1648	1464.69	253.714	78.2065	ENSG00000112996.11	MRPS30	mitochondrial ribosomal protein S30 [Source:HGNC Symbol;Acc:HGNC:8769]
ENST00000265056.12	3434	3250.69	563.059	78.2026	ENSG00000073111.14	MCM2	minichromosome maintenance complex component 2 [Source:HGNC Symbol;Acc:HGNC:6944]
ENST00000535993.1	568	385.428	66.7465	78.1857	ENSG00000110092.4	CCND1	cyclin D1 [Source:HGNC Symbol;Acc:HGNC:1582]
ENST00000631145.1	384	207.768	35.9787	78.1822	ENSG00000273607.3	CHCHD10	coiled-coil-helix-coiled-coil-helix domain containing 10 [Source:HGNC Symbol;Acc:HGNC:15559]
ENST00000520222.1	384	207.768	35.9787	78.1822	ENSG00000250479.9	CHCHD10	coiled-coil-helix-coiled-coil-helix domain containing 10 [Source:HGNC Symbol;Acc:HGNC:15559]
ENST00000296533.3	2762	2578.69	446.457	78.167	ENSG00000164128.7	NPY1R	neuropeptide Y receptor Y1 [Source:HGNC Symbol;Acc:HGNC:7956]
ENST00000368223.4	5568	5384.69	932	78.1444	ENSG00000132688.11	NES	nestin [Source:HGNC Symbol;Acc:HGNC:7756]
ENST00000247866.9	465	284.427	49.21	78.1131	ENSG00000090266.13	NDUFB2	NADH:ubiquinone oxidoreductase subunit B2 [Source:HGNC Symbol;Acc:HGNC:7697]
ENST00000502976.5	1626	1442.69	249.495	78.0788	ENSG00000169714.17	CNBP	CCHC-type zinc finger nucleic acid binding protein [Source:HGNC Symbol;Acc:HGNC:13164]
ENST00000376692.9	1053	869.685	150.303	78.0276	ENSG00000116670.16	MAD2L2	mitotic arrest deficient 2 like 2 [Source:HGNC Symbol;Acc:HGNC:6764]
ENST00000534814.5	512	330.212	57.0665	78.0244	ENSG00000141279.18	NPEPPS	aminopeptidase puromycin sensitive [Source:HGNC Symbol;Acc:HGNC:7900]
ENST00000335757.10	3374	3190.69	551.365	78.0184	ENSG00000129353.15	SLC44A2	solute carrier family 44 member 2 [Source:HGNC Symbol;Acc:HGNC:17292]
ENST00000376387.5	3417	3233.69	558.503	77.9776	ENSG00000125304.10	TM9SF2	transmembrane 9 superfamily member 2 [Source:HGNC Symbol;Acc:HGNC:11865]
ENST00000370982.4	4395	4211.69	726.875	77.9194	ENSG00000172380.6	GNG12	G protein subunit gamma 12 [Source:HGNC Symbol;Acc:HGNC:19663]
ENST00000538426.6	1701	1517.69	261.675	77.8435	ENSG00000167770.13	OTUB1	OTU deubiquitinase, ubiquitin aldehyde binding 1 [Source:HGNC Symbol;Acc:HGNC:23077]
ENST00000464579.1	128	23.2338	4	77.7287	ENSG00000088448.14	ANKRD10	ankyrin repeat domain 10 [Source:HGNC Symbol;Acc:HGNC:20265]
ENST00000343528.10	1101	917.685	157.892	77.6798	ENSG00000160209.19	PDXK	pyridoxal kinase [Source:HGNC Symbol;Acc:HGNC:8819]
ENST00000301585.10	894	710.685	122.268	77.6743	ENSG00000167862.10	MRPL58	mitochondrial ribosomal protein L58 [Source:HGNC Symbol;Acc:HGNC:5359]
ENST00000259873.5	1398	1214.69	208.972	77.6724	ENSG00000204568.12	MRPS18B	mitochondrial ribosomal protein S18B [Source:HGNC Symbol;Acc:HGNC:14516]
ENST00000492478.5	809	625.732	107.578	77.6206	ENSG00000108100.18	CCNY	cyclin Y [Source:HGNC Symbol;Acc:HGNC:23354]
ENST00000519511.1	582	399.334	68.6033	77.5624	ENSG00000113739.11	STC2	stanniocalcin 2 [Source:HGNC Symbol;Acc:HGNC:11374]
ENST00000283290.10	1568	1384.69	237.798	77.5354	ENSG00000144848.11	ATG3	autophagy related 3 [Source:HGNC Symbol;Acc:HGNC:20962]
ENST00000334220.9	2813	2629.69	450.926	77.4182	ENSG00000119689.15	DLST	dihydrolipoamide S-succinyltransferase [Source:HGNC Symbol;Acc:HGNC:2911]
ENST00000382291.7	2088	1904.69	326.39	77.367	ENSG00000125841.13	NRSN2	neurensin 2 [Source:HGNC Symbol;Acc:HGNC:16229]
ENST00000299705.10	1418	1234.69	211.565	77.3624	ENSG00000166557.14	TMED3	transmembrane p24 trafficking protein 3 [Source:HGNC Symbol;Acc:HGNC:28889]
ENST00000330029.6	916	732.685	125.536	77.356	ENSG00000184076.13	UQCR10	ubiquinol-cytochrome c reductase, complex III subunit X [Source:HGNC Symbol;Acc:HGNC:30863]
ENST00000563330.1	548	365.61	62.6014	77.305	ENSG00000198826.11	ARHGAP11A	Rho GTPase activating protein 11A [Source:HGNC Symbol;Acc:HGNC:15783]
ENST00000521604.7	2777	2593.69	443.92	77.2734	ENSG00000187735.16	TCEA1	transcription elongation factor A1 [Source:HGNC Symbol;Acc:HGNC:11612]
ENST00000394048.10	4180	3996.69	683.985	77.2661	ENSG00000139641.13	ESYT1	extended synaptotagmin 1 [Source:HGNC Symbol;Acc:HGNC:29534]
ENST00000368471.8	6519	6335.69	1084.25	77.2639	ENSG00000160710.18	ADAR	adenosine deaminase RNA specific [Source:HGNC Symbol;Acc:HGNC:225]
ENST00000265304.11	677	493.987	84.414	77.151	ENSG00000106028.11	SSBP1	single stranded DNA binding protein 1 [Source:HGNC Symbol;Acc:HGNC:11317]
ENST00000257527.9	6481	6297.69	1075.89	77.1309	ENSG00000135074.16	ADAM19	ADAM metallopeptidase domain 19 [Source:HGNC Symbol;Acc:HGNC:197]
ENST00000348411.3	1899	1715.69	293.083	77.1249	ENSG00000068438.15	FTSJ1	FtsJ RNA 2'-O-methyltransferase 1 [Source:HGNC Symbol;Acc:HGNC:13254]
ENST00000606719.6	2476	2292.69	391.623	77.1198	ENSG00000113712.19	CSNK1A1	casein kinase 1 alpha 1 [Source:HGNC Symbol;Acc:HGNC:2451]
ENST00000584289.5	1090	906.685	154.866	77.1157	ENSG00000197170.10	PSMD12	proteasome 26S subunit, non-ATPase 12 [Source:HGNC Symbol;Acc:HGNC:9557]
ENST00000372524.5	3205	3021.69	516	77.0979	ENSG00000165655.17	ZNF503	zinc finger protein 503 [Source:HGNC Symbol;Acc:HGNC:23589]
ENST00000303904.8	1404	1220.69	208.429	77.0897	ENSG00000168090.10	COPS6	COP9 signalosome subunit 6 [Source:HGNC Symbol;Acc:HGNC:21749]
ENST00000358368.5	2647	2463.69	419.948	76.9578	ENSG00000076924.12	XAB2	XPA binding protein 2 [Source:HGNC Symbol;Acc:HGNC:14089]
ENST00000646252.2	2134	1950.69	332.426	76.9397	ENSG00000284774.2	HSF1	heat shock transcription factor 1 [Source:HGNC Symbol;Acc:HGNC:5224]
ENST00000528838.6	2134	1950.69	332.426	76.9397	ENSG00000185122.11	HSF1	heat shock transcription factor 1 [Source:HGNC Symbol;Acc:HGNC:5224]
ENST00000268607.10	2147	1963.69	334.4	76.884	ENSG00000140941.14	MAP1LC3B	microtubule associated protein 1 light chain 3 beta [Source:HGNC Symbol;Acc:HGNC:13352]
ENST00000219252.10	1764	1580.69	269.051	76.8478	ENSG00000102978.13	POLR2C	RNA polymerase II subunit C [Source:HGNC Symbol;Acc:HGNC:9189]
ENST00000542652.6	3261	3077.69	523.813	76.8412	ENSG00000082397.18	EPB41L3	erythrocyte membrane protein band 4.1 like 3 [Source:HGNC Symbol;Acc:HGNC:3380]
ENST00000585460.1	680	496.97	84.5663	76.8262	ENSG00000108946.17	PRKAR1A	protein kinase cAMP-dependent type I regulatory subunit alpha [Source:HGNC Symbol;Acc:HGNC:9388]
ENST00000491035.5	1369	1185.69	201.681	76.796	ENSG00000147403.18	RPL10	ribosomal protein L10 [Source:HGNC Symbol;Acc:HGNC:10298]
ENST00000300151.5	1083	899.685	152.968	76.7631	ENSG00000166902.5	MRPL16	mitochondrial ribosomal protein L16 [Source:HGNC Symbol;Acc:HGNC:14476]
ENST00000488834.5	585	402.334	68.3919	76.7469	ENSG00000124783.14	SSR1	signal sequence receptor subunit 1 [Source:HGNC Symbol;Acc:HGNC:11323]
ENST00000368277.3	1068	884.685	150.336	76.7212	ENSG00000160783.19	PMF1	polyamine modulated factor 1 [Source:HGNC Symbol;Acc:HGNC:9112]
ENST00000288207.7	1488	1304.69	221.485	76.6446	ENSG00000157456.8	CCNB2	cyclin B2 [Source:HGNC Symbol;Acc:HGNC:1580]
ENST00000367569.4	690	506.9	86	76.5981	ENSG00000169976.7	SF3B5	splicing factor 3b subunit 5 [Source:HGNC Symbol;Acc:HGNC:21083]
ENST00000369626.8	3753	3569.69	605.618	76.5969	ENSG00000155380.13	SLC16A1	solute carrier family 16 member 1 [Source:HGNC Symbol;Acc:HGNC:10922]
ENST00000372858.8	3142	2958.69	501.828	76.577	ENSG00000090621.15	PABPC4	poly(A) binding protein cytoplasmic 4 [Source:HGNC Symbol;Acc:HGNC:8557]
ENST00000253024.10	3364	3180.69	538.921	76.4974	ENSG00000130726.12	TRIM28	tripartite motif containing 28 [Source:HGNC Symbol;Acc:HGNC:16384]
ENST00000471974.1	513	331.177	56.1023	76.4826	ENSG00000170485.17	NPAS2	neuronal PAS domain protein 2 [Source:HGNC Symbol;Acc:HGNC:7895]
ENST00000518022.5	2022	1838.69	311.087	76.3864	ENSG00000102225.17	CDK16	cyclin dependent kinase 16 [Source:HGNC Symbol;Acc:HGNC:8749]
ENST00000375499.8	1015	831.685	140.673	76.3647	ENSG00000117118.11	SDHB	succinate dehydrogenase complex iron sulfur subunit B [Source:HGNC Symbol;Acc:HGNC:10681]
ENST00000397511.6	3248	3064.69	518.175	76.3365	ENSG00000124783.14	SSR1	signal sequence receptor subunit 1 [Source:HGNC Symbol;Acc:HGNC:11323]
ENST00000394249.8	3072	2888.69	487.608	76.2101	ENSG00000198901.14	PRC1	protein regulator of cytokinesis 1 [Source:HGNC Symbol;Acc:HGNC:9341]
ENST00000281141.9	1321	1137.69	192.026	76.2045	ENSG00000151465.14	CDC123	cell division cycle 123 [Source:HGNC Symbol;Acc:HGNC:16827]
ENST00000265896.10	2962	2778.69	468.9	76.1873	ENSG00000104549.12	SQLE	squalene epoxidase [Source:HGNC Symbol;Acc:HGNC:11279]
ENST00000610495.2	1707	1523.69	257	76.1518	ENSG00000288722.1	F8A1	coagulation factor VIII associated 1 [Source:HGNC Symbol;Acc:HGNC:3547]
ENST00000451137.7	2278	2094.69	353.29	76.1473	ENSG00000142871.18	CCN1	cellular communication network factor 1 [Source:HGNC Symbol;Acc:HGNC:2654]
ENST00000259512.9	3213	3029.69	510.716	76.107	ENSG00000136986.10	DERL1	derlin 1 [Source:HGNC Symbol;Acc:HGNC:28454]
ENST00000372755.7	6489	6305.69	1062.73	76.0911	ENSG00000035403.18	VCL	vinculin [Source:HGNC Symbol;Acc:HGNC:12665]
ENST00000558527.5	791	607.732	102.401	76.0736	ENSG00000140319.11	SRP14	signal recognition particle 14 [Source:HGNC Symbol;Acc:HGNC:11299]
ENST00000476803.1	701	517.847	87.2409	76.0608	ENSG00000162585.17	FAAP20	FA core complex associated protein 20 [Source:HGNC Symbol;Acc:HGNC:26428]
ENST00000382952.8	2488	2304.69	388.122	76.0324	ENSG00000159692.18	CTBP1	C-terminal binding protein 1 [Source:HGNC Symbol;Acc:HGNC:2494]
ENST00000629606.2	732	548.773	92.3644	75.9896	ENSG00000280548.4	FBL	fibrillarin [Source:HGNC Symbol;Acc:HGNC:3599]
ENST00000597224.5	732	548.773	92.3644	75.9896	ENSG00000105202.9	FBL	fibrillarin [Source:HGNC Symbol;Acc:HGNC:3599]
ENST00000695999.1	828	644.732	108.411	75.9165	ENSG00000196465.11	MYL6B	myosin light chain 6B [Source:HGNC Symbol;Acc:HGNC:29823]
ENST00000279146.8	1236	1052.69	176.908	75.8738	ENSG00000110711.11	AIP	aryl hydrocarbon receptor interacting protein [Source:HGNC Symbol;Acc:HGNC:358]
ENST00000285279.10	2939	2755.69	462.943	75.8474	ENSG00000154978.13	VOPP1	VOPP1 WW domain binding protein [Source:HGNC Symbol;Acc:HGNC:34518]
ENST00000338663.12	1885	1701.69	285.851	75.8408	ENSG00000168003.19	SLC3A2	solute carrier family 3 member 2 [Source:HGNC Symbol;Acc:HGNC:11026]
ENST00000403230.3	4761	4577.69	768.467	75.7917	ENSG00000100201.23	DDX17	DEAD-box helicase 17 [Source:HGNC Symbol;Acc:HGNC:2740]
ENST00000711160.1	1129	945.685	158.584	75.7105	ENSG00000292348.1	CD99	CD99 molecule (Xg blood group) [Source:HGNC Symbol;Acc:HGNC:7082]
ENST00000381192.10	1129	945.685	158.584	75.7105	ENSG00000002586.20	CD99	CD99 molecule (Xg blood group) [Source:HGNC Symbol;Acc:HGNC:7082]
ENST00000523569.1	618	435.129	72.8744	75.6134	ENSG00000104472.10	CHRAC1	chromatin accessibility complex subunit 1 [Source:HGNC Symbol;Acc:HGNC:13544]
ENST00000506572.5	1331	1147.69	192.129	75.5811	ENSG00000134057.15	CCNB1	cyclin B1 [Source:HGNC Symbol;Acc:HGNC:1579]
ENST00000273064.11	3820	3636.69	608.627	75.5592	ENSG00000144580.15	CNOT9	CCR4-NOT transcription complex subunit 9 [Source:HGNC Symbol;Acc:HGNC:10445]
ENST00000504309.5	2067	1883.69	315.226	75.5537	ENSG00000073578.18	SDHA	succinate dehydrogenase complex flavoprotein subunit A [Source:HGNC Symbol;Acc:HGNC:10680]
ENST00000614575.4	1249	1065.69	178.21	75.4999	ENSG00000273594.4	EEF1D	eukaryotic translation elongation factor 1 delta [Source:HGNC Symbol;Acc:HGNC:3211]
ENST00000395119.7	1249	1065.69	178.21	75.4999	ENSG00000104529.19	EEF1D	eukaryotic translation elongation factor 1 delta [Source:HGNC Symbol;Acc:HGNC:3211]
ENST00000360632.8	5037	4853.69	811.537	75.4882	ENSG00000018408.15	WWTR1	WW domain containing transcription regulator 1 [Source:HGNC Symbol;Acc:HGNC:24042]
ENST00000592576.5	3364	3180.69	531.662	75.4671	ENSG00000108883.13	EFTUD2	elongation factor Tu GTP binding domain containing 2 [Source:HGNC Symbol;Acc:HGNC:30858]
ENST00000366988.5	916	732.685	122.444	75.4506	ENSG00000117691.10	NENF	neudesin neurotrophic factor [Source:HGNC Symbol;Acc:HGNC:30384]
ENST00000332822.6	1913	1729.69	289	75.435	ENSG00000183691.6	NOG	noggin [Source:HGNC Symbol;Acc:HGNC:7866]
ENST00000554332.1	534	351.834	58.7759	75.4231	ENSG00000134001.15	EIF2S1	eukaryotic translation initiation factor 2 subunit alpha [Source:HGNC Symbol;Acc:HGNC:3265]
ENST00000523319.6	863	679.71	113.546	75.4205	ENSG00000076554.16	TPD52	tumor protein D52 [Source:HGNC Symbol;Acc:HGNC:12005]
ENST00000355937.9	2503	2319.69	387.292	75.3792	ENSG00000101166.16	PRELID3B	PRELI domain containing 3B [Source:HGNC Symbol;Acc:HGNC:15892]
ENST00000311852.11	3701	3517.69	587.124	75.3555	ENSG00000157227.14	MMP14	matrix metallopeptidase 14 [Source:HGNC Symbol;Acc:HGNC:7160]
ENST00000301454.9	3482	3298.69	550.539	75.351	ENSG00000125648.15	SLC25A23	solute carrier family 25 member 23 [Source:HGNC Symbol;Acc:HGNC:19375]
ENST00000546591.6	676	492.987	82.2613	75.336	ENSG00000229117.9	RPL41	ribosomal protein L41 [Source:HGNC Symbol;Acc:HGNC:10354]
ENST00000326004.4	821	637.732	106.36	75.2977	ENSG00000189403.15	HMGB1	high mobility group box 1 [Source:HGNC Symbol;Acc:HGNC:4983]
ENST00000615372.1	130	24.0103	4	75.215	ENSG00000276868.1
ENST00000301838.5	1708	1524.69	254	75.2135	ENSG00000168040.5	FADD	Fas associated via death domain [Source:HGNC Symbol;Acc:HGNC:3573]
ENST00000162749.7	2171	1987.69	331.028	75.1899	ENSG00000067182.9	TNFRSF1A	TNF receptor superfamily member 1A [Source:HGNC Symbol;Acc:HGNC:11916]
ENST00000698737.1	4196	4012.69	668.052	75.1653	ENSG00000148606.15	POLR3A	RNA polymerase III subunit A [Source:HGNC Symbol;Acc:HGNC:30074]
ENST00000515959.1	91	12.0151	2	75.153	ENSG00000251768.1	RNA5SP217	RNA, 5S ribosomal pseudogene 217 [Source:HGNC Symbol;Acc:HGNC:43117]
ENST00000216832.9	3537	3353.69	558.112	75.1348	ENSG00000100941.9	PNN	pinin, desmosome associated protein [Source:HGNC Symbol;Acc:HGNC:9162]
ENST00000394485.5	404	226.109	37.6253	75.1285	ENSG00000187193.9	MT1X	metallothionein 1X [Source:HGNC Symbol;Acc:HGNC:7405]
ENST00000343702.9	3621	3437.69	571.947	75.1159	ENSG00000074527.13	NTN4	netrin 4 [Source:HGNC Symbol;Acc:HGNC:13658]
ENST00000312189.10	836	652.732	108.552	75.0837	ENSG00000119403.15	PHF19	PHD finger protein 19 [Source:HGNC Symbol;Acc:HGNC:24566]
ENST00000265245.10	3283	3099.69	515.146	75.0335	ENSG00000041802.11	LSG1	large 60S subunit nuclear export GTPase 1 [Source:HGNC Symbol;Acc:HGNC:25652]
ENST00000409645.5	8252	8068.69	1339.15	74.9324	ENSG00000152127.9	MGAT5	alpha-1,6-mannosylglycoprotein 6-beta-N-acetylglucosaminyltransferase [Source:HGNC Symbol;Acc:HGNC:7049]
ENST00000323146.8	2666	2482.69	411.993	74.9222	ENSG00000176087.16	SLC35A4	solute carrier family 35 member A4 [Source:HGNC Symbol;Acc:HGNC:20753]
ENST00000311111.11	1145	961.685	159.304	74.7888	ENSG00000172809.13	RPL38	ribosomal protein L38 [Source:HGNC Symbol;Acc:HGNC:10349]
ENST00000586263.5	3347	3163.69	523.857	74.7587	ENSG00000049759.20	NEDD4L	NEDD4 like E3 ubiquitin protein ligase [Source:HGNC Symbol;Acc:HGNC:7728]
ENST00000432365.6	1564	1380.69	228.616	74.7572	ENSG00000065054.14	NHERF2	NHERF family PDZ scaffold protein 2 [Source:HGNC Symbol;Acc:HGNC:11076]
ENST00000372979.9	3006	2822.69	467.281	74.7408	ENSG00000122882.11	ECD	ecdysoneless cell cycle regulator [Source:HGNC Symbol;Acc:HGNC:17029]
ENST00000261942.7	4485	4301.69	711.973	74.7252	ENSG00000113194.13	FAF2	Fas associated factor family member 2 [Source:HGNC Symbol;Acc:HGNC:24666]
ENST00000053468.4	2100	1916.69	317.176	74.7122	ENSG00000048544.6	MRPS10	mitochondrial ribosomal protein S10 [Source:HGNC Symbol;Acc:HGNC:14502]
ENST00000081029.8	1829	1645.69	272.217	74.6812	ENSG00000061794.13	MRPS35	mitochondrial ribosomal protein S35 [Source:HGNC Symbol;Acc:HGNC:16635]
ENST00000489818.5	683	499.935	82.6487	74.6388	ENSG00000135821.19	GLUL	glutamate-ammonia ligase [Source:HGNC Symbol;Acc:HGNC:4341]
ENST00000333119.8	595	412.263	68.1369	74.6192	ENSG00000126756.12	UXT	ubiquitously expressed prefoldin like chaperone [Source:HGNC Symbol;Acc:HGNC:12641]
ENST00000642050.2	2284	2100.69	347.013	74.5808	ENSG00000131238.18	PPT1	palmitoyl-protein thioesterase 1 [Source:HGNC Symbol;Acc:HGNC:9325]
ENST00000296456.10	2879	2695.69	445.274	74.5763	ENSG00000164062.13	APEH	acylaminoacyl-peptide hydrolase [Source:HGNC Symbol;Acc:HGNC:586]
ENST00000229238.5	898	714.685	118.044	74.5714	ENSG00000111639.8	MRPL51	mitochondrial ribosomal protein L51 [Source:HGNC Symbol;Acc:HGNC:14044]
ENST00000565990.2	967	783.685	129.411	74.554	ENSG00000189091.13	SF3B3	splicing factor 3b subunit 3 [Source:HGNC Symbol;Acc:HGNC:10770]
ENST00000305784.7	1051	867.685	143.263	74.5441	ENSG00000168393.13	DTYMK	deoxythymidylate kinase [Source:HGNC Symbol;Acc:HGNC:3061]
ENST00000491430.1	683	499.935	82.4776	74.4843	ENSG00000168264.11	IRF2BP2	interferon regulatory factor 2 binding protein 2 [Source:HGNC Symbol;Acc:HGNC:21729]
ENST00000597229.2	1968	1784.69	294.104	74.4015	ENSG00000198816.7	ZNF358	zinc finger protein 358 [Source:HGNC Symbol;Acc:HGNC:16838]
ENST00000309100.8	3543	3359.69	553.466	74.3763	ENSG00000173327.8	MAP3K11	mitogen-activated protein kinase kinase kinase 11 [Source:HGNC Symbol;Acc:HGNC:6850]
ENST00000671022.1	1275	1091.69	179.806	74.3615	ENSG00000124193.16	SRSF6	serine and arginine rich splicing factor 6 [Source:HGNC Symbol;Acc:HGNC:10788]
ENST00000237889.9	493	311.536	51.2887	74.3284	ENSG00000119013.10	NDUFB3	NADH:ubiquinone oxidoreductase subunit B3 [Source:HGNC Symbol;Acc:HGNC:7698]
ENST00000393263.7	1896	1712.69	281.721	74.2648	ENSG00000187109.15	NAP1L1	nucleosome assembly protein 1 like 1 [Source:HGNC Symbol;Acc:HGNC:7637]
ENST00000403162.7	2195	2011.69	330.661	74.2104	ENSG00000108588.15	CCDC47	coiled-coil domain containing 47 [Source:HGNC Symbol;Acc:HGNC:24856]
ENST00000332707.10	6370	6186.69	1016.12	74.1528	ENSG00000184575.12	XPOT	exportin for tRNA [Source:HGNC Symbol;Acc:HGNC:12826]
ENST00000532820.5	3438	3254.69	534.015	74.0775	ENSG00000135387.21	CAPRIN1	cell cycle associated protein 1 [Source:HGNC Symbol;Acc:HGNC:6743]
ENST00000366472.6	3148	2964.69	486.029	74.016	ENSG00000175137.11	SH3BP5L	SH3 binding domain protein 5 like [Source:HGNC Symbol;Acc:HGNC:29360]
ENST00000022615.9	1418	1234.69	202.359	73.996	ENSG00000078668.14	VDAC3	voltage dependent anion channel 3 [Source:HGNC Symbol;Acc:HGNC:12674]
ENST00000369550.10	2469	2285.69	373.987	73.8724	ENSG00000130826.19	DKC1	dyskerin pseudouridine synthase 1 [Source:HGNC Symbol;Acc:HGNC:2890]
ENST00000301761.7	1186	1002.69	163.967	73.8304	ENSG00000167985.7	SDHAF2	succinate dehydrogenase complex assembly factor 2 [Source:HGNC Symbol;Acc:HGNC:26034]
ENST00000371471.7	5790	5606.69	915.538	73.7246	ENSG00000171940.14	ZNF217	zinc finger protein 217 [Source:HGNC Symbol;Acc:HGNC:13009]
ENST00000382771.9	2586	2402.69	392.232	73.7036	ENSG00000206075.14	SERPINB5	serpin family B member 5 [Source:HGNC Symbol;Acc:HGNC:8949]
ENST00000369905.9	2830	2646.69	431.686	73.639	ENSG00000138107.13	ACTR1A	actin related protein 1A [Source:HGNC Symbol;Acc:HGNC:167]
ENST00000199389.11	4411	4227.69	688.931	73.5724	ENSG00000086232.13	EIF2AK1	eukaryotic translation initiation factor 2 alpha kinase 1 [Source:HGNC Symbol;Acc:HGNC:24921]
ENST00000673550.1	2695	2511.69	408.941	73.5086	ENSG00000288516.1	PRKACA	protein kinase cAMP-activated catalytic subunit alpha [Source:HGNC Symbol;Acc:HGNC:9380]
ENST00000308677.9	2695	2511.69	408.941	73.5086	ENSG00000072062.16	PRKACA	protein kinase cAMP-activated catalytic subunit alpha [Source:HGNC Symbol;Acc:HGNC:9380]
ENST00000356493.10	1365	1181.69	192.353	73.4918	ENSG00000165283.16	STOML2	stomatin like 2 [Source:HGNC Symbol;Acc:HGNC:14559]
ENST00000233146.7	3115	2931.69	477.151	73.482	ENSG00000095002.15	MSH2	mutS homolog 2 [Source:HGNC Symbol;Acc:HGNC:7325]
ENST00000258770.8	2226	2042.69	332.264	73.4385	ENSG00000136270.14	TBRG4	transforming growth factor beta regulator 4 [Source:HGNC Symbol;Acc:HGNC:17443]
ENST00000528364.1	953	769.685	125.167	73.4208	ENSG00000074201.9	CLNS1A	chloride nucleotide-sensitive channel 1A [Source:HGNC Symbol;Acc:HGNC:2080]
ENST00000291577.11	1584	1400.69	227.673	73.386	ENSG00000160221.18	GATD3	glutamine amidotransferase class 1 domain containing 3 [Source:HGNC Symbol;Acc:HGNC:1273]
ENST00000204961.5	3303	3119.69	507	73.3735	ENSG00000090776.6	EFNB1	ephrin B1 [Source:HGNC Symbol;Acc:HGNC:3226]
ENST00000566753.5	1996	1812.69	294.503	73.3517	ENSG00000104164.12	BLOC1S6	biogenesis of lysosomal organelles complex 1 subunit 6 [Source:HGNC Symbol;Acc:HGNC:8549]
ENST00000255175.5	1726	1542.69	250.195	73.2223	ENSG00000132824.14	SERINC3	serine incorporator 3 [Source:HGNC Symbol;Acc:HGNC:11699]
ENST00000616643.3	1818	1634.69	264.937	73.1729	ENSG00000274474.3	YWHAE	tyrosine 3-monooxygenase/tryptophan 5-monooxygenase activation protein epsilon [Source:HGNC Symbol;Acc:HGNC:12851]
ENST00000571732.5	1818	1634.69	264.937	73.1729	ENSG00000108953.17	YWHAE	tyrosine 3-monooxygenase/tryptophan 5-monooxygenase activation protein epsilon [Source:HGNC Symbol;Acc:HGNC:12851]
ENST00000397886.3	755	571.753	92.529	73.0654	ENSG00000183255.12	PTTG1IP	PTTG1 interacting protein [Source:HGNC Symbol;Acc:HGNC:13524]
ENST00000366553.3	7711	7527.69	1218.16	73.0607	ENSG00000203668.3	CHML	CHM like Rab escort protein [Source:HGNC Symbol;Acc:HGNC:1941]
ENST00000492356.2	429	249.705	40.3959	73.0384	ENSG00000171858.18	RPS21	ribosomal protein S21 [Source:HGNC Symbol;Acc:HGNC:10409]
ENST00000548169.2	2951	2767.69	447.307	72.9677	ENSG00000174437.18	ATP2A2	ATPase sarcoplasmic/endoplasmic reticulum Ca2+ transporting 2 [Source:HGNC Symbol;Acc:HGNC:812]
ENST00000528896.7	7428	7244.69	1170.74	72.9596	ENSG00000007202.16	BLTP2	bridge-like lipid transfer protein family member 2 [Source:HGNC Symbol;Acc:HGNC:28960]
ENST00000487282.5	777	593.753	95.9242	72.9398	ENSG00000171055.15	FEZ2	fasciculation and elongation protein zeta 2 [Source:HGNC Symbol;Acc:HGNC:3660]
ENST00000593582.5	533	350.858	56.6721	72.9256	ENSG00000130726.12	TRIM28	tripartite motif containing 28 [Source:HGNC Symbol;Acc:HGNC:16384]
ENST00000354618.10	4405	4221.69	681.76	72.9101	ENSG00000054118.15	THRAP3	thyroid hormone receptor associated protein 3 [Source:HGNC Symbol;Acc:HGNC:22964]
ENST00000340648.6	5078	4894.69	790.279	72.895	ENSG00000160208.13	RRP1B	ribosomal RNA processing 1B [Source:HGNC Symbol;Acc:HGNC:23818]
ENST00000373418.7	2550	2366.69	381.861	72.8462	ENSG00000134686.21	PHC2	polyhomeotic homolog 2 [Source:HGNC Symbol;Acc:HGNC:3183]
ENST00000411892.6	584	401.334	64.7492	72.8402	ENSG00000099901.18	RANBP1	RAN binding protein 1 [Source:HGNC Symbol;Acc:HGNC:9847]
ENST00000257904.11	1865	1681.69	271.265	72.8268	ENSG00000135446.17	CDK4	cyclin dependent kinase 4 [Source:HGNC Symbol;Acc:HGNC:1773]
ENST00000350592.7	1610	1426.69	229.825	72.7296	ENSG00000143612.21	C1orf43	chromosome 1 open reading frame 43 [Source:HGNC Symbol;Acc:HGNC:29876]
ENST00000584781.5	562	379.468	61.111	72.7086	ENSG00000141526.18	SLC16A3	solute carrier family 16 member 3 [Source:HGNC Symbol;Acc:HGNC:10924]
ENST00000279281.8	2661	2477.69	398.923	72.6917	ENSG00000149823.10	VPS51	VPS51 subunit of GARP complex [Source:HGNC Symbol;Acc:HGNC:1172]
ENST00000463216.6	6926	6742.69	1084.32	72.6048	ENSG00000182670.14	TTC3	tetratricopeptide repeat domain 3 [Source:HGNC Symbol;Acc:HGNC:12393]
ENST00000642900.1	3855	3671.69	590.365	72.5935	ENSG00000174780.17	SRP72	signal recognition particle 72 [Source:HGNC Symbol;Acc:HGNC:11303]
ENST00000353107.8	947	763.685	122.775	72.5836	ENSG00000147669.11	POLR2K	RNA polymerase II, I and III subunit K [Source:HGNC Symbol;Acc:HGNC:9198]
ENST00000261811.6	790	606.732	97.4593	72.5217	ENSG00000120306.11	CYSTM1	cysteine rich transmembrane module containing 1 [Source:HGNC Symbol;Acc:HGNC:30239]
ENST00000381125.9	2626	2442.69	392.175	72.486	ENSG00000067057.19	PFKP	phosphofructokinase, platelet [Source:HGNC Symbol;Acc:HGNC:8878]
ENST00000429586.7	2446	2262.69	363.023	72.4357	ENSG00000161204.12	ABCF3	ATP binding cassette subfamily F member 3 [Source:HGNC Symbol;Acc:HGNC:72]
ENST00000270538.8	1843	1659.69	266.271	72.4335	ENSG00000104980.8	TIMM44	translocase of inner mitochondrial membrane 44 [Source:HGNC Symbol;Acc:HGNC:17316]
ENST00000558053.1	463	282.487	45.32	72.4325	ENSG00000104131.13	EIF3J	eukaryotic translation initiation factor 3 subunit J [Source:HGNC Symbol;Acc:HGNC:3270]
ENST00000518721.6	6259	6075.69	974.556	72.4192	ENSG00000153317.15	ASAP1	ArfGAP with SH3 domain, ankyrin repeat and PH domain 1 [Source:HGNC Symbol;Acc:HGNC:2720]
ENST00000407315.6	2076	1892.69	303.564	72.4127	ENSG00000176946.13	THAP4	THAP domain containing 4 [Source:HGNC Symbol;Acc:HGNC:23187]
ENST00000331244.10	1318	1134.69	181.85	72.3569	ENSG00000108010.12	GLRX3	glutaredoxin 3 [Source:HGNC Symbol;Acc:HGNC:15987]
ENST00000330137.12	2809	2625.69	420.533	72.3102	ENSG00000182628.13	SKA2	spindle and kinetochore associated complex subunit 2 [Source:HGNC Symbol;Acc:HGNC:28006]
ENST00000522965.1	1916	1732.69	277.39	72.2791	ENSG00000104312.8	RIPK2	receptor interacting serine/threonine kinase 2 [Source:HGNC Symbol;Acc:HGNC:10020]
ENST00000376547.7	2492	2308.69	369.426	72.2445	ENSG00000102572.15	STK24	serine/threonine kinase 24 [Source:HGNC Symbol;Acc:HGNC:11403]
ENST00000547708.5	530	347.882	55.6647	72.2419	ENSG00000135486.19	HNRNPA1	heterogeneous nuclear ribonucleoprotein A1 [Source:HGNC Symbol;Acc:HGNC:5031]
ENST00000304858.7	4774	4590.69	734.457	72.2323	ENSG00000170606.16	HSPA4	heat shock protein family A (Hsp70) member 4 [Source:HGNC Symbol;Acc:HGNC:5237]
ENST00000590720.6	3182	2998.69	479.613	72.2108	ENSG00000131467.12	PSME3	proteasome activator subunit 3 [Source:HGNC Symbol;Acc:HGNC:9570]
ENST00000510056.5	3040	2856.69	456.725	72.1829	ENSG00000015479.20	MATR3	matrin 3 [Source:HGNC Symbol;Acc:HGNC:6912]
ENST00000423777.7	2007	1823.69	291.52	72.1708	ENSG00000169136.13	ATF5	activating transcription factor 5 [Source:HGNC Symbol;Acc:HGNC:790]
ENST00000697712.1	4752	4568.69	729.397	72.08	ENSG00000130402.14	ACTN4	actinin alpha 4 [Source:HGNC Symbol;Acc:HGNC:166]
ENST00000420282.6	2827	2643.69	421.375	71.9617	ENSG00000213639.11	PPP1CB	protein phosphatase 1 catalytic subunit beta [Source:HGNC Symbol;Acc:HGNC:9282]
ENST00000373218.5	7491	7307.69	1161.49	71.759	ENSG00000148730.7	EIF4EBP2	eukaryotic translation initiation factor 4E binding protein 2 [Source:HGNC Symbol;Acc:HGNC:3289]
ENST00000433386.7	1635	1451.69	230.642	71.7313	ENSG00000133265.11	HSPBP1	HSPA (Hsp70) binding protein 1 [Source:HGNC Symbol;Acc:HGNC:24989]
ENST00000460734.5	2523	2339.69	371.284	71.6458	ENSG00000197381.18	ADARB1	adenosine deaminase RNA specific B1 [Source:HGNC Symbol;Acc:HGNC:226]
ENST00000225742.13	1800	1616.69	256.509	71.6342	ENSG00000108604.18	SMARCD2	SWI/SNF related, matrix associated, actin dependent regulator of chromatin, subfamily d, member 2 [Source:HGNC Symbol;Acc:HGNC:11107]
ENST00000205636.4	3307	3123.69	494.971	71.541	ENSG00000091317.8	CMTM6	CKLF like MARVEL transmembrane domain containing 6 [Source:HGNC Symbol;Acc:HGNC:19177]
ENST00000261692.7	1346	1162.69	184.188	71.5222	ENSG00000111328.7	CDK2AP1	cyclin dependent kinase 2 associated protein 1 [Source:HGNC Symbol;Acc:HGNC:14002]
ENST00000595957.5	734	550.773	87.1656	71.452	ENSG00000130725.8	UBE2M	ubiquitin conjugating enzyme E2 M [Source:HGNC Symbol;Acc:HGNC:12491]
ENST00000618693.4	695	511.882	80.986	71.4302	ENSG00000284776.1		ENSP00000482916
ENST00000037243.7	974	790.685	125.067	71.4134	ENSG00000034713.8	GABARAPL2	GABA type A receptor associated protein like 2 [Source:HGNC Symbol;Acc:HGNC:13291]
ENST00000493772.5	1328	1144.69	181.048	71.4084	ENSG00000125520.14	SLC2A4RG	SLC2A4 regulator [Source:HGNC Symbol;Acc:HGNC:15930]
ENST00000315273.4	5582	5398.69	853.848	71.406	ENSG00000151693.11	ASAP2	ArfGAP with SH3 domain, ankyrin repeat and PH domain 2 [Source:HGNC Symbol;Acc:HGNC:2721]
ENST00000418776.1	501	319.416	50.5134	71.3991	ENSG00000283149.1		ENSP00000408410
ENST00000217289.9	4637	4453.69	704.286	71.3957	ENSG00000101311.17	FERMT1	FERM domain containing kindlin 1 [Source:HGNC Symbol;Acc:HGNC:15889]
ENST00000522934.5	562	379.468	59.9914	71.3765	ENSG00000164919.11	COX6C	cytochrome c oxidase subunit 6C [Source:HGNC Symbol;Acc:HGNC:2285]
ENST00000704632.1	2233	2049.69	323.843	71.3327	ENSG00000162923.18	WDR26	WD repeat domain 26 [Source:HGNC Symbol;Acc:HGNC:21208]
ENST00000430118.1	529	346.919	54.8096	71.3298	ENSG00000029993.15	HMGB3	high mobility group box 3 [Source:HGNC Symbol;Acc:HGNC:5004]
ENST00000609421.1	1085	901.685	142.408	71.3054	ENSG00000173171.15	MTX1	metaxin 1 [Source:HGNC Symbol;Acc:HGNC:7504]
ENST00000526691.5	3974	3790.69	598.595	71.2947	ENSG00000198431.18	TXNRD1	thioredoxin reductase 1 [Source:HGNC Symbol;Acc:HGNC:12437]
ENST00000339697.5	3125	2941.69	464.489	71.2889	ENSG00000111897.7	SERINC1	serine incorporator 1 [Source:HGNC Symbol;Acc:HGNC:13464]
ENST00000285243.7	4166	3982.69	628.533	71.2515	ENSG00000154945.7	ANKRD40	ankyrin repeat domain 40 [Source:HGNC Symbol;Acc:HGNC:28233]
ENST00000677590.1	1321	1137.69	179.405	71.196	ENSG00000104408.11	EIF3E	eukaryotic translation initiation factor 3 subunit E [Source:HGNC Symbol;Acc:HGNC:3277]
ENST00000389629.9	5030	4846.69	764.265	71.1937	ENSG00000137815.15	RTF1	RTF1 homolog, Paf1/RNA polymerase II complex component [Source:HGNC Symbol;Acc:HGNC:28996]
ENST00000632675.1	923	739.685	116.629	71.1875	ENSG00000273594.4	EEF1D	eukaryotic translation elongation factor 1 delta [Source:HGNC Symbol;Acc:HGNC:3211]
ENST00000528610.5	923	739.685	116.629	71.1875	ENSG00000104529.19	EEF1D	eukaryotic translation elongation factor 1 delta [Source:HGNC Symbol;Acc:HGNC:3211]
ENST00000361531.6	883	699.71	110.306	71.1743	ENSG00000143314.12	MRPL24	mitochondrial ribosomal protein L24 [Source:HGNC Symbol;Acc:HGNC:14037]
ENST00000548933.5	1202	1018.69	160.556	71.1587	ENSG00000197111.16	PCBP2	poly(rC) binding protein 2 [Source:HGNC Symbol;Acc:HGNC:8648]
ENST00000358015.8	4114	3930.69	619.062	71.1063	ENSG00000119318.13	RAD23B	RAD23 homolog B, nucleotide excision repair protein [Source:HGNC Symbol;Acc:HGNC:9813]
ENST00000481941.5	2612	2428.69	382.213	71.052	ENSG00000174953.14	DHX36	DEAH-box helicase 36 [Source:HGNC Symbol;Acc:HGNC:14410]
ENST00000256951.10	5913	5729.69	900.954	70.9928	ENSG00000134531.10	EMP1	epithelial membrane protein 1 [Source:HGNC Symbol;Acc:HGNC:3333]
ENST00000518297.6	7181	6997.69	1099.98	70.9696	ENSG00000155506.19	LARP1	La ribonucleoprotein 1, translational regulator [Source:HGNC Symbol;Acc:HGNC:29531]
ENST00000367925.6	3559	3375.69	530.304	70.926	ENSG00000117143.14	UAP1	UDP-N-acetylglucosamine pyrophosphorylase 1 [Source:HGNC Symbol;Acc:HGNC:12457]
ENST00000515540.5	300	134.06	21.0583	70.9193	ENSG00000087088.21	BAX	BCL2 associated X, apoptosis regulator [Source:HGNC Symbol;Acc:HGNC:959]
ENST00000322090.8	1993	1809.69	284.232	70.9109	ENSG00000146729.10	NIPSNAP2	nipsnap homolog 2 [Source:HGNC Symbol;Acc:HGNC:4179]
ENST00000264071.7	2277	2093.69	328.836	70.9103	ENSG00000104833.12	TUBB4A	tubulin beta 4A class IVa [Source:HGNC Symbol;Acc:HGNC:20774]
ENST00000448614.1	582	399.334	62.712	70.9018	ENSG00000196498.15	NCOR2	nuclear receptor corepressor 2 [Source:HGNC Symbol;Acc:HGNC:7673]
ENST00000373116.6	953	769.685	120.78	70.8477	ENSG00000116898.12	MRPS15	mitochondrial ribosomal protein S15 [Source:HGNC Symbol;Acc:HGNC:14504]
ENST00000311177.7	2586	2402.69	377	70.8413	ENSG00000170689.10	HOXB9	homeobox B9 [Source:HGNC Symbol;Acc:HGNC:5120]
ENST00000534030.1	585	402.334	63.1035	70.8124	ENSG00000177700.6	POLR2L	RNA polymerase II, I and III subunit L [Source:HGNC Symbol;Acc:HGNC:9199]
ENST00000394673.6	2124	1940.69	304.151	70.7582	ENSG00000010244.19	ZNF207	zinc finger protein 207 [Source:HGNC Symbol;Acc:HGNC:12998]
ENST00000265069.13	4717	4533.69	710.461	70.7507	ENSG00000056097.16	ZFR	zinc finger RNA binding protein [Source:HGNC Symbol;Acc:HGNC:17277]
ENST00000473537.1	826	642.732	100.618	70.6788	ENSG00000198406.7	BZW1P2	basic leucine zipper and W2 domains 1 pseudogene 2 [Source:HGNC Symbol;Acc:HGNC:33954]
ENST00000277746.11	1813	1629.69	255.035	70.6543	ENSG00000148572.16	NRBF2	nuclear receptor binding factor 2 [Source:HGNC Symbol;Acc:HGNC:19692]
ENST00000470490.1	589	406.305	63.5188	70.5817	ENSG00000081154.12	PCNP	PEST proteolytic signal containing nuclear protein [Source:HGNC Symbol;Acc:HGNC:30023]
ENST00000400555.7	3885	3701.69	578.299	70.5334	ENSG00000154845.16	PPP4R1	protein phosphatase 4 regulatory subunit 1 [Source:HGNC Symbol;Acc:HGNC:9320]
ENST00000523908.5	2346	2162.69	337.791	70.5175	ENSG00000113282.14	CLINT1	clathrin interactor 1 [Source:HGNC Symbol;Acc:HGNC:23186]
ENST00000233575.7	2357	2173.69	339.477	70.5109	ENSG00000115234.11	SNX17	sorting nexin 17 [Source:HGNC Symbol;Acc:HGNC:14979]
ENST00000553479.1	562	379.468	59.2624	70.5092	ENSG00000087302.9	RTRAF	RNA transcription, translation and transport factor [Source:HGNC Symbol;Acc:HGNC:23169]
ENST00000321256.10	2101	1917.69	299.43	70.4952	ENSG00000114503.11	NCBP2	nuclear cap binding protein subunit 2 [Source:HGNC Symbol;Acc:HGNC:7659]
ENST00000591198.5	2160	1976.69	308.637	70.494	ENSG00000184640.20	SEPTIN9	septin 9 [Source:HGNC Symbol;Acc:HGNC:7323]
ENST00000295956.9	9441	9257.69	1445.01	70.4711	ENSG00000136068.16	FLNB	filamin B [Source:HGNC Symbol;Acc:HGNC:3755]
ENST00000309366.9	574	391.361	61.0522	70.4314	ENSG00000173486.14	FKBP2	FKBP prolyl isomerase 2 [Source:HGNC Symbol;Acc:HGNC:3718]
ENST00000429709.7	1854	1670.69	260.311	70.346	ENSG00000136518.17	ACTL6A	actin like 6A [Source:HGNC Symbol;Acc:HGNC:24124]
ENST00000431212.6	3338	3154.69	491.39	70.3255	ENSG00000049759.20	NEDD4L	NEDD4 like E3 ubiquitin protein ligase [Source:HGNC Symbol;Acc:HGNC:7728]
ENST00000340828.7	2444	2260.69	352.124	70.3231	ENSG00000113328.20	CCNG1	cyclin G1 [Source:HGNC Symbol;Acc:HGNC:1592]
ENST00000637782.1	1773	1589.69	247.597	70.3196	ENSG00000164904.18	ALDH7A1	aldehyde dehydrogenase 7 family member A1 [Source:HGNC Symbol;Acc:HGNC:877]
ENST00000578552.6	1841	1657.69	257.979	70.2625	ENSG00000169727.14	GPS1	G protein pathway suppressor 1 [Source:HGNC Symbol;Acc:HGNC:4549]
ENST00000369144.8	6659	6475.69	1006	70.1382	ENSG00000107581.14	EIF3A	eukaryotic translation initiation factor 3 subunit A [Source:HGNC Symbol;Acc:HGNC:3271]
ENST00000252674.9	4532	4348.69	675.212	70.1011	ENSG00000130382.9	MLLT1	MLLT1 super elongation complex subunit [Source:HGNC Symbol;Acc:HGNC:7134]
ENST00000396064.7	633	450.068	69.843	70.0627	ENSG00000140307.11	GTF2A2	general transcription factor IIA subunit 2 [Source:HGNC Symbol;Acc:HGNC:4647]
ENST00000349718.8	1214	1030.69	159.912	70.0481	ENSG00000153551.14	CMTM7	CKLF like MARVEL transmembrane domain containing 7 [Source:HGNC Symbol;Acc:HGNC:19178]
ENST00000295754.10	4530	4346.69	674.28	70.0365	ENSG00000163513.19	TGFBR2	transforming growth factor beta receptor 2 [Source:HGNC Symbol;Acc:HGNC:11773]
ENST00000305978.7	771	587.753	91.1693	70.0319	ENSG00000171222.11	SCAND1	SCAN domain containing 1 [Source:HGNC Symbol;Acc:HGNC:10566]
ENST00000263774.9	894	710.685	110.04	69.906	ENSG00000213619.11	NDUFS3	NADH:ubiquinone oxidoreductase core subunit S3 [Source:HGNC Symbol;Acc:HGNC:7710]
[truncated: 205,251+ more rows]
